# Supplementary material for: Generation of a Hutchinson–Gilford progeria syndrome monkey model by base editing
Source: Protein Cell. 2020 Jul 29;11(11):809–24. doi: 10.1007/s13238-020-00740-8 (PMC7647984; doi:10.1007/s13238-020-00740-8)
Supplement: Supplementary file 2 — Supplementary material 2 (XLSX 1913 kb) [file 13238_2020_740_MOESM2_ESM.xlsx]

## Sheet: Aorta
GeneID	Gene_Symbol	Gene_Description	Entrez_gene	Gene	baseMean	log2FoldChange	lfcSE	stat	pvalue	padj	WT #5_1	WT #5_2	WT #6_1	WT #5_2	HGPS #5_1	HGPS #5_2	HGPS #6_1	HGPS #6_2
ENSMFAG00000000028	SLITRK1	SLIT and NTRK like family member 1 [Source:HGNC Symbol;Acc:HGNC:20297]	102115194	SLITRK1	11.9981	3.88329	0.99955	3.88504	0.000102312	0.00301568	0	2.25278	1.05056	2.77146	11.0219	4.84014	41.9058	32.1423
ENSMFAG00000000079	MEF2B	myocyte enhancer factor 2B [Source:HGNC Symbol;Acc:HGNC:6995]	102142055	MEF2B	15.9387	1.6832	0.547323	3.07532	0.00210273	0.0311488	6.69513	6.75833	6.30337	10.162	20.4693	41.1412	13.7278	22.2524
ENSMFAG00000000083	ZG16	zymogen granule protein 16 [Source:HGNC Symbol;Acc:HGNC:30961]	102123774	ZG16	20.0278	5.61848	0.972671	5.77634	7.63412e-09	9.61705e-07	3.34756	0	0	0	45.6624	47.1914	23.8429	40.1779
ENSMFAG00000000092	TCTE3	t-complex-associated-testis-expressed 3 [Source:HGNC Symbol;Acc:HGNC:11695]	107129385	TCTE3	31.7105	1.7337	0.498897	3.47506	0.000510744	0.0106894	17.8537	12.3903	9.45506	19.4003	36.215	22.9907	59.9686	75.4108
ENSMFAG00000000094	DYNC1I1	dynein cytoplasmic 1 intermediate chain 1 [Source:NCBI gene;Acc:101865816]	101865816	DYNC1I1	15.4394	3.36466	0.869069	3.87157	0.000108135	0.00315907	1.11585	1.12639	2.10112	6.46675	6.29826	18.1505	37.5707	50.6859
ENSMFAG00000000099	HOXD9	homeobox D9 [Source:HGNC Symbol;Acc:HGNC:5140]	102126653	HOXD9	81.8628	1.40575	0.388124	3.6219	0.000292444	0.00709689	25.6647	34.918	75.6405	42.4958	136.987	148.834	98.2618	92.1
ENSMFAG00000000117	RAB44	RAB44, member RAS oncogene family [Source:HGNC Symbol;Acc:HGNC:21068]	102135426	RAB44	158.961	2.19169	0.598746	3.66047	0.000251751	0.00632673	18.9695	20.275	96.6517	92.3821	160.606	160.935	328.744	393.125
ENSMFAG00000000122			NA	ENSMFAG00000000122	550.627	1.09236	0.317913	3.43602	0.000590327	0.0120096	335.872	241.047	372.95	457.292	590.462	491.274	949.382	966.741
ENSMFAG00000000124	CSPG5	chondroitin sulfate proteoglycan 5 [Source:NCBI gene;Acc:102128116]	102128116	CSPG5	91.8058	1.47831	0.229756	6.43425	1.24086e-10	2.29362e-08	46.8659	39.4236	53.5787	53.5816	133.838	140.364	148.115	118.679
ENSMFAG00000000135		putative trypsin-6 [Source:NCBI gene;Acc:102126989]	102126989	ENSMFAG00000000135	8.88243	6.5346	1.19473	5.46953	4.51219e-08	4.39616e-06	0	0	0	0	15.7456	12.1003	25.288	17.9255
ENSMFAG00000000141	PCLO	piccolo presynaptic cytomatrix protein [Source:HGNC Symbol;Acc:HGNC:13406]	101926335	PCLO	131.822	2.9392	0.806551	3.64416	0.000268266	0.00665718	6.69513	12.3903	57.7809	44.3434	440.878	373.901	59.2461	59.3396
ENSMFAG00000000184	USH1C	USH1 protein network component harmonin [Source:HGNC Symbol;Acc:HGNC:12597]	102117394	USH1C	12.7449	2.63628	0.71989	3.66206	0.000250193	0.00630943	1.11585	2.25278	5.25281	5.54293	12.5965	12.1003	26.0105	37.0873
ENSMFAG00000000186	COL28A1	collagen type XXVIII alpha 1 chain [Source:HGNC Symbol;Acc:HGNC:22442]	102135647	COL28A1	547.951	1.68239	0.4418	3.80804	0.000140074	0.00391851	128.323	145.304	413.921	353.824	626.676	588.077	1090.27	1037.21
ENSMFAG00000000204	CASP5	caspase 5 [Source:HGNC Symbol;Acc:HGNC:1506]	102120532	CASP5	63.9601	1.65327	0.274488	6.0231	1.71105e-09	2.56373e-07	21.2012	31.5389	36.7697	33.2576	110.219	93.1727	98.9843	86.5369
ENSMFAG00000000209		ATPase Na+/K+ transporting subunit alpha 3 [Source:NCBI gene;Acc:102122869]	102122869	ATP1A3	47.6428	3.26707	1.06923	3.05554	0.00224658	0.0325231	5.57927	1.12639	11.5562	17.5526	7.87282	4.84014	197.246	135.368
ENSMFAG00000000214	HS6ST3	heparan sulfate 6-O-sulfotransferase 3 [Source:HGNC Symbol;Acc:HGNC:19134]	102139951	HS6ST3	5.91968	2.96912	0.987436	3.0069	0.00263925	0.0361086	3.34756	0	1.05056	0.923821	15.7456	9.68028	12.2827	4.32685
ENSMFAG00000000229	IL6	interleukin 6 [Source:NCBI gene;Acc:102138971]	102138971	IL6	69.3873	1.92156	0.456313	4.21107	2.54163e-05	0.000989536	8.92684	21.4014	39.9214	45.2673	97.623	116.163	95.3718	130.424
ENSMFAG00000000266	GPIHBP1	glycosylphosphatidylinositol anchored high density lipoprotein binding protein 1 [Source:HGNC Symbol;Acc:HGNC:24945]	102142560	GPIHBP1	2408.42	1.24904	0.432611	2.88721	0.00388677	0.0475402	1174.99	1065.56	1825.88	1637.94	5262.19	4830.46	1811.34	1659.04
ENSMFAG00000000287	TAC1	tachykinin precursor 1 [Source:NCBI gene;Acc:102141139]	102141139	TAC1	271.89	4.43833	1.34971	3.28835	0.00100777	0.0180541	25.6647	16.8958	21.0112	32.3338	4.72369	18.1505	897.361	1158.98
ENSMFAG00000000288			NA	ENSMFAG00000000288	7.03298	4.69603	1.37661	3.41129	0.000646558	0.0127367	2.23171	0	0	0	3.14913	7.26021	23.8429	19.7799
ENSMFAG00000000316	ST18	ST18 C2H2C-type zinc finger transcription factor [Source:HGNC Symbol;Acc:HGNC:18695]	102134113	ST18	13.2899	4.29734	0.988005	4.34951	1.36442e-05	0.000590099	0	0	2.10112	2.77146	33.0658	44.7713	9.39267	14.2168
ENSMFAG00000000328	SLC30A3	solute carrier family 30 member 3 [Source:HGNC Symbol;Acc:HGNC:11014]	102123420	SLC30A3	32.5749	1.67889	0.507281	3.30959	0.000934314	0.0170312	14.5061	16.8958	21.0112	9.23821	56.6843	83.4924	26.0105	32.7604
ENSMFAG00000000335	CCL21	C-C motif chemokine ligand 21 [Source:NCBI gene;Acc:102135349]	102135349	CCL21	1082.62	4.13783	0.595384	6.94986	3.65654e-12	9.64254e-10	52.4452	63.0777	157.584	192.155	702.256	1026.11	2827.19	3640.11
ENSMFAG00000000336	CLEC6A	C-type lectin domain containing 6A [Source:HGNC Symbol;Acc:HGNC:14556]	102120713	CLEC6A	50.6567	1.75446	0.43663	4.01818	5.86503e-05	0.00191101	17.8537	19.1486	29.4157	26.7908	36.215	65.3419	117.77	92.7182
ENSMFAG00000000349	CXCR6	C-X-C motif chemokine receptor 6 [Source:HGNC Symbol;Acc:HGNC:16647]	102135627	CXCR6	119.643	1.03734	0.292255	3.54944	0.000386053	0.00872613	56.9086	81.0999	57.7809	117.325	155.882	156.094	171.958	160.093
ENSMFAG00000000355	E2F7	E2F transcription factor 7 [Source:HGNC Symbol;Acc:HGNC:23820]	102146656	E2F7	82.9767	1.60254	0.49021	3.26909	0.00107892	0.0190578	23.4329	21.4014	50.427	69.2866	69.2808	93.1727	183.518	153.294
ENSMFAG00000000462	IGSF22	immunoglobulin superfamily member 22 [Source:HGNC Symbol;Acc:HGNC:26750]	102129739	IGSF22	77.2143	1.20061	0.400283	2.99939	0.00270519	0.0367215	25.6647	27.0333	73.5393	60.9722	91.3247	99.2229	120.66	119.297
ENSMFAG00000000562	ASB5	ankyrin repeat and SOCS box containing 5 [Source:HGNC Symbol;Acc:HGNC:17180]	102146437	ASB5	37.6834	2.06366	0.677189	3.04739	0.00230836	0.0329637	11.1585	7.88472	21.0112	17.5526	102.347	99.2229	27.4555	14.8349
ENSMFAG00000000581	GSTCD	glutathione S-transferase C-terminal domain containing [Source:NCBI gene;Acc:101926322]	101926322	GSTCD	285.933	1.06109	0.289384	3.66673	0.000245672	0.00622935	138.366	122.776	241.629	237.422	437.729	344.86	415.445	349.238
ENSMFAG00000000587			NA	ENSMFAG00000000587	19.2463	1.45792	0.465819	3.1298	0.00174924	0.0271771	15.622	10.1375	10.5056	5.54293	22.0439	22.9907	32.5131	34.6148
ENSMFAG00000000652	DPP6	dipeptidyl peptidase like 6 [Source:HGNC Symbol;Acc:HGNC:3010]	101867494	DPP6	37.3423	3.20931	0.949875	3.37866	0.000728394	0.0139181	2.23171	0	15.7584	11.0859	34.6404	12.1003	101.152	121.77
ENSMFAG00000000657	FEV	FEV transcription factor, ETS family member [Source:HGNC Symbol;Acc:HGNC:18562]	102135061	FEV	18.6333	2.69102	0.855996	3.14372	0.00166813	0.0262887	1.11585	2.25278	3.15169	12.9335	62.9826	36.301	21.6754	8.65369
ENSMFAG00000000663			NA	ENSMFAG00000000663	237.499	2.64792	0.432418	6.12352	9.15276e-10	1.45294e-07	43.5183	43.9291	86.1461	87.763	333.808	194.816	636.534	473.481
ENSMFAG00000000676		HLA class II histocompatibility antigen, DRB1-13 beta chain-like [Source:NCBI gene;Acc:102144414]	102144414	ENSMFAG00000000676	6177.79	1.28589	0.401472	3.20295	0.00136027	0.0224412	3267.22	3318.34	3975.33	3811.69	12672.1	13203.9	4283.78	4889.96
ENSMFAG00000000695	CALB1	calbindin 1 [Source:NCBI gene;Acc:101867411]	101867411	CALB1	96.6445	2.82661	0.347453	8.13523	4.11143e-16	2.13989e-13	20.0854	22.5278	27.3146	24.9432	214.141	222.646	118.492	123.006
ENSMFAG00000000716			NA	ENSMFAG00000000716	138.472	1.11279	0.382357	2.91034	0.00361039	0.0452224	51.3293	49.5611	112.41	136.726	166.904	169.405	208.806	212.634
ENSMFAG00000000722	PNLIPRP2	pancreatic lipase related protein 2 (gene/pseudogene) [Source:HGNC Symbol;Acc:HGNC:9157]	102146002	PNLIPRP2	72.2557	3.36265	0.624504	5.38451	7.2641e-08	6.80898e-06	14.5061	3.37916	15.7584	17.5526	74.0045	45.9813	236.262	170.601
ENSMFAG00000000779		trypsin-1 [Source:NCBI gene;Acc:102127372]	102127372	ENSMFAG00000000779	260.133	7.38179	0.627974	11.7549	6.66188e-32	2.19598e-28	2.23171	3.37916	1.05056	5.54293	316.487	266.208	865.571	620.593
ENSMFAG00000000783	GLB1L3	galactosidase beta 1 like 3 [Source:HGNC Symbol;Acc:HGNC:25147]	102140684	GLB1L3	3.69844	5.28454	1.39792	3.78028	0.000156652	0.00426171	0	0	0	0	3.14913	7.26021	8.67016	10.5081
ENSMFAG00000000788		putative trypsin-6 [Source:NCBI gene;Acc:102132890]	102132890	ENSMFAG00000000788	39.359	8.66742	1.067	8.12318	4.54144e-16	2.30309e-13	0	0	0	0	89.7502	67.762	79.4765	77.8832
ENSMFAG00000000802	MRAP	melanocortin 2 receptor accessory protein [Source:HGNC Symbol;Acc:HGNC:1304]	102115085	MRAP	389.347	2.66862	0.918221	2.9063	0.00365734	0.0456372	79.2257	82.2263	131.32	130.259	1089.6	1517.38	43.3508	41.4141
ENSMFAG00000000816	NUAK1	NUAK family kinase 1 [Source:HGNC Symbol;Acc:HGNC:14311]	102120491	NUAK1	2929.31	1.12485	0.307853	3.65386	0.000258327	0.00645915	1246.41	1186.09	2579.13	2354.82	4433.97	4174.62	3918.19	3541.22
ENSMFAG00000000836	PIK3R6	phosphoinositide-3-kinase regulatory subunit 6 [Source:HGNC Symbol;Acc:HGNC:27101]	102133347	PIK3R6	111.081	1.92228	0.664278	2.8938	0.00380616	0.046844	16.7378	16.8958	73.5393	77.601	280.272	269.838	84.5341	69.2296
ENSMFAG00000000847	HOOK1	hook microtubule tethering protein 1 [Source:HGNC Symbol;Acc:HGNC:19884]	101867208	HOOK1	288.224	1.13518	0.272937	4.15914	3.19442e-05	0.00118313	169.61	205.003	164.938	180.145	507.01	487.644	328.744	262.701
ENSMFAG00000000857		NKG2D ligand 2 [Source:NCBI gene;Acc:102132272]	102132272	ENSMFAG00000000857	71.3129	2.34196	0.729698	3.20949	0.00132969	0.0221556	6.69513	9.0111	47.2753	30.4861	209.417	173.035	59.9686	34.6148
ENSMFAG00000000863			NA	ENSMFAG00000000863	9.3689	2.77315	0.693508	3.99873	6.36835e-05	0.00203478	4.46342	2.25278	1.05056	1.84764	20.4693	13.3104	17.3403	14.2168
ENSMFAG00000000878	CCDC17	coiled-coil domain containing 17 [Source:HGNC Symbol;Acc:HGNC:26574]	102147208	CCDC17	180.058	1.00947	0.303736	3.32351	0.00088891	0.0164769	66.9513	146.43	116.612	147.811	201.544	300.089	221.812	239.213
ENSMFAG00000000888			NA	ENSMFAG00000000888	864.444	2.42988	0.739446	3.28609	0.00101589	0.0181479	301.281	248.932	287.854	244.813	248.781	200.866	2993.37	2389.66
ENSMFAG00000000892	WDR86	WD repeat domain 86 [Source:HGNC Symbol;Acc:HGNC:28020]	102124158	WDR86	588.393	1.07969	0.3432	3.14594	0.00165554	0.026111	236.561	235.415	509.523	530.274	648.72	762.322	824.388	959.942
ENSMFAG00000000902	BTNL8	butyrophilin like 8 [Source:HGNC Symbol;Acc:HGNC:26131]	102127527	BTNL8	57.1005	1.49407	0.489257	3.05375	0.00226001	0.0326028	12.2744	25.9069	34.6685	47.1149	48.8115	58.0817	111.267	118.679
ENSMFAG00000000925	TNFAIP6	TNF alpha induced protein 6 [Source:HGNC Symbol;Acc:HGNC:11898]	102115120	TNFAIP6	205.977	2.2651	0.486985	4.65128	3.29873e-06	0.000181229	85.9208	69.8361	60.9326	66.5151	543.225	521.525	145.948	153.912
ENSMFAG00000000926	ESRRB	estrogen related receptor beta [Source:HGNC Symbol;Acc:HGNC:3473]	102122575	ESRRB	13.7578	1.72213	0.544067	3.1653	0.00154925	0.0247905	4.46342	5.63194	8.4045	7.39057	12.5965	18.1505	31.7906	21.6342
ENSMFAG00000000955	SRD5A2	steroid 5 alpha-reductase 2 [Source:NCBI gene;Acc:102115639]	102115639	SRD5A2	2.99411	4.13101	1.42847	2.89192	0.00382899	0.0470956	0	1.12639	0	0	11.0219	2.42007	5.05759	4.32685
ENSMFAG00000000963	CCDC141	coiled-coil domain containing 141 [Source:HGNC Symbol;Acc:HGNC:26821]	102118464	CCDC141	74.2996	1.51401	0.460297	3.28919	0.00100475	0.0180163	26.7805	16.8958	50.427	60.0484	92.8993	66.5519	142.335	138.459
ENSMFAG00000000997	INS	insulin [Source:NCBI gene;Acc:102133184]	102133184	INS	82.5602	6.95355	0.931326	7.46629	8.24855e-14	3.02111e-11	0	2.25278	3.15169	0	51.9606	75.0222	223.979	304.116
ENSMFAG00000001018	SLC7A8	solute carrier family 7 member 8 [Source:HGNC Symbol;Acc:HGNC:11066]	101926394	SLC7A8	1246.34	1.20773	0.38748	3.11688	0.00182775	0.0280444	473.122	452.808	1089.43	995.88	2224.86	2215.57	1242	1277.04
ENSMFAG00000001049	MMP13	matrix metallopeptidase 13 [Source:HGNC Symbol;Acc:HGNC:7159]	102144082	MMP13	713.528	25.7421	3.38343	7.60829	2.77737e-14	1.12104e-11	0	0	0	0	4.72369	0	2819.97	2883.53
ENSMFAG00000001087	TC2N	tandem C2 domains, nuclear [Source:HGNC Symbol;Acc:HGNC:19859]	102143969	TC2N	923.088	1.49863	0.396274	3.78181	0.00015569	0.00424136	295.701	274.839	726.989	632.818	1116.37	940.197	1835.18	1562.61
ENSMFAG00000001101	EPDR1	ependymin related 1 [Source:HGNC Symbol;Acc:HGNC:17572]	102132496	EPDR1	1467.24	1.14984	0.357682	3.21471	0.00130577	0.021936	612.604	613.881	1227.06	1193.58	1447.02	1468.98	2613.33	2561.49
ENSMFAG00000001156			NA	ENSMFAG00000001156	30.3641	1.39833	0.4538	3.08137	0.0020605	0.0306871	18.9695	11.2639	27.3146	9.23821	37.7895	61.7118	42.6283	33.9967
ENSMFAG00000001186	COL6A5	collagen type VI alpha 5 chain [Source:HGNC Symbol;Acc:HGNC:26674]	102138933	COL6A5	5.48903	5.08689	1.60697	3.16551	0.00154812	0.0247905	0	0	0	0.923821	11.0219	0	15.8953	16.0711
ENSMFAG00000001269	RGS4	regulator of G protein signaling 4 [Source:HGNC Symbol;Acc:HGNC:10000]	102126301	RGS4	360.455	2.43187	0.419559	5.79626	6.78098e-09	8.70872e-07	55.7927	60.8249	162.837	170.907	574.716	463.443	770.199	624.92
ENSMFAG00000001326	LIX1	limb and CNS expressed 1 [Source:HGNC Symbol;Acc:HGNC:18581]	102116787	LIX1	6.85988	4.01093	1.0599	3.78425	0.00015417	0.00421157	0	2.25278	1.05056	0	17.3202	8.47024	15.8953	9.88994
ENSMFAG00000001466	TUBA8	tubulin alpha 8 [Source:NCBI gene;Acc:101867105]	101867105	TUBA8	275.311	3.61626	0.862061	4.1949	2.72987e-05	0.00104231	37.939	14.643	57.7809	55.4293	1036.06	885.745	63.5812	51.304
ENSMFAG00000001476			NA	ENSMFAG00000001476	99.5216	1.24298	0.298368	4.16592	3.10094e-05	0.00115278	56.9086	45.0555	53.5787	81.2963	103.921	131.894	181.351	142.168
ENSMFAG00000001502	ADM	adrenomedullin [Source:HGNC Symbol;Acc:HGNC:259]	102140406	ADM	1456.25	1.6799	0.377594	4.44896	8.6287e-06	0.000400607	600.33	722.015	651.348	796.334	2848.39	3487.32	1138.68	1405.61
ENSMFAG00000001503	NPW	neuropeptide W [Source:HGNC Symbol;Acc:HGNC:30509]	102133137	NPW	112.602	1.64959	0.367937	4.48334	7.34851e-06	0.000350214	53.561	43.9291	78.7922	40.6481	228.312	215.386	135.11	105.081
ENSMFAG00000001504			NA	ENSMFAG00000001504	40.7325	2.35314	0.492788	4.77515	1.79577e-06	0.0001103	8.92684	16.8958	7.35393	20.3241	37.7895	62.9218	62.8587	108.789
ENSMFAG00000001543	TTN	titin [Source:HGNC Symbol;Acc:HGNC:12403]	102118847	TTN	405.258	2.00808	0.434091	4.62594	3.72903e-06	0.000200961	81.4574	99.1221	262.641	201.393	864.436	816.774	476.136	440.102
ENSMFAG00000001585	TNS4	tensin 4 [Source:HGNC Symbol;Acc:HGNC:24352]	102136141	TNS4	60.5044	5.19841	1.58004	3.29006	0.00100167	0.0179936	1.11585	0	4.20225	7.39057	206.268	257.737	3.61257	3.70873
ENSMFAG00000001604	CDKN1A	cyclin dependent kinase inhibitor 1A [Source:HGNC Symbol;Acc:HGNC:1784]	102136063	CDKN1A	7001.81	2.95625	0.459834	6.42894	1.285e-10	2.3312e-08	1734.04	1747.03	1326.86	1586.2	5259.04	5804.54	18252.1	20304.7
ENSMFAG00000001611	TAGLN3	transgelin 3 [Source:HGNC Symbol;Acc:HGNC:29868]	101866401	TAGLN3	21.3513	2.632	0.798486	3.29623	0.000979904	0.017683	5.57927	5.63194	6.30337	6.46675	6.29826	10.8903	75.8639	53.7765
ENSMFAG00000001646	SCX	scleraxis bHLH transcription factor [Source:HGNC Symbol;Acc:HGNC:32322]	NA	SCX	113.012	1.31712	0.314358	4.18989	2.79095e-05	0.00105949	63.6037	57.4458	64.0843	74.8295	125.965	104.063	196.524	217.579
ENSMFAG00000001656	CACNA2D2	calcium voltage-gated channel auxiliary subunit alpha2delta 2 [Source:HGNC Symbol;Acc:HGNC:1400]	102115452	CACNA2D2	364.435	1.21317	0.296069	4.09761	4.17438e-05	0.00144337	245.488	236.541	189.101	208.784	448.751	296.459	665.435	624.92
ENSMFAG00000001701	GRK7	G protein-coupled receptor kinase 7 [Source:HGNC Symbol;Acc:HGNC:17031]	102133613	GRK7	9.06557	2.76588	0.847559	3.26334	0.00110106	0.0193399	0	1.12639	3.15169	4.61911	25.193	19.3606	7.94765	11.1262
ENSMFAG00000001720	KLF5	Kruppel like factor 5 [Source:HGNC Symbol;Acc:HGNC:6349]	102142169	KLF5	476.66	1.52351	0.374949	4.06326	4.83922e-05	0.00161672	299.049	232.036	203.809	250.356	418.834	412.622	1108.34	888.24
ENSMFAG00000001759	MPZ	myelin protein zero [Source:HGNC Symbol;Acc:HGNC:7225]	102115938	MPZ	1217.6	2.49296	0.669245	3.72503	0.000195291	0.00510233	178.537	189.233	563.101	538.588	569.992	621.958	3542.48	3536.89
ENSMFAG00000001794		protocadherin 20 [Source:NCBI gene;Acc:102138455]	102138455	ENSMFAG00000001794	161.514	1.71235	0.30594	5.59702	2.18066e-08	2.40402e-06	65.8354	69.8361	85.0955	82.2201	182.649	170.615	336.691	299.171
ENSMFAG00000001831	RPH3AL	rabphilin 3A like (without C2 domains) [Source:HGNC Symbol;Acc:HGNC:10296]	102129880	RPH3AL	335.014	1.99219	0.531155	3.75068	0.000176357	0.0047135	110.47	129.535	138.674	158.897	832.944	912.366	208.084	189.145
ENSMFAG00000001844			NA	ENSMFAG00000001844	39.9191	1.35796	0.418183	3.2473	0.00116507	0.0202334	29.0122	28.1597	16.809	16.6288	40.9387	47.1914	49.1309	91.4819
ENSMFAG00000001889	PPP1R14C	protein phosphatase 1 regulatory inhibitor subunit 14C [Source:HGNC Symbol;Acc:HGNC:14952]	102137360	PPP1R14C	53.5384	2.17496	0.58317	3.72955	0.000191822	0.00502498	17.8537	18.0222	11.5562	30.4861	40.9387	33.881	157.508	118.061
ENSMFAG00000001891		high mobility group box 3 [Source:NCBI gene;Acc:102122030]	102122030	HMGB3	714.43	1.21256	0.419884	2.88783	0.00387904	0.0475044	309.092	331.158	515.826	565.379	1310.04	1573.05	561.393	549.51
ENSMFAG00000001892	DQX1	DEAQ-box RNA dependent ATPase 1 [Source:HGNC Symbol;Acc:HGNC:20410]	102124741	DQX1	52.5086	1.12204	0.345589	3.24676	0.00116727	0.0202334	23.4329	23.6541	31.5169	52.6578	78.7282	76.2322	66.4712	67.3752
ENSMFAG00000001907	IGFBP3	insulin like growth factor binding protein 3 [Source:HGNC Symbol;Acc:HGNC:5472]	102144139	IGFBP3	10269.6	2.01424	0.366502	5.49584	3.88857e-08	3.84541e-06	4393.12	4782.64	3616.03	3509.6	23087.8	23630.8	9596.42	9540.7
ENSMFAG00000001909	MMRN1	multimerin 1 [Source:HGNC Symbol;Acc:HGNC:7178]	102121511	MMRN1	678.616	1.83918	0.403153	4.56199	5.06715e-06	0.000261666	175.189	146.43	422.326	441.587	927.418	847.024	1288.96	1179.99
ENSMFAG00000001921	EDNRB	endothelin receptor type B [Source:HGNC Symbol;Acc:HGNC:3180]	NA	EDNRB	1529.88	2.04445	0.594471	3.43911	0.000583638	0.0119002	413.982	396.489	848.854	727.971	4185.19	4093.55	820.775	752.253
ENSMFAG00000001962	RAP1GAP	RAP1 GTPase activating protein [Source:HGNC Symbol;Acc:HGNC:9858]	101925108	RAP1GAP	93.7163	2.35395	0.759383	3.09981	0.00193642	0.029244	4.46342	6.75833	61.9832	48.9625	258.229	192.396	82.3665	94.5725
ENSMFAG00000001976	NKX6-1	NK6 homeobox 1 [Source:HGNC Symbol;Acc:HGNC:7839]	102117152	NKX6-1	89.193	3.65602	0.916038	3.99112	6.57625e-05	0.00209548	2.23171	27.0333	7.35393	15.705	324.36	284.358	33.9581	18.5436
ENSMFAG00000002015	CPB1	carboxypeptidase B1 [Source:HGNC Symbol;Acc:HGNC:2299]	102133877	CPB1	115.534	4.44534	0.462028	9.62137	6.49597e-22	7.55749e-19	7.81098	9.0111	12.6067	11.0859	215.715	98.0128	334.524	235.504
ENSMFAG00000002019			NA	ENSMFAG00000002019	29.761	1.4811	0.472194	3.13663	0.00170904	0.0267541	12.2744	6.75833	22.0618	21.2479	34.6404	66.5519	36.8482	37.7054
ENSMFAG00000002069	ARHGAP26	Rho GTPase activating protein 26 [Source:HGNC Symbol;Acc:HGNC:17073]	101926312	ARHGAP26	615.209	1.36003	0.201362	6.75416	1.43662e-11	3.34276e-09	322.482	269.207	431.781	356.595	812.475	838.554	1003.57	887.004
ENSMFAG00000002079	SDR16C5	short chain dehydrogenase/reductase family 16C member 5 [Source:NCBI gene;Acc:101926736]	101926736	SDR16C5	7.1646	4.13428	1.19119	3.47071	0.000519077	0.010818	0	0	2.10112	0.923821	17.3202	2.42007	20.9529	13.5987
ENSMFAG00000002092	TNFRSF10B	TNF receptor superfamily member 10b [Source:HGNC Symbol;Acc:HGNC:11905]	102133727	TNFRSF10B	1188.56	1.21821	0.284847	4.27671	1.89676e-05	0.000771896	742.043	809.873	688.118	617.113	1983.95	2305.12	1106.89	1255.4
ENSMFAG00000002113	SYT13	synaptotagmin 13 [Source:HGNC Symbol;Acc:HGNC:14962]	102126155	SYT13	83.6209	4.37667	0.887299	4.93258	8.11518e-07	5.73222e-05	8.92684	6.75833	9.45506	5.54293	296.018	304.929	23.1204	14.2168
ENSMFAG00000002118	DNAH17	dynein axonemal heavy chain 17 [Source:HGNC Symbol;Acc:HGNC:2946]	102138570	DNAH17	128.707	1.44358	0.312989	4.61223	3.98363e-06	0.000212941	60.2561	49.5611	76.691	88.6869	245.632	221.436	145.225	142.168
ENSMFAG00000002122	TRIM66	tripartite motif containing 66 [Source:HGNC Symbol;Acc:HGNC:29005]	102127292	TRIM66	78.825	1.68104	0.415981	4.04114	5.3192e-05	0.00175047	22.3171	18.0222	61.9832	47.1149	111.794	137.944	130.052	101.372
ENSMFAG00000002133	TNMD	tenomodulin [Source:HGNC Symbol;Acc:HGNC:17757]	102142735	TNMD	372.103	4.49452	1.5432	2.91247	0.00358581	0.045007	4.46342	4.50555	69.3371	48.0387	1404.51	1419.37	8.67016	17.9255
ENSMFAG00000002158	NDST4	N-deacetylase and N-sulfotransferase 4 [Source:HGNC Symbol;Acc:HGNC:20779]	102127018	NDST4	17.7053	3.51536	0.827712	4.24708	2.16573e-05	0.000861845	2.23171	0	7.35393	1.84764	9.44738	39.9311	33.2356	47.5953
ENSMFAG00000002190			NA	ENSMFAG00000002190	37.2288	1.09677	0.355967	3.08109	0.00206242	0.0306926	25.6647	23.6541	14.7079	30.4861	44.0878	67.762	46.9634	44.5047
ENSMFAG00000002193	MS4A8	membrane spanning 4-domains A8 [Source:HGNC Symbol;Acc:HGNC:13380]	102117266	MS4A8	68.858	5.29193	0.79656	6.64348	3.06372e-11	6.80834e-09	3.34756	1.12639	7.35393	1.84764	199.97	249.267	39.7382	48.2134
ENSMFAG00000002276		outer dense fiber of sperm tails 3B [Source:NCBI gene;Acc:102122384]	102122384	ENSMFAG00000002276	89.355	1.01827	0.318139	3.2007	0.00137095	0.0225392	62.4878	75.468	54.6292	44.3434	85.0265	162.145	95.3718	135.368
ENSMFAG00000002320	GUCY2C	guanylate cyclase 2C [Source:HGNC Symbol;Acc:HGNC:4688]	102130850	GUCY2C	50.9673	1.69161	0.53459	3.16431	0.0015545	0.0248544	8.92684	13.5167	25.2135	48.0387	78.7282	105.273	47.6859	80.3557
ENSMFAG00000002362	PNLIP	pancreatic lipase [Source:HGNC Symbol;Acc:HGNC:9155]	102145245	PNLIP	112.008	6.21103	0.7742	8.02251	1.03606e-15	4.87884e-13	7.81098	4.50555	0	0	114.943	131.894	348.251	288.663
ENSMFAG00000002365	PLPPR3	phospholipid phosphatase related 3 [Source:HGNC Symbol;Acc:HGNC:23497]	102127226	PLPPR3	10.6948	4.24694	0.901481	4.71107	2.46424e-06	0.000142093	0	2.25278	2.10112	0	23.6185	25.4107	17.3403	14.8349
ENSMFAG00000002385	FRMD1	FERM domain containing 1 [Source:HGNC Symbol;Acc:HGNC:21240]	102128923	FRMD1	51.2952	3.64836	0.656111	5.56058	2.68876e-08	2.84376e-06	0	6.75833	7.35393	15.705	100.772	150.044	67.9162	61.8121
ENSMFAG00000002408	SEMA5B	semaphorin 5B [Source:HGNC Symbol;Acc:HGNC:10737]	102137439	SEMA5B	672.207	1.00964	0.222749	4.53265	5.82469e-06	0.000292812	424.025	381.846	473.803	502.559	1064.41	1075.72	724.681	730.619
ENSMFAG00000002440	CHRNA3	cholinergic receptor nicotinic alpha 3 subunit [Source:HGNC Symbol;Acc:HGNC:1957]	102144952	CHRNA3	49.7538	1.65911	0.558513	2.97058	0.00297234	0.0398555	24.5488	25.9069	11.5562	34.1814	47.2369	26.6208	106.209	121.77
ENSMFAG00000002441	TULP1	TUB like protein 1 [Source:HGNC Symbol;Acc:HGNC:12423]	102122419	TULP1	64.6788	1.54931	0.318076	4.87088	1.11104e-06	7.3739e-05	34.5915	43.9291	28.3652	25.867	72.4299	102.853	84.5341	124.86
ENSMFAG00000002462		X antigen family member 1 [Source:NCBI gene;Acc:102142483]	102142483	ENSMFAG00000002462	18.874	4.74083	1.231	3.85119	0.000117543	0.00339382	0	5.63194	0	0	17.3202	6.05017	61.4136	60.5759
ENSMFAG00000002467		ubiquitin specific peptidase 18 [Source:NCBI gene;Acc:102132248]	102132248	ENSMFAG00000002467	94.7701	1.41351	0.477785	2.95847	0.00309172	0.0410114	54.6769	91.2374	28.3652	32.3338	198.395	173.035	74.4189	105.699
ENSMFAG00000002495		complement factor B [Source:NCBI gene;Acc:102133787]	102133787	ENSMFAG00000002495	3492.74	1.92455	0.423594	4.54337	5.53611e-06	0.000280034	749.854	738.91	2093.77	2243.04	4478.06	4538.84	6637.01	6462.46
ENSMFAG00000002534			NA	ENSMFAG00000002534	22.0842	2.23226	0.531334	4.20124	2.65458e-05	0.00102543	10.0427	6.75833	9.45506	4.61911	36.215	60.5017	23.1204	25.9611
ENSMFAG00000002544	REG1A	regenerating family member 1 alpha [Source:HGNC Symbol;Acc:HGNC:9951]	102141707	REG1A	17.0203	5.98323	1.511	3.95977	7.50213e-05	0.00232342	1.11585	1.12639	0	0	4.72369	1.21003	72.9738	55.0128
ENSMFAG00000002626	FAM174B	family with sequence similarity 174 member B [Source:HGNC Symbol;Acc:HGNC:34339]	102142902	FAM174B	332.613	1.63566	0.401112	4.07781	4.54612e-05	0.00153961	109.354	149.81	148.129	239.27	699.106	689.72	260.827	364.691
ENSMFAG00000002665	C2orf73	chromosome 2 open reading frame 73 [Source:HGNC Symbol;Acc:HGNC:26861]	102117501	C2orf73	34.392	1.35204	0.404197	3.34501	0.000822788	0.0154101	12.2744	13.5167	18.9101	32.3338	48.8115	45.9813	43.3508	59.9577
ENSMFAG00000002682		CUGBP Elav-like family member 6 [Source:NCBI gene;Acc:102120021]	102120021	ENSMFAG00000002682	110.447	1.3457	0.295616	4.55218	5.30923e-06	0.000271333	74.7622	85.6055	38.8708	50.8102	149.584	171.825	145.225	166.893
ENSMFAG00000002685	AP3B2	adaptor related protein complex 3 subunit beta 2 [Source:HGNC Symbol;Acc:HGNC:567]	102121407	AP3B2	109.989	2.37772	0.379972	6.25764	3.90854e-10	6.5511e-08	23.4329	20.275	35.7191	61.896	176.351	156.094	184.241	221.905
ENSMFAG00000002704			NA	ENSMFAG00000002704	83.2165	1.23531	0.285648	4.3246	1.52809e-05	0.000648551	55.7927	42.8027	54.6292	45.2673	94.4738	158.515	92.4817	121.77
ENSMFAG00000002720		collagen type IX alpha 3 chain [Source:NCBI gene;Acc:102131093]	102131093	COL9A3	173.878	3.51252	0.75205	4.6706	3.00323e-06	0.000168744	5.57927	5.63194	43.073	57.2769	436.154	529.995	123.55	189.763
ENSMFAG00000002772	SLC17A2	solute carrier family 17 member 2 [Source:HGNC Symbol;Acc:HGNC:10930]	102133934	SLC17A2	22.4019	1.29456	0.40347	3.20857	0.00133399	0.0221712	10.0427	13.5167	15.7584	12.9335	31.4913	22.9907	31.0681	41.4141
ENSMFAG00000002778		ficolin 1 [Source:NCBI gene;Acc:102130787]	102130787	ENSMFAG00000002778	170.09	1.68978	0.369851	4.56882	4.90475e-06	0.000253943	68.0671	39.4236	99.8034	113.63	286.571	340.02	211.696	201.507
ENSMFAG00000002949	HLA-DQA1	major histocompatibility complex, class II, DQ alpha 1 [Source:HGNC Symbol;Acc:HGNC:4942]	NA	ENSMFAG00000002949	107.095	10.1089	1.09802	9.2065	3.36936e-20	2.77663e-17	0	0	0	0	311.764	238.377	124.272	182.346
ENSMFAG00000002951	ANXA10	annexin A10 [Source:HGNC Symbol;Acc:HGNC:534]	102138769	ANXA10	59.8791	3.33239	1.07071	3.11232	0.00185625	0.0282635	3.34756	2.25278	18.9101	18.4764	229.886	189.975	5.05759	11.1262
ENSMFAG00000002982	ATCAY	ATCAY kinesin light chain interacting caytaxin [Source:HGNC Symbol;Acc:HGNC:779]	102138092	ATCAY	4.18293	5.45686	1.88358	2.89707	0.00376664	0.0464733	0	0	0	0	0	2.42007	18.0628	12.9805
ENSMFAG00000003037	SCTR	secretin receptor [Source:HGNC Symbol;Acc:HGNC:10608]	102135052	SCTR	583.78	1.32709	0.263362	5.03904	4.67867e-07	3.5051e-05	280.079	341.296	348.787	362.138	648.72	594.127	1015.85	1079.24
ENSMFAG00000003122	CHRNB2	cholinergic receptor nicotinic beta 2 subunit [Source:HGNC Symbol;Acc:HGNC:1962]	101925131	CHRNB2	120.539	2.91221	0.623135	4.67348	2.96135e-06	0.000166865	27.8964	19.1486	30.4663	35.1052	370.023	350.91	70.8063	59.9577
ENSMFAG00000003147	BAIAP2L2	BAI1 associated protein 2 like 2 [Source:HGNC Symbol;Acc:HGNC:26203]	102116724	BAIAP2L2	199.359	1.11755	0.240885	4.63935	3.49509e-06	0.000189907	101.543	114.892	119.764	167.212	214.141	286.778	288.283	302.261
ENSMFAG00000003148	RAPH1	Ras association (RalGDS/AF-6) and pleckstrin homology domains 1 [Source:HGNC Symbol;Acc:HGNC:14436]	102140899	RAPH1	827.031	1.15161	0.367793	3.13113	0.00174138	0.0271484	361.537	346.927	779.517	566.303	911.673	726.021	1595.31	1328.96
ENSMFAG00000003272	HCN4	hyperpolarization activated cyclic nucleotide gated potassium channel 4 [Source:HGNC Symbol;Acc:HGNC:16882]	102129240	HCN4	5.79085	2.67487	0.902379	2.96425	0.00303425	0.040439	3.34756	0	1.05056	1.84764	11.0219	9.68028	5.78011	13.5987
ENSMFAG00000003299	SH2D4B	SH2 domain containing 4B [Source:HGNC Symbol;Acc:HGNC:31440]	102141112	SH2D4B	32.9414	1.51647	0.507676	2.98708	0.0028166	0.038051	17.8537	7.88472	25.2135	16.6288	74.0045	55.6616	22.3979	43.8866
ENSMFAG00000003311	MRPL54	mitochondrial ribosomal protein L54 [Source:HGNC Symbol;Acc:HGNC:16685]	102135265	MRPL54	1480.13	1.05629	0.347964	3.03563	0.00240035	0.0339101	918.348	920.259	965.466	1039.3	2698.8	2907.71	1187.09	1204.1
ENSMFAG00000003329	FGF11	fibroblast growth factor 11 [Source:HGNC Symbol;Acc:HGNC:3667]	102124771	FGF11	74.019	2.46392	0.73545	3.35022	0.00080748	0.0151954	5.57927	24.7805	38.8708	21.2479	233.035	194.816	31.7906	42.0322
ENSMFAG00000003336	SLC10A6	solute carrier family 10 member 6 [Source:HGNC Symbol;Acc:HGNC:30603]	102126777	SLC10A6	67.6417	3.30246	0.840778	3.92786	8.57044e-05	0.00260779	3.34756	10.1375	14.7079	21.2479	223.588	215.386	39.7382	12.9805
ENSMFAG00000003345		complement C4-B [Source:NCBI gene;Acc:102132156]	102132156	ENSMFAG00000003345	5893.45	2.15507	0.230435	9.35217	8.58676e-21	7.7195e-18	1973.95	2015.11	2297.58	2356.67	11384.1	12140.3	7485.24	7494.72
ENSMFAG00000003353		unc-13 homolog B [Source:NCBI gene;Acc:102115169]	102115169	ENSMFAG00000003353	11383.4	1.03612	0.145568	7.11779	1.09669e-12	3.18975e-10	8159.13	8322.88	6948.42	6422.41	15167.8	14381.3	15875.8	15789.3
ENSMFAG00000003495	SYT1	synaptotagmin 1 [Source:NCBI gene;Acc:101865424]	101865424	SYT1	174.49	2.04696	0.431756	4.74101	2.12655e-06	0.000126303	30.1281	64.2041	104.006	73.9057	215.715	164.565	379.319	364.073
ENSMFAG00000003518	ZNF878	zinc finger protein 878 [Source:HGNC Symbol;Acc:HGNC:37246]	102121724	ZNF878	99.4649	2.78608	0.282416	9.86516	5.89418e-23	9.7146e-20	25.6647	18.0222	32.5674	24.0194	187.373	204.496	150.283	153.294
ENSMFAG00000003548	TPPP	tubulin polymerization promoting protein [Source:HGNC Symbol;Acc:HGNC:24164]	102134362	TPPP	155.364	1.15031	0.338312	3.40014	0.000673517	0.0130853	78.1098	55.193	131.32	120.097	283.422	215.386	190.021	169.365
ENSMFAG00000003551			NA	ENSMFAG00000003551	57.2474	1.14816	0.319484	3.59381	0.000325883	0.007673	31.2439	37.1708	38.8708	35.1052	97.623	47.1914	91.0367	79.7376
ENSMFAG00000003607	DLX6	distal-less homeobox 6 [Source:HGNC Symbol;Acc:HGNC:2919]	102145891	DLX6	54.9803	3.21749	1.12257	2.86617	0.00415466	0.0498609	1.11585	4.50555	24.1629	12.9335	3.14913	9.68028	178.461	205.834
ENSMFAG00000003618	FYB2	FYN binding protein 2 [Source:HGNC Symbol;Acc:HGNC:27295]	102134106	FYB2	13.2439	3.93481	1.35578	2.90224	0.00370504	0.0459425	1.11585	2.25278	3.15169	0	39.3641	52.0315	0	8.03557
ENSMFAG00000003640	MORN1	MORN repeat containing 1 [Source:HGNC Symbol;Acc:HGNC:25852]	102140321	MORN1	65.8077	1.29559	0.316465	4.09395	4.24086e-05	0.00146125	24.5488	29.2861	50.427	48.0387	81.8773	89.5426	106.932	95.8088
ENSMFAG00000003650	KRT12	keratin 12 [Source:HGNC Symbol;Acc:HGNC:6414]	102122834	KRT12	154.088	2.16352	0.542892	3.98518	6.74276e-05	0.00212693	53.561	58.5722	65.1348	47.1149	428.281	392.051	94.6492	93.3363
ENSMFAG00000003666		neutrophil defensin 6 [Source:NCBI gene;Acc:102125546]	102125546	ENSMFAG00000003666	47.1444	6.15235	1.28931	4.77182	1.82566e-06	0.000111789	1.11585	0	3.15169	0.923821	182.649	177.875	2.16754	9.27182
ENSMFAG00000003669	SYT8	synaptotagmin 8 [Source:HGNC Symbol;Acc:HGNC:19264]	102123051	SYT8	204.635	2.73346	0.463387	5.89887	3.66009e-09	5.13399e-07	31.2439	28.1597	72.4888	81.2963	396.79	561.456	215.309	250.339
ENSMFAG00000003692	ELAVL3	ELAV like RNA binding protein 3 [Source:HGNC Symbol;Acc:HGNC:3314]	102142701	ELAVL3	28.0936	2.09976	0.654841	3.20653	0.00134348	0.0222574	7.81098	11.2639	13.6573	10.162	26.7676	9.68028	78.0314	67.3752
ENSMFAG00000003725	GDF15	growth differentiation factor 15 [Source:HGNC Symbol;Acc:HGNC:30142]	102117226	GDF15	183.565	2.84011	0.661559	4.29305	1.76232e-05	0.00072615	47.9817	49.5611	43.073	39.7243	72.4299	81.0723	494.922	639.755
ENSMFAG00000003851	GABRE	gamma-aminobutyric acid type A receptor epsilon subunit [Source:HGNC Symbol;Acc:HGNC:4085]	102129821	GABRE	2697.33	1.04427	0.356962	2.92545	0.00343961	0.0437765	1055.6	1295.35	2045.44	2650.44	2494.11	3218.69	3817.76	5001.22
ENSMFAG00000003867	ACER2	alkaline ceramidase 2 [Source:HGNC Symbol;Acc:HGNC:23675]	102122205	ACER2	374.488	2.00858	0.508052	3.95349	7.70181e-05	0.00237639	85.9208	90.111	253.185	166.288	949.462	828.874	339.581	282.481
ENSMFAG00000003923	IL13RA2	interleukin 13 receptor subunit alpha 2 [Source:HGNC Symbol;Acc:HGNC:5975]	102121264	IL13RA2	423.434	2.76005	0.768344	3.59221	0.000327882	0.0076926	128.323	139.672	71.4382	96.0774	1475.37	1260.86	115.602	100.136
ENSMFAG00000003930	AMH	anti-Mullerian hormone [Source:HGNC Symbol;Acc:HGNC:464]	102144003	AMH	38.5393	2.0666	0.411638	5.02042	5.15594e-07	3.82695e-05	11.1585	14.643	12.6067	20.3241	62.9826	93.1727	47.6859	45.741
ENSMFAG00000003933	KRT20	keratin 20 [Source:HGNC Symbol;Acc:HGNC:20412]	102122225	KRT20	10.5751	2.53837	0.71378	3.55624	0.000376206	0.00854259	1.11585	1.12639	4.20225	5.54293	22.0439	25.4107	11.5602	13.5987
ENSMFAG00000003995	CTNNA2	catenin alpha 2 [Source:HGNC Symbol;Acc:HGNC:2510]	102140007	CTNNA2	29.8697	1.33289	0.458252	2.90864	0.00363001	0.0454107	11.1585	10.1375	29.4157	17.5526	28.3422	38.7211	49.8534	53.7765
ENSMFAG00000004008	COMP	cartilage oligomeric matrix protein [Source:HGNC Symbol;Acc:HGNC:2227]	101867220	COMP	660.86	5.42164	0.562729	9.63455	5.71438e-22	7.06369e-19	45.75	23.6541	27.3146	24.0194	440.878	525.155	2104.68	2095.43
ENSMFAG00000004032	RIPPLY1	ripply transcriptional repressor 1 [Source:HGNC Symbol;Acc:HGNC:25117]	102146788	RIPPLY1	27.4989	1.16523	0.387767	3.00498	0.00265599	0.0362337	13.3903	18.0222	11.5562	24.9432	31.4913	38.7211	36.1257	45.741
ENSMFAG00000004052		chromosome 5 open reading frame, human C4orf36 [Source:NCBI gene;Acc:102126396]	102126396	C4orf36	32.9042	2.48338	0.393212	6.31563	2.6906e-10	4.62736e-08	12.2744	7.88472	12.6067	7.39057	58.2589	44.7713	69.3613	50.6859
ENSMFAG00000004057	ENTPD3	ectonucleoside triphosphate diphosphohydrolase 3 [Source:HGNC Symbol;Acc:HGNC:3365]	102138702	ENTPD3	132.975	1.29626	0.436844	2.96733	0.00300398	0.0400764	42.4025	47.3083	107.157	109.935	210.992	281.938	120.66	143.404
ENSMFAG00000004331	ODAPH	odontogenesis associated phosphoprotein [Source:HGNC Symbol;Acc:HGNC:26300]	102115372	ODAPH	5.06396	5.72686	1.30862	4.37626	1.20733e-05	0.000534197	0	0	0	0	4.72369	13.3104	10.1152	12.3624
ENSMFAG00000004354	SOCS3	suppressor of cytokine signaling 3 [Source:HGNC Symbol;Acc:HGNC:19391]	102121569	SOCS3	311.5	1.63029	0.509834	3.19769	0.00138533	0.0227001	82.5732	47.3083	259.489	218.946	393.641	344.86	546.22	598.959
ENSMFAG00000004536	GPR68	G protein-coupled receptor 68 [Source:HGNC Symbol;Acc:HGNC:4519]	102138797	GPR68	90.3423	1.42575	0.459662	3.10174	0.00192385	0.029091	32.3598	15.7694	73.5393	73.9057	136.987	123.424	126.44	140.313
ENSMFAG00000004966	RGL3	ral guanine nucleotide dissociation stimulator like 3 [Source:HGNC Symbol;Acc:HGNC:30282]	102139083	RGL3	115.457	2.23127	0.710456	3.14062	0.00168593	0.0264847	17.8537	23.6541	53.5787	66.5151	242.483	411.412	46.9634	61.194
ENSMFAG00000005093	U6	U6 spliceosomal RNA [Source:RFAM;Acc:RF00026]	NA	U6	15.367	1.54578	0.500118	3.09083	0.001996	0.0299977	6.69513	6.75833	5.25281	12.0097	31.4913	22.9907	17.3403	20.398
ENSMFAG00000005126			NA	ENSMFAG00000005126	19.7427	1.4936	0.427312	3.49534	0.000473459	0.0100906	6.69513	13.5167	8.4045	12.9335	23.6185	29.0408	34.6806	29.0517
ENSMFAG00000005196	SNORD14	Small nucleolar RNA SNORD14 [Source:RFAM;Acc:RF00016]	NA	SNORD14	26.9288	2.38698	0.635865	3.75392	0.000174092	0.00466556	2.23171	9.0111	6.30337	16.6288	37.7895	75.0222	20.2304	48.2134
ENSMFAG00000005447	GPR135	G protein-coupled receptor 135 [Source:HGNC Symbol;Acc:HGNC:19991]	102114779	GPR135	97.6395	1.25129	0.263878	4.74193	2.11693e-06	0.000126111	63.6037	43.9291	54.6292	67.439	166.904	147.624	130.052	106.935
ENSMFAG00000005468			NA	H19_3	1458.21	2.22742	0.677878	3.28587	0.00101668	0.0181479	274.5	212.887	756.405	808.344	3147.55	5016.8	669.77	779.451
ENSMFAG00000005832	U1	U1 spliceosomal RNA [Source:RFAM;Acc:RF00003]	NA	U1	8.79459	2.32785	0.694281	3.3529	0.000799699	0.0150633	1.11585	5.63194	3.15169	1.84764	17.3202	12.1003	18.0628	11.1262
ENSMFAG00000005951	U6	U6 spliceosomal RNA [Source:RFAM;Acc:RF00026]	NA	U6	14.3925	2.13169	0.629702	3.38525	0.000711145	0.0137071	2.23171	6.75833	2.10112	10.162	14.1711	31.4609	21.6754	26.5792
ENSMFAG00000006010		hypothetical protein [Source:NCBI gene;Acc:102133733]	102133733	ENSMFAG00000006010	87.9466	1.15034	0.319681	3.59839	0.000320191	0.00759322	44.6342	33.7916	65.1348	74.8295	114.943	99.2229	147.393	123.624
ENSMFAG00000006237	U6	U6 spliceosomal RNA [Source:RFAM;Acc:RF00026]	NA	U6	3.24498	4.28769	1.34176	3.19558	0.00139552	0.0228293	0	0	1.05056	0	7.87282	3.6301	7.22513	6.18121
ENSMFAG00000006335	STK32A	serine/threonine kinase 32A [Source:HGNC Symbol;Acc:HGNC:28317]	102128466	STK32A	92.399	1.12675	0.343722	3.2781	0.0010451	0.0185895	54.6769	41.6764	57.7809	78.5248	108.645	81.0723	177.738	139.077
ENSMFAG00000006818	U6	U6 spliceosomal RNA [Source:RFAM;Acc:RF00026]	NA	U6	4.52826	4.78352	1.30633	3.6618	0.000250445	0.00630943	1.11585	0	0	0	11.0219	6.05017	5.05759	12.9805
ENSMFAG00000006931	HAP1	huntingtin associated protein 1 [Source:HGNC Symbol;Acc:HGNC:4812]	102126335	HAP1	3.83972	4.58015	1.5218	3.00968	0.00261522	0.0359206	0	0	1.05056	0	1.57456	2.42007	10.8377	14.8349
ENSMFAG00000007033	GPR63	G protein-coupled receptor 63 [Source:HGNC Symbol;Acc:HGNC:13302]	102126642	GPR63	192.809	1.14392	0.33277	3.43756	0.000586978	0.011956	65.8354	90.111	164.938	158.897	280.272	268.628	287.56	226.232
ENSMFAG00000007059	IL1RL1	interleukin 1 receptor like 1 [Source:HGNC Symbol;Acc:HGNC:5998]	102115135	IL1RL1	103.743	2.13294	0.682284	3.12617	0.001771	0.0274604	30.1281	38.2972	47.2753	37.8767	318.062	279.518	40.4607	38.3235
ENSMFAG00000007172	ADAMDEC1	ADAM like decysin 1 [Source:HGNC Symbol;Acc:HGNC:16299]	102144106	ADAMDEC1	19.657	2.57794	0.84668	3.04476	0.00232868	0.0331745	1.11585	0	15.7584	5.54293	37.7895	30.2509	21.6754	45.1228
ENSMFAG00000007568	CRTAC1	cartilage acidic protein 1 [Source:HGNC Symbol;Acc:HGNC:14882]	NA	CRTAC1	61.6124	1.5378	0.518916	2.96348	0.00304184	0.0405129	20.0854	21.4014	48.3259	36.9529	44.0878	52.0315	161.843	108.171
ENSMFAG00000007745	TIGD4	tigger transposable element derived 4 [Source:NCBI gene;Acc:101865632]	101865632	TIGD4	19.5312	1.72019	0.566627	3.03584	0.00239864	0.0339101	5.57927	6.75833	5.25281	18.4764	28.3422	25.4107	44.7958	21.6342
ENSMFAG00000007750	NRN1	neuritin 1 [Source:NCBI gene;Acc:101926116]	101926116	NRN1	1145.38	1.16773	0.391894	2.97971	0.00288521	0.0388083	377.159	398.741	995.933	1049.46	1894.2	1732.77	1390.12	1324.63
ENSMFAG00000007891			NA	MIAT_exon5_2	8.19469	2.58959	0.777431	3.33097	0.000865455	0.0161447	1.11585	3.37916	2.10112	2.77146	17.3202	4.84014	17.3403	16.6893
ENSMFAG00000007940			NA	ENSMFAG00000007940	118.299	2.30019	0.619933	3.71039	0.000206941	0.00538536	44.6342	51.8138	29.4157	34.1814	31.4913	323.079	117.77	314.005
ENSMFAG00000007943		myosin VB [Source:NCBI gene;Acc:102125938]	102125938	MYO5B	414.198	1.58459	0.303645	5.21857	1.80311e-07	1.51753e-05	214.244	277.091	187	149.659	799.879	749.012	510.817	425.885
ENSMFAG00000008203	BTNL9	butyrophilin like 9 [Source:HGNC Symbol;Acc:HGNC:24176]	102137522	BTNL9	2812.83	2.29884	0.694771	3.30877	0.000937057	0.0170416	370.464	399.868	1482.34	1547.4	7479.18	8378.28	1338.09	1506.98
ENSMFAG00000008235	AGT	angiotensinogen [Source:NCBI gene;Acc:101926221]	101926221	AGT	242.5	2.95158	0.423603	6.9678	3.21941e-12	8.60454e-10	39.0549	34.918	78.7922	69.2866	294.443	240.797	562.115	620.593
ENSMFAG00000008274	5_8S_rRNA	5.8S ribosomal RNA [Source:RFAM;Acc:RF00002]	NA	5_8S_rRNA	2375.83	1.24982	0.40475	3.08789	0.00201583	0.0302267	909.421	2499.45	918.191	1299.82	2599.61	3423.19	5001.96	2355.04
ENSMFAG00000008347		chymotrypsin like elastase 3B [Source:NCBI gene;Acc:102144846]	102144846	ENSMFAG00000008347	194.108	9.52594	1.1162	8.53425	1.41073e-17	8.71919e-15	2.23171	0	0	0	335.382	157.305	614.136	443.811
ENSMFAG00000008892	CEBPD	CCAAT enhancer binding protein delta [Source:HGNC Symbol;Acc:HGNC:1835]	102119023	CEBPD	3830.98	1.50507	0.311105	4.83782	1.31272e-06	8.42957e-05	2313.17	2237.01	1606.31	1827.32	6199.06	8591.25	3765.74	4108.03
ENSMFAG00000009175	CDH19	cadherin 19 [Source:HGNC Symbol;Acc:HGNC:1758]	102125053	CDH19	898.007	2.70812	0.416054	6.50906	7.56241e-11	1.49569e-08	107.122	131.787	358.242	355.671	1554.09	1401.22	1727.53	1548.39
ENSMFAG00000009692	SNORA72	Small nucleolar RNA SNORA72 [Source:RFAM;Acc:RF00139]	NA	SNORA72	28.6481	1.97338	0.484508	4.07296	4.64187e-05	0.00156667	7.81098	15.7694	5.25281	17.5526	33.0658	62.9218	36.1257	50.6859
ENSMFAG00000009714			NA	ENSMFAG00000009714	3.19967	5.04803	1.424	3.54497	0.000392659	0.00883505	0	0	0	0	7.87282	4.84014	3.61257	9.27182
ENSMFAG00000010145			NA	NEAT1_1	4648.99	1.16982	0.332335	3.51999	0.000431563	0.00945232	1978.41	2661.65	2679.98	4123.02	6268.34	9639.14	4211.53	5629.85
ENSMFAG00000010152	SNORD93	small nucleolar RNA, C/D box 93 [Source:HGNC Symbol;Acc:HGNC:32755]	NA	SNORD93	10.0468	2.19908	0.63071	3.48667	0.000489073	0.0103675	3.34756	3.37916	3.15169	4.61911	7.87282	20.5706	19.5079	17.9255
ENSMFAG00000010645			NA	TTC28-AS1_2	55.3726	1.58318	0.342225	4.62612	3.72577e-06	0.000200961	20.0854	18.0222	34.6685	37.8767	77.1536	73.8121	78.7539	102.608
ENSMFAG00000010779		histone H4 [Source:NCBI gene;Acc:107129596]	107129596	ENSMFAG00000010779	43.5899	2.48497	0.38316	6.48546	8.84619e-11	1.66629e-08	12.2744	5.63194	19.9607	14.7811	72.4299	65.3419	85.9791	72.3202
ENSMFAG00000011780	SNORD116	Small nucleolar RNA SNORD116 [Source:RFAM;Acc:RF00108]	NA	SNORD116	8.39427	3.32518	0.837482	3.97045	7.17356e-05	0.00223783	0	1.12639	2.10112	2.77146	12.5965	9.68028	20.9529	17.9255
ENSMFAG00000011988	RAG1	recombination activating 1 [Source:HGNC Symbol;Acc:HGNC:9831]	102127914	RAG1	19.509	2.24254	0.693255	3.2348	0.00121729	0.0208058	4.46342	0	10.5056	12.0097	25.193	37.5111	23.1204	43.2685
ENSMFAG00000012354	GJD3	gap junction protein delta 3 [Source:HGNC Symbol;Acc:HGNC:19147]	102134117	GJD3	38.2245	1.7125	0.51804	3.30572	0.00094732	0.0171733	11.1585	7.88472	31.5169	20.3241	75.5791	68.972	60.6911	29.6698
ENSMFAG00000012357	SCN7A	sodium voltage-gated channel alpha subunit 7 [Source:HGNC Symbol;Acc:HGNC:10594]	102125364	SCN7A	1065.44	1.64406	0.474136	3.46749	0.000525349	0.0109257	270.037	265.828	862.511	667.923	1039.21	1034.58	2308.43	2075.03
ENSMFAG00000012632			NA	ENSMFAG00000012632	22.0157	1.28399	0.403261	3.18401	0.00145248	0.0235661	11.1585	15.7694	9.45506	14.7811	31.4913	33.881	23.1204	36.4691
ENSMFAG00000013334		histone H4 [Source:NCBI gene;Acc:102119092]	102119092	ENSMFAG00000013334	50.3952	1.63627	0.567472	2.88344	0.00393355	0.047905	8.92684	19.1486	24.1629	45.2673	58.2589	145.204	52.7435	49.4497
ENSMFAG00000013561	GJB2	gap junction protein beta 2 [Source:HGNC Symbol;Acc:HGNC:4284]	102128105	GJB2	431.192	6.40892	1.40087	4.57495	4.76323e-06	0.000247913	5.57927	1.12639	15.7584	17.5526	1757.21	1597.25	26.0105	29.0517
ENSMFAG00000013682	PEAR1	platelet endothelial aggregation receptor 1 [Source:HGNC Symbol;Acc:HGNC:33631]	102127311	PEAR1	1680.06	1.5185	0.405725	3.74268	0.000182067	0.00483345	583.592	725.394	1003.29	1164.02	3194.79	3878.16	1353.99	1537.27
ENSMFAG00000014028		60S ribosomal protein L39 [Source:NCBI gene;Acc:102138871]	102123072	ENSMFAG00000014028	54.4178	2.00847	0.66168	3.0354	0.00240213	0.0339111	21.2012	28.1597	23.1124	13.8573	129.114	165.775	19.5079	34.6148
ENSMFAG00000014059	Metazoa_SRP	Metazoan signal recognition particle RNA [Source:RFAM;Acc:RF00017]	NA	Metazoa_SRP	4.84702	4.05853	1.41028	2.87782	0.00400437	0.0485582	0	1.12639	1.05056	0	22.0439	8.47024	3.61257	2.47248
ENSMFAG00000014110		eosinophil cationic protein-like [Source:NCBI gene;Acc:102122199]	102122199	ENSMFAG00000014110	6.23692	5.99757	2.08065	2.88254	0.00394484	0.048013	0	0	0	0	29.9167	19.3606	0	0.618121
ENSMFAG00000014303	OR51E2	olfactory receptor family 51 subfamily E member 2 [Source:HGNC Symbol;Acc:HGNC:15195]	102124067	OR51E2	5.33186	5.7591	1.73544	3.31853	0.000904931	0.0166905	0	0	0	0	26.7676	13.3104	0.722513	1.85436
ENSMFAG00000014325			NA	ENSMFAG00000014325	18.4841	1.8828	0.504096	3.73499	0.00018772	0.00494631	6.69513	11.2639	6.30337	7.39057	18.8948	42.3512	33.9581	21.0161
ENSMFAG00000014433	HIST1H2AD	histone cluster 1 H2A family member d [Source:HGNC Symbol;Acc:HGNC:4729]	102117971	ENSMFAG00000014433	16.8441	3.01371	0.612337	4.92165	8.58158e-07	5.95532e-05	4.46342	6.75833	2.10112	1.84764	17.3202	42.3512	29.623	30.2879
ENSMFAG00000014694	Metazoa_SRP	Metazoan signal recognition particle RNA [Source:RFAM;Acc:RF00017]	NA	Metazoa_SRP	9.56613	2.89031	0.871317	3.31717	0.000909339	0.0167301	0	0	4.20225	4.61911	17.3202	19.3606	9.39267	21.6342
ENSMFAG00000014773			NA	SNORA81	10.2425	1.69164	0.590018	2.86709	0.0041426	0.0498068	4.46342	2.25278	6.30337	6.46675	11.0219	14.5204	15.8953	21.0161
ENSMFAG00000014837		histone H2B type 1 [Source:NCBI gene;Acc:102119730]	102119730	ENSMFAG00000014837	257.834	1.33341	0.210232	6.34257	2.25966e-10	3.99031e-08	137.25	172.337	127.118	149.659	332.233	415.042	305.623	423.413
ENSMFAG00000015583			NA	SNORA9	3.98049	4.55843	1.35552	3.36288	0.000771351	0.014571	0	0	0	0.923821	14.1711	7.26021	5.78011	3.70873
ENSMFAG00000015744	DRD1	dopamine receptor D1 [Source:HGNC Symbol;Acc:HGNC:3020]	102129233	DRD1	63.2067	1.37573	0.450208	3.05576	0.00224493	0.0325231	18.9695	15.7694	53.5787	51.734	99.1975	96.8028	70.0838	99.5175
ENSMFAG00000015914	5S_rRNA	5S ribosomal RNA [Source:RFAM;Acc:RF00001]	NA	5S_rRNA	9.96357	2.51713	0.822901	3.05885	0.00222188	0.0323596	2.23171	2.25278	7.35393	0	20.4693	24.2007	10.8377	12.3624
ENSMFAG00000015961	RETREG1	reticulophagy regulator 1 [Source:HGNC Symbol;Acc:HGNC:25964]	101865496	RETREG1	1672.95	1.16282	0.36315	3.20204	0.00136457	0.0224717	1499.71	1356.17	691.27	584.779	2853.11	2686.28	1915.38	1796.88
ENSMFAG00000016133	FZD5	frizzled class receptor 5 [Source:HGNC Symbol;Acc:HGNC:4043]	102143139	FZD5	109.566	1.38975	0.297309	4.67441	2.94796e-06	0.000166585	58.0244	63.0777	56.7303	65.5913	102.347	131.894	202.304	196.562
ENSMFAG00000016213		histone H3.1 [Source:NCBI gene;Acc:102122653]	102122653	ENSMFAG00000016213	52.8464	2.45957	0.404802	6.07599	1.23228e-09	1.8893e-07	16.7378	15.7694	11.5562	20.3241	110.219	124.634	59.2461	64.2846
ENSMFAG00000017789	GPR22	G protein-coupled receptor 22 [Source:HGNC Symbol;Acc:HGNC:4477]	101926046	GPR22	7.94962	2.97373	1.00121	2.97013	0.00297676	0.0398878	0	4.50555	0	2.77146	6.29826	8.47024	18.0628	23.4886
ENSMFAG00000017858		hypothetical protein [Source:NCBI gene;Acc:102140273]	102140273	ENSMFAG00000017858	59.5409	1.1649	0.240607	4.8415	1.28863e-06	8.32892e-05	39.0549	36.0444	35.7191	36.029	89.7502	73.8121	83.089	82.8282
ENSMFAG00000018210	Metazoa_SRP	Metazoan signal recognition particle RNA [Source:RFAM;Acc:RF00017]	NA	Metazoa_SRP	9.08505	2.08174	0.667992	3.11642	0.00183063	0.0280668	3.34756	4.50555	3.15169	2.77146	20.4693	14.5204	7.22513	16.6893
ENSMFAG00000018513	CLDN10	claudin 10 [Source:HGNC Symbol;Acc:HGNC:2033]	102131971	CLDN10	3.89134	4.53541	1.33007	3.4099	0.000649858	0.0127509	0	0	1.05056	0	7.87282	12.1003	5.78011	4.32685
ENSMFAG00000019143			NA	ENSMFAG00000019143	105.729	1.97367	0.497543	3.96684	7.28311e-05	0.00226843	43.5183	24.7805	45.1742	57.2769	255.079	255.317	87.4241	77.2651
ENSMFAG00000019208	ACAN	aggrecan [Source:HGNC Symbol;Acc:HGNC:319]	102133327	ACAN	1617.62	3.39229	1.11629	3.03889	0.00237453	0.0337001	153.988	131.787	488.511	351.052	248.781	200.866	6053.22	5312.75
ENSMFAG00000019445	CLDN19	claudin 19 [Source:HGNC Symbol;Acc:HGNC:2040]	102117783	CLDN19	32.5864	3.69038	1.18097	3.12486	0.00177887	0.0275293	2.23171	1.12639	4.20225	11.0859	0	13.3104	124.272	104.462
ENSMFAG00000019483	Y_RNA	Y RNA [Source:RFAM;Acc:RF00019]	NA	Y_RNA	24.4681	1.5601	0.510638	3.05521	0.00224904	0.0325231	14.5061	13.5167	9.45506	12.0097	28.3422	60.5017	16.6178	40.796
ENSMFAG00000020523		serine hydrolase-like protein 2 [Source:NCBI gene;Acc:102138462]	102138462	ENSMFAG00000020523	24.8868	1.88952	0.487879	3.87293	0.000107534	0.00314615	3.34756	9.0111	17.8596	12.0097	33.0658	42.3512	33.2356	48.2134
ENSMFAG00000020672	FZD9	frizzled class receptor 9 [Source:HGNC Symbol;Acc:HGNC:4047]	102142058	FZD9	69.4706	1.01034	0.323523	3.12293	0.00179062	0.0276678	32.3598	36.0444	64.0843	50.8102	116.518	94.3827	70.0838	91.4819
ENSMFAG00000020846			NA	ENSMFAG00000020846	2.71546	4.0461	1.38625	2.91873	0.00351456	0.0443875	0	0	1.05056	0	3.14913	4.84014	6.50262	6.18121
ENSMFAG00000021071			NA	ENSMFAG00000021071	23.5486	1.38519	0.446874	3.09973	0.00193698	0.029244	8.92684	10.1375	9.45506	23.0955	31.4913	41.1412	33.2356	30.9061
ENSMFAG00000021148	CA10	carbonic anhydrase 10 [Source:NCBI gene;Acc:101925405]	101925405	CA10	4.40197	4.77558	1.41589	3.37284	0.00074396	0.0141076	0	0	1.05056	0	4.72369	2.42007	15.8953	11.1262
ENSMFAG00000021292	ZMAT3	zinc finger matrin-type 3 [Source:HGNC Symbol;Acc:HGNC:29983]	102120315	ZMAT3	317.681	1.52199	0.498847	3.05102	0.00228064	0.0327808	81.4574	66.4569	307.815	200.469	472.369	332.76	682.053	398.07
ENSMFAG00000021347			NA	NEAT1_3	6261.78	1.08564	0.327769	3.31223	0.000925567	0.0169342	3165.68	4039.23	3618.14	5219.59	8458.56	13432.6	5271.46	6888.96
ENSMFAG00000021421			NA	NEAT1_2	3815.57	1.12931	0.296238	3.81216	0.000137759	0.00387018	1996.26	2037.64	2547.61	2993.18	5510.97	7717.6	3561.99	4159.34
ENSMFAG00000021848			NA	SNORA16	12.4352	2.42282	0.716826	3.37992	0.000725058	0.0138821	4.46342	0	7.35393	3.69529	28.3422	12.1003	27.4555	16.0711
ENSMFAG00000022646	ADGRF4	adhesion G protein-coupled receptor F4 [Source:HGNC Symbol;Acc:HGNC:19011]	102133539	ADGRF4	76.6644	4.68833	0.802128	5.84486	5.06982e-09	6.77506e-07	5.57927	1.12639	10.5056	5.54293	210.992	301.299	41.1833	37.0873
ENSMFAG00000022948		chymotrypsinogen B2 [Source:NCBI gene;Acc:102147021]	102147021	ENSMFAG00000022948	14.2057	3.83138	0.86172	4.4462	8.74038e-06	0.000404841	2.23171	2.25278	3.15169	0	29.9167	10.8903	49.1309	16.0711
ENSMFAG00000023184	RARRES1	retinoic acid receptor responder 1 [Source:HGNC Symbol;Acc:HGNC:9867]	102141381	RARRES1	620.028	1.25458	0.302037	4.15373	3.27105e-05	0.00120699	441.878	403.247	303.612	315.023	1149.43	1118.07	612.691	616.267
ENSMFAG00000023756	RPRM	reprimo, TP53 dependent G2 arrest mediator homolog [Source:HGNC Symbol;Acc:HGNC:24201]	102122897	RPRM	33.7348	3.63354	0.849223	4.27866	1.88022e-05	0.000768325	2.23171	0	9.45506	8.31439	33.0658	18.1505	74.4189	124.242
ENSMFAG00000023780			NA	ENSMFAG00000023780	179.037	2.34285	0.718151	3.26234	0.00110496	0.019374	20.0854	31.5389	81.9438	101.62	576.29	448.923	85.9791	85.9188
ENSMFAG00000024602	PHLDA3	pleckstrin homology like domain family A member 3 [Source:HGNC Symbol;Acc:HGNC:8934]	102141213	PHLDA3	1802.7	1.24805	0.308121	4.05053	5.11018e-05	0.00169295	797.836	628.524	1493.9	1351.55	2799.57	2599.15	2465.22	2285.81
ENSMFAG00000024858	NTS	neurotensin [Source:HGNC Symbol;Acc:HGNC:8038]	102142471	NTS	74.9889	6.20805	0.988104	6.28279	3.32546e-10	5.62471e-08	0	0	3.15169	4.61911	42.5132	31.4609	257.937	260.229
ENSMFAG00000025183	ERMAP	erythroblast membrane associated protein (Scianna blood group) [Source:HGNC Symbol;Acc:HGNC:15743]	102116945	ERMAP	201.635	2.30143	0.726956	3.16584	0.00154637	0.0247845	20.0854	31.5389	128.169	92.3821	83.4519	128.264	533.937	595.251
ENSMFAG00000025338		histone H2A type 1-like [Source:NCBI gene;Acc:102119981]	102119981	ENSMFAG00000025338	40.8685	2.14593	0.442669	4.84771	1.24896e-06	8.09897e-05	13.3903	10.1375	28.3652	8.31439	74.0045	68.972	73.6964	50.0678
ENSMFAG00000025747	MAL	mal, T cell differentiation protein [Source:NCBI gene;Acc:101926035]	101926035	MAL	139.102	1.05115	0.36137	2.9088	0.00362821	0.0454107	68.0671	60.8249	133.421	100.697	122.816	153.674	238.429	234.886
ENSMFAG00000025987		histone H3.1 [Source:NCBI gene;Acc:102117721]	102117721	ENSMFAG00000025987	46.5308	1.42687	0.376955	3.78525	0.000153554	0.00420055	22.3171	14.643	35.7191	27.7146	59.8334	95.5928	61.4136	55.0128
ENSMFAG00000026508			NA	ENSMFAG00000026508	9.38471	2.63744	0.879028	3.0004	0.00269625	0.0366505	2.23171	3.37916	3.15169	1.84764	9.44738	9.68028	5.78011	39.5597
ENSMFAG00000026934	C2orf88	chromosome 2 open reading frame 88 [Source:HGNC Symbol;Acc:HGNC:28191]	102141698	C2orf88	64.4331	1.76844	0.556889	3.17557	0.0014954	0.0241437	15.622	13.5167	48.3259	39.7243	56.6843	52.0315	147.393	142.168
ENSMFAG00000026940			NA	ENSMFAG00000026940	6.9671	2.4798	0.819869	3.02463	0.0024894	0.0347069	0	2.25278	4.20225	1.84764	14.1711	15.7305	10.1152	7.41745
ENSMFAG00000027017			NA	ENSMFAG00000027017	25.2104	2.54793	0.823851	3.0927	0.00198342	0.0298767	8.92684	0	9.45506	11.0859	29.9167	9.68028	70.8063	61.8121
ENSMFAG00000027070			NA	ENSMFAG00000027070	2.5312	4.67372	1.5926	2.93465	0.00333928	0.0430043	0	0	0	0	11.0219	2.42007	4.33508	2.47248
ENSMFAG00000027209			NA	ENSMFAG00000027209	2177.23	4.5894	1.28127	3.5819	0.000341099	0.00793678	164.031	216.266	125.017	189.383	121.241	98.0128	5441.97	11061.9
ENSMFAG00000027523	CLDN3	claudin 3 [Source:HGNC Symbol;Acc:HGNC:2045]	102119947	CLDN3	32.2943	3.10548	0.837991	3.70586	0.000210678	0.00545592	5.57927	15.7694	3.15169	2.77146	17.3202	13.3104	95.3718	105.081
ENSMFAG00000027633	MYRIP	myosin VIIA and Rab interacting protein [Source:HGNC Symbol;Acc:HGNC:19156]	102136822	MYRIP	295.019	1.20499	0.393577	3.06164	0.00220126	0.0321066	113.817	83.3527	251.084	265.137	399.939	445.293	452.293	349.238
ENSMFAG00000027759			NA	ENSMFAG00000027759	129.127	1.37757	0.330258	4.1712	3.03003e-05	0.00113072	75.8781	37.1708	89.2978	84.9916	154.307	157.305	240.597	193.472
ENSMFAG00000027781	SOX2	SRY-box transcription factor 2 [Source:HGNC Symbol;Acc:HGNC:11195]	102140202	SOX2	13.4095	3.44584	0.863642	3.98989	6.61027e-05	0.00209672	1.11585	2.25278	0	5.54293	9.44738	16.9405	36.1257	35.851
ENSMFAG00000027824	KCNA5	potassium voltage-gated channel subfamily A member 5 [Source:HGNC Symbol;Acc:HGNC:6224]	102127862	KCNA5	1848.58	1.68507	0.259114	6.5032	7.86266e-11	1.53968e-08	835.775	655.558	1054.76	962.622	2355.55	2105.46	3626.29	3192.59
ENSMFAG00000028464	FRAT2	FRAT regulator of WNT signaling pathway 2 [Source:HGNC Symbol;Acc:HGNC:16048]	102118171	FRAT2	158.635	1.55934	0.301053	5.17963	2.22327e-07	1.82456e-05	52.4452	66.4569	107.157	94.2298	283.422	263.788	221.089	180.491
ENSMFAG00000028723	SCIN	scinderin [Source:HGNC Symbol;Acc:HGNC:21695]	102116862	SCIN	85.5762	1.04008	0.297082	3.50097	0.000463569	0.00994349	65.8354	69.8361	48.3259	39.7243	135.413	118.583	122.827	84.0645
ENSMFAG00000028887	VCAM1	vascular cell adhesion molecule 1 [Source:HGNC Symbol;Acc:HGNC:12663]	102131307	VCAM1	1172.52	1.69285	0.372707	4.54204	5.57127e-06	0.000281093	345.915	313.136	774.264	781.553	2152.43	2119.98	1459.48	1433.42
ENSMFAG00000029064	PTPRN	protein tyrosine phosphatase receptor type N [Source:HGNC Symbol;Acc:HGNC:9676]	102115246	PTPRN	32.5876	2.97925	0.933988	3.18981	0.00142365	0.0231745	6.69513	3.37916	15.7584	3.69529	11.0219	6.05017	121.382	92.7182
ENSMFAG00000029079		histone H4 [Source:NCBI gene;Acc:102132001]	102132001	ENSMFAG00000029079	64.0612	2.18926	0.517948	4.22679	2.37045e-05	0.000930214	8.92684	11.2639	39.9214	31.4099	121.241	147.624	77.3089	74.7926
ENSMFAG00000029240	ADM5	adrenomedullin 5 (putative) [Source:HGNC Symbol;Acc:HGNC:27293]	102135779	ADM5	69.7198	1.08479	0.303846	3.57018	0.000356741	0.00820421	33.4756	42.8027	37.8202	63.7437	94.4738	112.533	75.8639	97.045
ENSMFAG00000029365	AGBL3	ATP/GTP binding protein like 3 [Source:HGNC Symbol;Acc:HGNC:27981]	101925066	AGBL3	150.647	1.18145	0.351493	3.36122	0.000775985	0.0146445	54.6769	112.639	108.208	94.2298	118.092	210.546	230.482	276.3
ENSMFAG00000029366	SHOX2	short stature homeobox 2 [Source:HGNC Symbol;Acc:HGNC:10854]	102135375	SHOX2	121.783	2.95663	0.624992	4.73066	2.23789e-06	0.000131729	5.57927	9.0111	47.2753	48.9625	162.18	169.405	301.288	230.559
ENSMFAG00000029426	RAG2	recombination activating 2 [Source:HGNC Symbol;Acc:HGNC:9832]	102124625	RAG2	4.40302	5.48999	1.53411	3.5786	0.000345436	0.00800942	0	0	0	0	9.44738	18.1505	1.44503	6.18121
ENSMFAG00000029872	MT3	metallothionein 3 [Source:HGNC Symbol;Acc:HGNC:7408]	102134329	MT2	3274.19	2.43379	0.504436	4.82478	1.40155e-06	8.89246e-05	746.507	1204.11	949.708	1189.88	6860.38	10564.8	1883.59	2794.53
ENSMFAG00000029883	GCGR	glucagon receptor [Source:HGNC Symbol;Acc:HGNC:4192]	102133101	GCGR	90.2851	1.61742	0.290145	5.57453	2.48205e-08	2.66794e-06	35.7073	52.9402	37.8202	51.734	114.943	113.743	133.665	181.728
ENSMFAG00000029911	IGSF11	immunoglobulin superfamily member 11 [Source:HGNC Symbol;Acc:HGNC:16669]	102146257	IGSF11	41.6737	1.93353	0.524452	3.68676	0.000227125	0.00584145	4.46342	10.1375	29.4157	24.9432	56.6843	56.8716	81.644	69.2296
ENSMFAG00000030079	CD300LG	CD300 molecule like family member g [Source:HGNC Symbol;Acc:HGNC:30455]	102132590	CD300LG	2596.12	1.98576	0.579611	3.42602	0.000612492	0.0123102	764.36	865.066	1112.55	1443.93	6621.04	7336.44	1260.79	1364.81
ENSMFAG00000030094	ADAM23	ADAM metallopeptidase domain 23 [Source:HGNC Symbol;Acc:HGNC:202]	102132285	ADAM23	181.629	1.22342	0.277417	4.41003	1.03355e-05	0.000465638	131.671	143.051	79.8427	82.2201	248.781	208.126	294.785	264.556
ENSMFAG00000030095	IQSEC3	IQ motif and Sec7 domain 3 [Source:HGNC Symbol;Acc:HGNC:29193]	102136589	IQSEC3	18.0847	2.67233	0.912877	2.92737	0.00341847	0.0436824	0	0	7.35393	12.0097	25.193	22.9907	37.5707	39.5597
ENSMFAG00000030144	TRBV9	T cell receptor beta variable 9 [Source:HGNC Symbol;Acc:HGNC:12246]	NA	TRBV9	17.2624	2.83917	0.802161	3.5394	0.000401033	0.00897243	1.11585	4.50555	1.05056	10.162	14.1711	15.7305	46.2408	45.1228
ENSMFAG00000030158	FKBP5	FKBP prolyl isomerase 5 [Source:HGNC Symbol;Acc:HGNC:3721]	102122018	FKBP5	1537.29	1.17362	0.224529	5.22702	1.72262e-07	1.46223e-05	1045.56	1093.72	839.399	800.953	1698.95	1795.69	2601.05	2423.03
ENSMFAG00000030243	TRBV10-1	T cell receptor beta variable 10-1(gene/pseudogene) [Source:HGNC Symbol;Acc:HGNC:12177]	NA	TRBV10-1	13.9928	2.13378	0.695405	3.06839	0.00215212	0.0316204	6.69513	1.12639	9.45506	3.69529	15.7456	19.3606	14.4503	41.4141
ENSMFAG00000030282	HIST2H2BE	histone cluster 2 H2B family member e [Source:HGNC Symbol;Acc:HGNC:4760]	102145339	ENSMFAG00000030282	269.765	1.30184	0.311907	4.17381	2.99546e-05	0.00112418	123.86	99.1221	196.455	202.317	384.194	486.434	282.503	383.235
ENSMFAG00000030288	TMEM200A	transmembrane protein 200A [Source:HGNC Symbol;Acc:HGNC:21075]	102121485	TMEM200A	106.695	1.70783	0.413097	4.13421	3.56185e-05	0.00129492	51.3293	32.6653	63.0337	53.5816	127.54	77.4422	234.094	213.87
ENSMFAG00000030290	C1QL3	complement C1q like 3 [Source:HGNC Symbol;Acc:HGNC:19359]	102117308	C1QL3	30.5282	2.11548	0.49913	4.23834	2.25176e-05	0.000892493	12.2744	4.50555	7.35393	21.2479	56.6843	33.881	56.356	51.9222
ENSMFAG00000030304	SLITRK2	SLIT and NTRK like family member 2 [Source:HGNC Symbol;Acc:HGNC:13449]	102128306	SLITRK2	131.975	1.45905	0.309756	4.71033	2.47315e-06	0.000142192	43.5183	56.3194	80.8933	100.697	162.18	182.715	208.806	220.669
ENSMFAG00000030339			NA	ENSMFAG00000030339	18.2901	1.65028	0.565094	2.92037	0.00349616	0.044325	14.5061	4.50555	3.15169	12.9335	29.9167	30.2509	32.5131	18.5436
ENSMFAG00000030350	TRNP1	TMF1 regulated nuclear protein 1 [Source:HGNC Symbol;Acc:HGNC:34348]	102131573	TRNP1	338.085	1.49537	0.292821	5.10679	3.27681e-07	2.56161e-05	203.085	155.442	209.062	141.345	469.22	360.59	736.964	428.976
ENSMFAG00000030356	CADM4	cell adhesion molecule 4 [Source:HGNC Symbol;Acc:HGNC:30825]	102135650	CADM4	533.522	1.36881	0.266951	5.12758	2.93485e-07	2.33114e-05	281.195	215.14	354.039	341.814	565.268	664.309	967.445	878.968
ENSMFAG00000030358			NA	ENSMFAG00000030358	47.6574	1.57186	0.427174	3.67967	0.000233533	0.00598292	21.2012	15.7694	42.0225	17.5526	45.6624	66.5519	77.3089	95.1906
ENSMFAG00000030407	MPO	myeloperoxidase [Source:HGNC Symbol;Acc:HGNC:7218]	102130410	MPO	64.0815	2.95505	0.839976	3.51802	0.000434776	0.00951216	6.69513	6.75833	17.8596	26.7908	236.185	175.455	27.4555	15.453
ENSMFAG00000030419	GABRG1	gamma-aminobutyric acid type A receptor gamma1 subunit [Source:HGNC Symbol;Acc:HGNC:4086]	102120997	GABRG1	5.79687	5.17644	1.60596	3.22326	0.0012674	0.021388	1.11585	0	0	0	1.57456	1.21003	15.8953	26.5792
ENSMFAG00000030441		histone H2B type 1-K-like [Source:NCBI gene;Acc:102119761]	102119761	ENSMFAG00000030441	62.7421	1.77883	0.425837	4.17727	2.9503e-05	0.0011095	40.1708	18.0222	30.4663	24.0194	163.755	70.182	91.0367	64.2846
ENSMFAG00000030465			NA	ENSMFAG00000030465	18.4335	2.5394	0.770639	3.29519	0.000983553	0.0177326	3.34756	3.37916	10.5056	4.61911	15.7456	7.26021	55.6335	46.9772
ENSMFAG00000030526	SERTM2	serine rich and transmembrane domain containing 2 [Source:HGNC Symbol;Acc:HGNC:48576]	NA	SERTM2	16.823	7.45122	1.71306	4.34966	1.36352e-05	0.000590099	0	0	0	0	1.57456	1.21003	73.6964	58.1034
ENSMFAG00000030530		histone H2A type 1 [Source:NCBI gene;Acc:107129593]	107129593	ENSMFAG00000030530	23.5	2.73269	0.589012	4.63945	3.49336e-06	0.000189907	7.81098	4.50555	1.05056	11.0859	28.3422	48.4014	31.7906	55.0128
ENSMFAG00000030600	NTRK1	neurotrophic receptor tyrosine kinase 1 [Source:HGNC Symbol;Acc:HGNC:8031]	102129364	NTRK1	7.59551	3.2005	0.955665	3.34897	0.000811112	0.0152347	1.11585	0	0	4.61911	9.44738	13.3104	13.7278	18.5436
ENSMFAG00000030632			NA	ENSMFAG00000030632	19.2186	1.85435	0.505122	3.6711	0.000241509	0.00614745	2.23171	11.2639	12.6067	7.39057	25.193	27.8308	33.2356	33.9967
ENSMFAG00000030653	L1CAM	L1 cell adhesion molecule [Source:HGNC Symbol;Acc:HGNC:6470]	102127011	L1CAM	795.321	1.11558	0.204968	5.44273	5.24708e-08	5.06228e-06	464.195	375.087	615.629	553.369	1067.55	1166.47	1138.68	981.576
ENSMFAG00000030742	ADGRG3	adhesion G protein-coupled receptor G3 [Source:HGNC Symbol;Acc:HGNC:13728]	102132145	ADGRG3	71.8825	2.02955	0.447922	4.53104	5.86939e-06	0.000293885	31.2439	47.3083	18.9101	16.6288	62.9826	101.643	138.723	157.621
ENSMFAG00000030750		histone H4 [Source:NCBI gene;Acc:102117606]	102117606	HIST1H4E	45.101	2.17726	0.612396	3.55532	0.000377515	0.00856248	10.0427	9.0111	10.5056	35.1052	83.4519	118.583	26.733	67.3752
ENSMFAG00000030755		histone H2B type 1-like [Source:NCBI gene;Acc:102122295]	102122295	ENSMFAG00000030755	78.0961	1.54342	0.464785	3.32072	0.000897864	0.0165962	44.6342	23.6541	28.3652	61.896	155.882	170.615	68.6388	71.0839
ENSMFAG00000030782	CD163	CD163 molecule [Source:HGNC Symbol;Acc:HGNC:1631]	102144143	CD163	1764.48	1.02583	0.191884	5.34609	8.98731e-08	8.04303e-06	917.232	1148.92	1188.19	1393.12	2451.6	2729.84	2145.14	2141.79
ENSMFAG00000030822	MUSK	muscle associated receptor tyrosine kinase [Source:HGNC Symbol;Acc:HGNC:7525]	102127677	MUSK	13.3511	1.90719	0.527071	3.61846	0.000296362	0.00716559	5.57927	7.88472	6.30337	2.77146	22.0439	25.4107	19.5079	17.3074
ENSMFAG00000030840	FHAD1	forkhead associated phosphopeptide binding domain 1 [Source:HGNC Symbol;Acc:HGNC:29408]	101926165	FHAD1	15.6773	1.45085	0.490969	2.95508	0.00312592	0.0413541	10.0427	9.0111	10.5056	4.61911	14.1711	25.4107	23.8429	27.8154
ENSMFAG00000030888	PLAG1	PLAG1 zinc finger [Source:HGNC Symbol;Acc:HGNC:9045]	102120430	PLAG1	49.5738	1.74335	0.51072	3.41351	0.000641327	0.0126588	12.2744	13.5167	46.2247	19.4003	62.9826	48.4014	113.435	80.3557
ENSMFAG00000030924			NA	ENSMFAG00000030924	120.817	9.56796	1.17176	8.16544	3.20274e-16	1.75955e-13	0	1.12639	0	0	129.114	96.8028	442.178	297.316
ENSMFAG00000030948	CUBN	cubilin [Source:HGNC Symbol;Acc:HGNC:2548]	102122476	CUBN	158.167	1.41152	0.362137	3.89776	9.70865e-05	0.00287883	102.659	59.6986	102.955	81.2963	182.649	128.264	322.241	285.572
ENSMFAG00000031004	CYP1B1	cytochrome P450 family 1 subfamily B member 1 [Source:HGNC Symbol;Acc:HGNC:2597]	102146810	CYP1B1	2312.57	1.21053	0.35339	3.42548	0.000613705	0.0123102	855.86	881.962	1990.82	1852.26	4002.54	3640.99	2698.59	2577.56
ENSMFAG00000031009		fer-1-like 4 (C. elegans) [Source:NCBI gene;Acc:102116602]	102116602	ENSMFAG00000031009	46.3588	2.57683	0.346674	7.43299	1.06166e-13	3.74957e-11	16.7378	9.0111	9.45506	17.5526	83.4519	88.3325	75.8639	70.4658
ENSMFAG00000031011	ARHGEF26	Rho guanine nucleotide exchange factor 26 [Source:HGNC Symbol;Acc:HGNC:24490]	102141519	ARHGEF26	1280.84	1.08588	0.378739	2.8671	0.00414247	0.0498068	773.287	720.888	888.775	899.802	982.528	961.978	2509.29	2510.19
ENSMFAG00000031034			NA	ENSMFAG00000031034	26.595	1.92288	0.524975	3.66281	0.000249467	0.00630136	3.34756	14.643	13.6573	12.9335	39.3641	21.7806	52.021	55.0128
ENSMFAG00000031073	LCN15	lipocalin 15 [Source:HGNC Symbol;Acc:HGNC:33777]	102132947	LCN15	4.64807	5.55366	1.52816	3.6342	0.000278841	0.00683385	0	0	0	0	18.8948	12.1003	4.33508	1.85436
ENSMFAG00000031078	KLHL35	kelch like family member 35 [Source:HGNC Symbol;Acc:HGNC:26597]	102123053	KLHL35	59.1445	2.02249	0.663345	3.04893	0.00229657	0.0329141	22.3171	30.4125	28.3652	12.0097	171.627	148.834	23.1204	36.4691
ENSMFAG00000031160	MMP9	matrix metallopeptidase 9 [Source:HGNC Symbol;Acc:HGNC:7176]	102117693	MMP9	198.946	1.48028	0.484158	3.05743	0.00223241	0.0324174	69.183	65.3305	141.826	144.116	135.413	170.615	447.236	417.85
ENSMFAG00000031169	SCN1A	sodium voltage-gated channel alpha subunit 1 [Source:HGNC Symbol;Acc:HGNC:10585]	NA	SCN1A	16.5332	2.67508	0.869161	3.07777	0.00208556	0.0309671	0	0	8.4045	9.23821	25.193	26.6208	36.8482	25.9611
ENSMFAG00000031174	AQP7	aquaporin 7 [Source:NCBI gene;Acc:101925995]	101925995	ENSMFAG00000031174	978.15	1.50153	0.354487	4.23577	2.27771e-05	0.000900971	360.421	379.593	645.045	655.913	1820.2	1994.14	945.047	1024.84
ENSMFAG00000031201	MFSD2B	major facilitator superfamily domain containing 2B [Source:HGNC Symbol;Acc:HGNC:37207]	102142236	MFSD2B	66.4874	1.23806	0.284903	4.34554	1.38933e-05	0.000598655	54.6769	34.918	39.9214	29.5623	92.8993	79.8623	105.487	94.5725
ENSMFAG00000031234	SOCS2	suppressor of cytokine signaling 2 [Source:HGNC Symbol;Acc:HGNC:19382]	102125352	SOCS2	990.791	1.04607	0.289862	3.60886	0.000307547	0.00737293	474.238	414.511	814.186	882.25	1420.26	1345.56	1208.04	1367.28
ENSMFAG00000031276	STYXL1	serine/threonine/tyrosine interacting like 1 [Source:NCBI gene;Acc:101926045]	101926045	STYXL1	126.3	2.17695	0.426435	5.10501	3.30777e-07	2.57563e-05	36.8232	33.7916	70.3877	42.4958	130.689	118.583	267.33	310.297
ENSMFAG00000031330	CEMIP	cell migration inducing hyaluronidase 1 [Source:HGNC Symbol;Acc:HGNC:29213]	102129860	CEMIP	212.608	2.69379	0.657113	4.09943	4.14176e-05	0.00143712	40.1708	33.7916	65.1348	88.6869	96.0484	107.693	665.435	603.904
ENSMFAG00000031335	WNK2	WNK lysine deficient protein kinase 2 [Source:HGNC Symbol;Acc:HGNC:14542]	102118777	WNK2	114.568	2.14965	0.566322	3.79581	0.000147164	0.00405827	24.5488	12.3903	66.1854	64.6675	292.869	232.327	109.822	113.734
ENSMFAG00000031345	MMP17	matrix metallopeptidase 17 [Source:HGNC Symbol;Acc:HGNC:7163]	102140771	MMP17	67.8699	3.21336	0.88736	3.62126	0.000293177	0.00710594	8.92684	13.5167	12.6067	17.5526	220.439	243.217	9.39267	17.3074
ENSMFAG00000031408	NDUFA4L2	NDUFA4 mitochondrial complex associated like 2 [Source:HGNC Symbol;Acc:HGNC:29836]	102122883	NDUFA4L2	770.023	2.31593	0.245814	9.42145	4.44884e-21	4.39946e-18	213.128	239.921	278.399	297.471	1538.35	1546.42	919.037	1127.45
ENSMFAG00000031443	MROH5	maestro heat like repeat family member 5 (gene/pseudogene) [Source:HGNC Symbol;Acc:HGNC:42976]	102123338	MROH5	13.1113	3.50327	1.02434	3.42004	0.000626109	0.0124329	2.23171	2.25278	4.20225	0	1.57456	27.8308	21.6754	45.1228
ENSMFAG00000031520	LYVE1	lymphatic vessel endothelial hyaluronan receptor 1 [Source:HGNC Symbol;Acc:HGNC:14687]	102136766	LYVE1	1814.99	1.13169	0.299532	3.77821	0.000157962	0.00427969	784.446	825.642	1437.17	1501.21	2986.95	2856.89	2004.97	2122.63
ENSMFAG00000031529	MSR1	macrophage scavenger receptor 1 [Source:HGNC Symbol;Acc:HGNC:7376]	102134754	MSR1	371.804	1.12699	0.232302	4.85141	1.22587e-06	8.02824e-05	196.39	201.623	236.376	300.242	431.431	448.923	627.864	531.584
ENSMFAG00000031530	TIGIT	T cell immunoreceptor with Ig and ITIM domains [Source:HGNC Symbol;Acc:HGNC:26838]	102121588	TIGIT	12.4848	2.14557	0.681104	3.15014	0.00163194	0.0258627	4.46342	0	7.35393	6.46675	15.7456	24.2007	14.4503	27.1973
ENSMFAG00000031550	NEFL	neurofilament light [Source:HGNC Symbol;Acc:HGNC:7739]	101865563	NEFL	19.9317	4.61629	0.856515	5.38962	7.06063e-08	6.64977e-06	1.11585	2.25278	2.10112	0.923821	11.0219	25.4107	58.5236	58.1034
ENSMFAG00000031591	GABRB1	gamma-aminobutyric acid type A receptor beta1 subunit [Source:HGNC Symbol;Acc:HGNC:4081]	101866597	GABRB1	24.8587	2.40834	0.68399	3.52102	0.000429887	0.00944701	6.69513	1.12639	19.9607	3.69529	55.1097	27.8308	41.1833	43.2685
ENSMFAG00000031594	SEMA3G	semaphorin 3G [Source:HGNC Symbol;Acc:HGNC:30400]	102120190	SEMA3G	3147.38	2.06443	0.601422	3.43258	0.000597878	0.0120748	573.549	727.647	1773.35	1782.98	8134.2	8460.56	1895.87	1830.87
ENSMFAG00000031596	TLX2	T cell leukemia homeobox 2 [Source:HGNC Symbol;Acc:HGNC:5057]	102124339	TLX2	8.08165	4.90934	1.32261	3.71185	0.000205751	0.00536146	0	0	2.10112	0	6.29826	7.26021	31.0681	17.9255
ENSMFAG00000031625			NA	ENSMFAG00000031625	69.8967	2.15217	0.389509	5.52535	3.28825e-08	3.35232e-06	25.6647	39.4236	19.9607	17.5526	133.838	156.094	83.8115	82.8282
ENSMFAG00000031628	TMEM190	transmembrane protein 190 [Source:HGNC Symbol;Acc:HGNC:29632]	102131372	TMEM190	10.6741	2.3279	0.759332	3.06572	0.00217148	0.0318366	3.34756	1.12639	4.20225	5.54293	15.7456	6.05017	16.6178	32.7604
ENSMFAG00000031690	NGEF	neuronal guanine nucleotide exchange factor [Source:HGNC Symbol;Acc:HGNC:7807]	102115903	NGEF	31.8314	2.76938	0.419879	6.59566	4.23378e-11	9.20172e-09	5.57927	9.0111	12.6067	5.54293	59.8334	45.9813	50.5759	65.5208
ENSMFAG00000031718	CTSC	cathepsin C [Source:NCBI gene;Acc:102137896]	102137896	CTSC	2203.54	1.10133	0.356513	3.08918	0.00200712	0.030119	805.647	829.022	1945.64	2023.17	3008.99	3287.66	2785.29	2942.87
ENSMFAG00000031729	PENK	proenkephalin [Source:HGNC Symbol;Acc:HGNC:8831]	102126322	PENK	265.251	10.9064	3.38352	3.22339	0.00126684	0.021388	0	1.12639	0	0	0	0	1031.75	1089.13
ENSMFAG00000031736		chymotrypsin-C [Source:NCBI gene;Acc:102128231]	102128231	ENSMFAG00000031736	229.564	8.42911	0.853539	9.87548	5.31786e-23	9.5615e-20	4.46342	0	1.05056	0	277.123	191.186	725.403	637.283
ENSMFAG00000031799	ZDHHC22	zinc finger DHHC-type containing 22 [Source:HGNC Symbol;Acc:HGNC:20106]	102132212	ZDHHC22	17.3758	5.40212	1.28197	4.21393	2.5097e-05	0.000979031	1.11585	2.25278	0	0	3.14913	9.68028	58.5236	64.2846
ENSMFAG00000031814	HES2	hes family bHLH transcription factor 2 [Source:HGNC Symbol;Acc:HGNC:16005]	102139939	HES2	6.94687	4.1434	1.40448	2.95013	0.00317643	0.0417432	0	0	1.05056	1.84764	0	9.68028	19.5079	23.4886
ENSMFAG00000031824	SCG3	secretogranin III [Source:NCBI gene;Acc:101925820]	101925820	SCG3	74.3472	1.57835	0.40312	3.91535	9.02746e-05	0.00272328	37.939	15.7694	48.3259	46.1911	146.434	130.684	90.3142	79.1195
ENSMFAG00000031827	APOBEC3H	apolipoprotein B mRNA editing enzyme catalytic subunit 3H [Source:HGNC Symbol;Acc:HGNC:24100]	102129411	APOBEC3H	111.048	1.68397	0.354923	4.74461	2.08907e-06	0.000124827	40.1708	54.0666	63.0337	54.5055	91.3247	148.834	192.911	243.54
ENSMFAG00000031829	SIGLEC15	sialic acid binding Ig like lectin 15 [Source:HGNC Symbol;Acc:HGNC:27596]	102126346	SIGLEC15	24.0681	5.95474	1.32691	4.48768	7.20031e-06	0.00034398	0	0	1.05056	1.84764	85.0265	93.1727	6.50262	4.94497
ENSMFAG00000031860	CXCL14	C-X-C motif chemokine ligand 14 [Source:HGNC Symbol;Acc:HGNC:10640]	NA	CXCL14	1684.25	3.69693	0.728772	5.07282	3.91972e-07	2.99322e-05	73.6464	64.2041	401.315	424.958	4901.62	5361.66	1114.84	1131.78
ENSMFAG00000031890	COL9A1	collagen type IX alpha 1 chain [Source:HGNC Symbol;Acc:HGNC:2217]	102120728	COL9A1	65.6421	1.97112	0.579697	3.40025	0.000673238	0.0130853	17.8537	5.63194	29.4157	53.5816	59.8334	105.273	116.325	137.223
ENSMFAG00000031919	CNTN4	contactin 4 [Source:HGNC Symbol;Acc:HGNC:2174]	102145604	CNTN4	178.49	1.71445	0.338089	5.07101	3.95703e-07	3.01008e-05	54.6769	61.9513	102.955	112.706	335.382	302.509	280.335	177.401
ENSMFAG00000031961	SYTL5	synaptotagmin like 5 [Source:HGNC Symbol;Acc:HGNC:15589]	102123789	SYTL5	23.5408	2.14922	0.621766	3.45664	0.000546952	0.0113273	3.34756	3.37916	16.809	11.0859	34.6404	19.3606	44.0733	55.6309
ENSMFAG00000031985	TTC22	tetratricopeptide repeat domain 22 [Source:HGNC Symbol;Acc:HGNC:26067]	102145843	TTC22	6.43521	4.59046	1.20751	3.8016	0.000143763	0.00398785	1.11585	0	0	0.923821	6.29826	12.1003	18.0628	12.9805
ENSMFAG00000032077	KCNAB1	potassium voltage-gated channel subfamily A member regulatory beta subunit 1 [Source:NCBI gene;Acc:101866714]	101866714	KCNAB1	142.017	1.21294	0.241305	5.02656	4.99346e-07	3.72681e-05	107.122	74.3416	69.3371	90.5345	236.185	200.866	195.801	161.948
ENSMFAG00000032127		metallothionein-2 [Source:NCBI gene;Acc:102140106]	102140106	ENSMFAG00000032127	29.1185	1.62749	0.505195	3.22151	0.00127519	0.0214827	17.8537	15.7694	7.35393	15.705	37.7895	77.4422	24.5655	36.4691
ENSMFAG00000032159	KANK4	KN motif and ankyrin repeat domains 4 [Source:HGNC Symbol;Acc:HGNC:27263]	102141356	KANK4	953.359	1.30534	0.27984	4.66458	3.09242e-06	0.000172774	478.702	389.73	629.287	697.485	1702.1	1574.26	1150.24	1005.06
ENSMFAG00000032165	SGPP2	sphingosine-1-phosphate phosphatase 2 [Source:HGNC Symbol;Acc:HGNC:19953]	102135818	SGPP2	8.77017	3.11249	0.807548	3.85425	0.000116083	0.00336148	4.46342	0	1.05056	1.84764	14.1711	10.8903	17.3403	20.398
ENSMFAG00000032184	KIAA1324L	KIAA1324 like [Source:HGNC Symbol;Acc:HGNC:21945]	101865751	KIAA1324L	753.049	2.38197	0.717924	3.31786	0.000907085	0.0167042	116.049	110.386	405.517	337.195	2309.89	2119.98	349.696	275.682
ENSMFAG00000032202	RBP5	retinol binding protein 5 [Source:HGNC Symbol;Acc:HGNC:15847]	102138977	RBP5	357.03	3.85618	0.781989	4.93125	8.17052e-07	5.75077e-05	23.4329	39.4236	48.3259	72.9819	1292.72	1170.1	117.77	91.4819
ENSMFAG00000032248	SLCO1C1	solute carrier organic anion transporter family member 1C1 [Source:HGNC Symbol;Acc:HGNC:13819]	102135409	SLCO1C1	62.9123	3.1662	0.848666	3.7308	0.000190872	0.00500671	6.69513	2.25278	18.9101	22.1717	223.588	176.665	33.2356	19.7799
ENSMFAG00000032289	LPCAT2	lysophosphatidylcholine acyltransferase 2 [Source:NCBI gene;Acc:102125601]	102125601	LPCAT2	723.124	1.80651	0.402204	4.49152	7.07165e-06	0.000338652	248.836	253.437	430.73	351.976	1732.02	1468.98	721.068	577.943
ENSMFAG00000032325	FAR2	fatty acyl-CoA reductase 2 [Source:HGNC Symbol;Acc:HGNC:25531]	102133388	FAR2	519.339	1.06439	0.335498	3.17256	0.00151099	0.0243557	362.653	318.768	324.624	336.271	1004.57	931.727	442.178	433.921
ENSMFAG00000032372	CCDC68	coiled-coil domain containing 68 [Source:HGNC Symbol;Acc:HGNC:24350]	102117678	CCDC68	90.8522	2.1551	0.682351	3.15835	0.00158666	0.0252869	42.4025	39.4236	25.2135	25.867	262.952	257.737	40.4607	32.7604
ENSMFAG00000032457	TRIM29	tripartite motif containing 29 [Source:HGNC Symbol;Acc:HGNC:17274]	102146336	TRIM29	946.828	1.24222	0.283183	4.38663	1.15122e-05	0.000511659	531.147	455.061	640.843	624.503	1136.84	839.764	1770.88	1575.59
ENSMFAG00000032473	CHGA	Macaca fascicularis chromogranin A (CHGA), mRNA. [Source:RefSeq mRNA;Acc:NM_001319389]	101864783	CHGA	13.3992	3.38198	0.74917	4.5143	6.35265e-06	0.000311769	2.23171	3.37916	2.10112	1.84764	18.8948	12.1003	46.2408	20.398
ENSMFAG00000032485	RRAD	RRAD, Ras related glycolysis inhibitor and calcium channel regulator [Source:HGNC Symbol;Acc:HGNC:10446]	102118577	RRAD	866.917	2.48995	0.516095	4.8246	1.40284e-06	8.89246e-05	257.762	325.526	235.326	230.032	585.738	537.255	2463.05	2300.65
ENSMFAG00000032512	POLN	DNA polymerase nu [Source:HGNC Symbol;Acc:HGNC:18870]	102135677	POLN	213.197	3.91027	0.840127	4.65438	3.24957e-06	0.000179525	20.0854	19.1486	42.0225	24.9432	820.348	683.67	35.4032	59.9577
ENSMFAG00000032545	PLLP	plasmolipin [Source:HGNC Symbol;Acc:HGNC:18553]	102123387	PLLP	69.5932	1.54344	0.526929	2.92913	0.00339915	0.0435356	29.0122	38.2972	37.8202	37.8767	40.9387	44.7713	169.791	158.239
ENSMFAG00000032548		hypothetical protein [Source:NCBI gene;Acc:101867369]	101867369	ENSMFAG00000032548	195.076	1.48333	0.336256	4.41131	1.02748e-05	0.000463961	79.2257	119.397	73.5393	138.573	244.057	389.631	188.576	327.604
ENSMFAG00000032560	SLC7A14	solute carrier family 7 member 14 [Source:HGNC Symbol;Acc:HGNC:29326]	102125172	SLC7A14	16.6615	2.46115	0.630756	3.90191	9.54364e-05	0.00284697	4.46342	3.37916	7.35393	5.54293	11.0219	20.5706	46.9634	33.9967
ENSMFAG00000032617			NA	ENSMFAG00000032617	186.88	1.73829	0.264757	6.56562	5.18154e-11	1.07874e-08	74.7622	83.3527	97.7023	89.6107	199.97	321.869	255.047	372.727
ENSMFAG00000032669			NA	ENSMFAG00000032669	68.8622	2.30712	0.793293	2.90829	0.00363414	0.0454336	25.6647	22.5278	21.0112	23.0955	171.627	250.477	13.0052	23.4886
ENSMFAG00000032672	CSH2	chorionic somatomammotropin hormone 2 [Source:NCBI gene;Acc:102139443]	102139443	CSH2	162.505	2.09003	0.215195	9.71225	2.6737e-22	3.77717e-19	55.7927	67.5833	69.3371	55.4293	231.461	246.847	312.126	261.465
ENSMFAG00000032734	GNAO1	G protein subunit alpha o1 [Source:HGNC Symbol;Acc:HGNC:4389]	102131761	GNAO1	38.799	2.59877	0.666342	3.90005	9.61728e-05	0.00286024	11.1585	22.5278	5.25281	5.54293	47.2369	19.3606	91.7592	107.553
ENSMFAG00000032864			NA	ENSMFAG00000032864	261.499	4.21888	1.38569	3.04461	0.00232983	0.0331745	61.372	14.643	24.1629	6.46675	1454.9	475.544	50.5759	4.32685
ENSMFAG00000032900			NA	ENSMFAG00000032900	113.559	7.49392	1.75288	4.27521	1.90955e-05	0.000773917	1.11585	0	1.05056	2.77146	481.817	416.252	3.61257	1.85436
ENSMFAG00000032909	SEMA3E	semaphorin 3E [Source:HGNC Symbol;Acc:HGNC:10727]	102133530	SEMA3E	44.4101	1.15865	0.398945	2.90428	0.00368099	0.0458158	41.2866	33.7916	18.9101	16.6288	64.5571	42.3512	63.5812	74.1745
ENSMFAG00000032987	CD80	CD80 molecule [Source:HGNC Symbol;Acc:HGNC:1700]	102140078	CD80	68.4744	1.74675	0.296844	5.88441	3.99475e-09	5.44883e-07	29.0122	32.6653	34.6685	29.5623	111.794	83.4924	139.445	87.1551
ENSMFAG00000033017	B4GALT6	beta-1,4-galactosyltransferase 6 [Source:HGNC Symbol;Acc:HGNC:929]	102126845	B4GALT6	3115.47	4.25787	1.25523	3.39211	0.000693571	0.0134222	266.689	242.173	354.039	375.072	11577.8	11773.6	183.518	150.822
ENSMFAG00000033022	EPGN	epithelial mitogen [Source:HGNC Symbol;Acc:HGNC:17470]	102121903	EPGN	23.6955	1.57356	0.459629	3.42355	0.000618098	0.0123233	7.81098	14.643	12.6067	12.0097	44.0878	48.4014	20.9529	29.0517
ENSMFAG00000033061	MS4A6A	membrane spanning 4-domains A6A [Source:HGNC Symbol;Acc:HGNC:13375]	102126012	MS4A6A	745.027	1.11233	0.188706	5.8945	3.75811e-09	5.23436e-07	501.019	514.759	421.275	446.206	1239.18	1074.51	854.011	909.256
ENSMFAG00000033112	NFASC	neurofascin [Source:HGNC Symbol;Acc:HGNC:29866]	102133705	NFASC	305.365	2.20435	0.446518	4.93675	7.94365e-07	5.65142e-05	52.4452	55.193	173.343	154.278	461.347	347.28	640.869	558.163
ENSMFAG00000033139		A-kinase anchor protein 2 [Source:NCBI gene;Acc:102133073]	102133073	PALM2	700.591	1.15878	0.395145	2.93256	0.00336185	0.0432037	604.793	585.722	324.624	219.87	762.089	661.889	1380.72	1065.02
ENSMFAG00000033201	KRT39	keratin 39 [Source:HGNC Symbol;Acc:HGNC:32971]	102121439	KRT39	24.9259	2.19054	0.477474	4.58777	4.48013e-06	0.000236115	7.81098	11.2639	6.30337	10.162	42.5132	59.2917	23.1204	38.9416
ENSMFAG00000033260	FAS	Fas cell surface death receptor [Source:NCBI gene;Acc:102140989]	102140989	FAS	843.201	1.72414	0.434075	3.97199	7.12736e-05	0.00222694	441.878	438.165	338.281	350.128	593.611	672.779	1851.8	2058.96
ENSMFAG00000033281	CATSPERB	cation channel sperm associated auxiliary subunit beta [Source:HGNC Symbol;Acc:HGNC:20500]	NA	CATSPERB	6.3708	5.32146	1.27751	4.1655	3.10665e-05	0.00115278	0	0	0	0.923821	6.29826	8.47024	21.6754	13.5987
ENSMFAG00000033320		theta defensin subunit A [Source:NCBI gene;Acc:102116444]	102116444	ENSMFAG00000033320	8.97445	6.52614	2.05419	3.17699	0.00148813	0.0240459	0	0	0	0	45.6624	25.4107	0.722513	0
ENSMFAG00000033324	ANKRD37	ankyrin repeat domain 37 [Source:HGNC Symbol;Acc:HGNC:29593]	102123552	ANKRD37	406.938	1.2456	0.278234	4.4768	7.57695e-06	0.000358509	263.342	292.861	165.989	242.965	576.29	768.372	414.723	530.966
ENSMFAG00000033336	FSTL4	follistatin like 4 [Source:HGNC Symbol;Acc:HGNC:21389]	102137518	FSTL4	34.84	2.64785	0.795836	3.32713	0.000877444	0.0163256	12.2744	11.2639	6.30337	8.31439	99.1975	113.743	7.22513	20.398
ENSMFAG00000033384			NA	ENSMFAG00000033384	721.373	1.25571	0.207622	6.04808	1.46583e-09	2.23009e-07	486.513	460.693	310.966	446.206	924.269	991.019	951.55	1199.77
ENSMFAG00000033394	THBS4	thrombospondin 4 [Source:HGNC Symbol;Acc:HGNC:11788]	102129227	THBS4	92.4209	3.68251	0.430261	8.55878	1.14067e-17	7.27751e-15	8.92684	10.1375	21.0112	12.9335	272.4	166.985	126.44	120.534
ENSMFAG00000033405		60S ribosomal protein L36-like [Source:NCBI gene;Acc:102118525]	102118525	ENSMFAG00000033405	22.7417	5.90548	1.64818	3.58302	0.000339642	0.00792151	0	0	1.05056	1.84764	1.57456	0	85.9791	91.4819
ENSMFAG00000033415	DCC	DCC netrin 1 receptor [Source:HGNC Symbol;Acc:HGNC:2701]	102138576	DCC	20.673	4.48012	1.18546	3.77922	0.000157321	0.00427403	0	1.12639	3.15169	2.77146	1.57456	7.26021	63.5812	85.9188
ENSMFAG00000033445	RET	ret proto-oncogene [Source:HGNC Symbol;Acc:HGNC:9967]	102135879	RET	50.8555	2.0266	0.425265	4.7655	1.88386e-06	0.000114291	14.5061	7.88472	22.0618	35.1052	77.1536	83.4924	83.8115	82.8282
ENSMFAG00000033460	NECAB1	N-terminal EF-hand calcium binding protein 1 [Source:HGNC Symbol;Acc:HGNC:20983]	101865576	NECAB1	37.5586	1.85819	0.57312	3.24224	0.00118595	0.0203786	10.0427	10.1375	21.0112	24.0194	33.0658	24.2007	93.9267	84.0645
ENSMFAG00000033464	BBC3	BCL2 binding component 3 [Source:HGNC Symbol;Acc:HGNC:17868]	102119825	BBC3	774.428	1.71598	0.399455	4.29581	1.74056e-05	0.000722536	353.726	322.147	355.09	415.72	599.909	666.729	1691.4	1790.7
ENSMFAG00000033576	LRATD2	LRAT domain containing 2 [Source:HGNC Symbol;Acc:HGNC:24166]	102125300	FAM84B	336.307	1.33423	0.319765	4.17254	3.01222e-05	0.00112619	138.366	134.04	241.629	250.356	376.321	373.901	583.068	592.778
ENSMFAG00000033608	NUP62CL	nucleoporin 62 C-terminal like [Source:NCBI gene;Acc:101867319]	101867319	NUP62CL	44.9403	1.72322	0.490306	3.51457	0.000440463	0.00956254	15.622	12.3903	27.3146	28.6385	33.0658	50.8215	81.644	110.026
ENSMFAG00000033610	CHGB	chromogranin B [Source:HGNC Symbol;Acc:HGNC:1930]	102117114	CHGB	1526.47	8.53815	1.51193	5.6472	1.63087e-08	1.84316e-06	3.34756	10.1375	6.30337	12.9335	29.9167	22.9907	5932.56	6193.57
ENSMFAG00000033638	CTSG	cathepsin G [Source:HGNC Symbol;Acc:HGNC:2532]	102128983	CTSG	23.251	7.90171	1.5972	4.94723	7.52779e-07	5.39437e-05	0	0	0	0	122.816	55.6616	5.05759	2.47248
ENSMFAG00000033647	SPINK1	serine peptidase inhibitor, Kazal type 1 [Source:HGNC Symbol;Acc:HGNC:11244]	102133189	SPINK1	30.2202	5.20227	0.76493	6.80098	1.0391e-11	2.47607e-09	3.34756	3.37916	0	0	64.5571	31.4609	76.5864	62.4302
ENSMFAG00000033650		secretoglobin family 1C member 1 [Source:NCBI gene;Acc:102139393]	102139393	ENSMFAG00000033650	95.503	2.13261	0.685551	3.1108	0.00186578	0.0283614	29.0122	52.9402	26.2641	34.1814	31.4913	44.7713	257.937	287.426
ENSMFAG00000033660		CUB and zona pellucida like domains 1 [Source:NCBI gene;Acc:102132242]	102132242	CUZD1	7.58079	5.56893	1.47394	3.77826	0.000157928	0.00427969	0	0	0	0.923821	9.44738	1.21003	14.4503	34.6148
ENSMFAG00000033675	LRIT3	leucine rich repeat, Ig-like and transmembrane domains 3 [Source:HGNC Symbol;Acc:HGNC:24783]	102118735	LRIT3	8.58675	3.31371	1.06186	3.12068	0.00180436	0.0277933	1.11585	0	3.15169	1.84764	17.3202	32.6709	10.1152	2.47248
ENSMFAG00000033698	FLT4	fms related tyrosine kinase 4 [Source:HGNC Symbol;Acc:HGNC:3767]	102123168	FLT4	545.592	1.54391	0.443561	3.48072	0.000500076	0.0105057	135.018	130.661	429.68	418.491	867.585	995.859	687.11	700.331
ENSMFAG00000033740	TMC6	transmembrane channel like 6 [Source:HGNC Symbol;Acc:HGNC:18021]	102116325	TMC6	867.092	1.3457	0.327556	4.1083	3.98579e-05	0.00139524	315.787	305.251	590.416	746.448	1171.48	1344.35	1196.48	1266.53
ENSMFAG00000033948	RELN	reelin [Source:HGNC Symbol;Acc:HGNC:9957]	102129690	RELN	399.572	1.8651	0.574415	3.24696	0.00116644	0.0202334	74.7622	65.3305	303.612	244.813	444.027	283.148	963.11	817.774
ENSMFAG00000033951	C5	complement C5 [Source:HGNC Symbol;Acc:HGNC:1331]	102125658	C5	730.081	1.19282	0.282072	4.22877	2.34968e-05	0.000923896	347.031	396.489	523.18	511.797	787.282	723.601	1289.69	1261.58
ENSMFAG00000033957	SPATA22	spermatogenesis associated 22 [Source:NCBI gene;Acc:102135360]	102135360	SPATA22	214.237	1.51509	0.44296	3.42037	0.000625356	0.0124304	60.2561	46.1819	153.382	183.84	333.808	275.888	310.681	349.856
ENSMFAG00000033961	IRF6	interferon regulatory factor 6 [Source:HGNC Symbol;Acc:HGNC:6121]	102129746	IRF6	694.706	1.38499	0.363438	3.81079	0.000138521	0.00388605	203.085	243.3	551.545	540.436	906.949	992.229	1111.95	1008.16
ENSMFAG00000034080		chymotrypsin-like elastase family member 2A [Source:NCBI gene;Acc:102127568]	102127568	ENSMFAG00000034080	122.603	5.92518	0.549368	10.7854	4.03282e-27	8.86234e-24	5.57927	7.88472	0	2.77146	204.693	156.094	324.408	279.391
ENSMFAG00000034083	NUDT14	nudix hydrolase 14 [Source:HGNC Symbol;Acc:HGNC:20141]	102118147	NUDT14	286.641	1.53723	0.535512	2.87058	0.00409725	0.0493818	70.2988	112.639	191.202	212.479	645.571	669.149	166.178	225.614
ENSMFAG00000034164			NA	ENSMFAG00000034164	67.2412	2.91747	0.512166	5.69634	1.22409e-08	1.43215e-06	5.57927	5.63194	26.2641	24.9432	114.943	98.0128	140.168	122.388
ENSMFAG00000034188	ITLN1	intelectin 1 [Source:HGNC Symbol;Acc:HGNC:18259]	102132072	ITLN1	733.931	2.29322	0.763154	3.00493	0.00265643	0.0362337	157.335	165.579	389.759	281.766	2273.67	2217.99	190.021	195.326
ENSMFAG00000034195			NA	FOXD1	88.8001	1.4614	0.329519	4.43496	9.20893e-06	0.000424555	34.5915	34.918	43.073	75.7534	141.711	122.214	148.115	110.026
ENSMFAG00000034227	PDE6G	phosphodiesterase 6G [Source:HGNC Symbol;Acc:HGNC:8789]	102143202	PDE6G	73.5298	7.51598	1.70895	4.39802	1.09243e-05	0.000489933	1.11585	0	2.10112	0	300.742	269.838	10.1152	4.32685
ENSMFAG00000034364		serine protease 2 [Source:NCBI gene;Acc:101866288]	101866288	ENSMFAG00000034364	152.406	8.58333	0.956508	8.97361	2.86953e-19	2.10199e-16	0	3.37916	0	0	181.075	182.715	434.23	417.85
ENSMFAG00000034460	COL12A1	collagen type XII alpha 1 chain [Source:HGNC Symbol;Acc:HGNC:2188]	102126891	COL12A1	5410.14	1.19303	0.334449	3.56715	0.000360892	0.00826611	3711.33	3783.54	3032.97	2643.98	4818.17	4782.06	10796.5	9712.54
ENSMFAG00000034465		rhesus theta defensin-1/2 subunit B [Source:NCBI gene;Acc:102116064]	102116064	ENSMFAG00000034465	50.2009	4.82266	1.17895	4.09063	4.30211e-05	0.0014721	4.46342	0	7.35393	1.84764	250.356	122.214	12.2827	3.09061
ENSMFAG00000034483	SMIM5	small integral membrane protein 5 [Source:HGNC Symbol;Acc:HGNC:40030]	102126206	SMIM5	49.1574	1.36283	0.423957	3.21454	0.00130653	0.021936	26.7805	18.0222	23.1124	42.4958	45.6624	55.6616	109.822	71.702
ENSMFAG00000034535	HSPA6	heat shock protein family A (Hsp70) member 6 [Source:HGNC Symbol;Acc:HGNC:5239]	102143176	ENSMFAG00000034535	400.279	1.11895	0.310143	3.60786	0.000308728	0.00739028	166.262	179.096	284.702	378.767	513.308	605.017	467.466	607.613
ENSMFAG00000034550	RSKR	ribosomal protein S6 kinase related [Source:HGNC Symbol;Acc:HGNC:26314]	102136130	ENSMFAG00000034550	221.589	1.26318	0.371507	3.40016	0.00067346	0.0130853	93.7318	107.007	148.129	170.907	459.773	381.161	177.738	234.268
ENSMFAG00000034588			NA	ENSMFAG00000034588	42.2369	1.11783	0.369253	3.02729	0.00246758	0.0346127	42.4025	21.4014	22.0618	20.3241	70.8554	64.1318	44.7958	51.9222
ENSMFAG00000034634	SCN9A	sodium voltage-gated channel alpha subunit 9 [Source:HGNC Symbol;Acc:HGNC:10597]	102123921	SCN9A	119.679	1.18944	0.370329	3.21184	0.00131886	0.0220521	56.9086	58.5722	82.9944	94.2298	103.921	112.533	231.927	216.342
ENSMFAG00000034642	F2RL3	F2R like thrombin or trypsin receptor 3 [Source:HGNC Symbol;Acc:HGNC:3540]	102117109	F2RL3	57.6329	2.50946	0.344837	7.27722	3.40777e-13	1.06982e-10	15.622	27.0333	12.6067	13.8573	107.07	94.3827	111.99	78.5014
ENSMFAG00000034647	OCLN	occludin [Source:HGNC Symbol;Acc:HGNC:8104]	102126920	OCLN	167.915	1.01566	0.332492	3.05469	0.00225291	0.0325241	74.7622	95.743	107.157	165.364	255.079	292.828	192.911	159.475
ENSMFAG00000034678	OPRD1	opioid receptor delta 1 [Source:HGNC Symbol;Acc:HGNC:8153]	102131320	OPRD1	11.3274	2.96095	0.844096	3.50784	0.000451765	0.00972254	0	1.12639	7.35393	1.84764	9.44738	22.9907	27.4555	20.398
ENSMFAG00000034683	GUCY1A2	guanylate cyclase 1 soluble subunit alpha 2 [Source:HGNC Symbol;Acc:HGNC:4684]	102127299	GUCY1A2	354.472	1.96954	0.650742	3.0266	0.00247321	0.0346651	52.4452	70.9624	260.539	192.155	928.993	901.476	228.314	200.889
ENSMFAG00000034694	ASAH2	N-acylsphingosine amidohydrolase 2 [Source:HGNC Symbol;Acc:HGNC:18860]	102125051	ASAH2	5.52443	3.67808	1.13305	3.24617	0.00116968	0.0202573	2.23171	1.12639	0	0	12.5965	4.84014	7.94765	15.453
ENSMFAG00000034721	ATP8B4	ATPase phospholipid transporting 8B4 (putative) [Source:HGNC Symbol;Acc:HGNC:13536]	102138535	ATP8B4	285.646	1.36416	0.37614	3.62673	0.000287037	0.00700533	101.543	118.271	212.214	207.86	251.93	319.449	553.445	520.458
ENSMFAG00000035411	SORCS2	sortilin related VPS10 domain containing receptor 2 [Source:HGNC Symbol;Acc:HGNC:16698]	102128826	SORCS2	401.935	1.54658	0.402791	3.83965	0.00012321	0.00352145	149.524	97.9958	312.017	260.518	505.435	421.092	831.613	637.283
ENSMFAG00000035426			NA	ENSMFAG00000035426	43.8916	1.2395	0.405739	3.05492	0.00225119	0.0325231	15.622	32.6653	39.9214	16.6288	47.2369	75.0222	54.1885	69.8477
ENSMFAG00000035439	CXCL2	C-X-C motif chemokine ligand 2 [Source:HGNC Symbol;Acc:HGNC:4603]	102123272	CXCL2	82.0213	2.74651	0.560826	4.89726	9.71806e-07	6.53755e-05	17.8537	24.7805	11.5562	30.4861	155.882	279.518	56.356	79.7376
ENSMFAG00000035455	SSUH2	ssu-2 homolog [Source:HGNC Symbol;Acc:HGNC:24809]	102132361	SSUH2	77.0276	3.85568	0.632036	6.10041	1.05794e-09	1.64756e-07	8.92684	10.1375	9.45506	11.0859	212.566	261.368	39.0157	63.6665
ENSMFAG00000035532			NA	ENSMFAG00000035532	199.768	1.00399	0.193141	5.19823	2.01192e-07	1.66493e-05	104.89	132.914	161.787	132.106	266.101	257.737	273.11	269.501
ENSMFAG00000035620	MYOM3	myomesin 3 [Source:HGNC Symbol;Acc:HGNC:26679]	102129386	MYOM3	132.065	1.44465	0.283315	5.09907	3.41318e-07	2.63695e-05	79.2257	69.8361	66.1854	67.439	239.334	243.217	133.665	157.621
ENSMFAG00000035632	FAM222A	family with sequence similarity 222 member A [Source:HGNC Symbol;Acc:HGNC:25915]	102126252	FAM222A	97.189	1.56216	0.282417	5.5314	3.17684e-08	3.27248e-06	52.4452	30.4125	50.427	62.8199	132.263	166.985	156.063	126.097
ENSMFAG00000035644	CTSV	cathepsin V [Source:HGNC Symbol;Acc:HGNC:2538]	102134104	ENSMFAG00000035644	15.9296	3.28729	0.841929	3.90448	9.443e-05	0.00282975	3.34756	4.50555	2.10112	1.84764	34.6404	61.7118	9.39267	9.88994
ENSMFAG00000035663	C20orf204	chromosome 20 open reading frame 204 [Source:HGNC Symbol;Acc:HGNC:27655]	NA	C20orf204	152.165	1.46905	0.226241	6.49329	8.39797e-11	1.62838e-08	102.659	67.5833	76.691	76.6772	196.821	243.217	200.859	252.811
ENSMFAG00000035678	ADAM18	ADAM metallopeptidase domain 18 [Source:HGNC Symbol;Acc:HGNC:196]	101866649	ADAM18	74.295	1.76093	0.425533	4.13818	3.50079e-05	0.00128458	14.5061	33.7916	51.4775	36.029	78.7282	88.3325	135.11	156.385
ENSMFAG00000035681	MCEMP1	mast cell expressed membrane protein 1 [Source:HGNC Symbol;Acc:HGNC:27291]	102116476	MCEMP1	10.6438	2.27159	0.663093	3.42574	0.000613123	0.0123102	6.69513	3.37916	2.10112	2.77146	7.87282	20.5706	19.5079	22.2524
ENSMFAG00000035702	TP63	tumor protein p63 [Source:HGNC Symbol;Acc:HGNC:15979]	102137688	TP63	45.9181	2.02936	0.490347	4.13862	3.49396e-05	0.00128445	22.3171	14.643	19.9607	14.7811	111.794	105.273	39.0157	39.5597
ENSMFAG00000035720	TPK1	thiamin pyrophosphokinase 1 [Source:HGNC Symbol;Acc:HGNC:17358]	102138853	TPK1	140.538	1.17055	0.372548	3.14202	0.00167786	0.026421	52.4452	74.3416	104.006	113.63	245.632	264.998	139.445	129.805
ENSMFAG00000035730	PANX3	pannexin 3 [Source:HGNC Symbol;Acc:HGNC:20573]	102118621	PANX	21.4852	2.84836	0.798534	3.56699	0.000361104	0.00826611	2.23171	12.3903	0	6.46675	17.3202	47.1914	28.178	58.1034
ENSMFAG00000035785	C4orf19	chromosome 4 open reading frame 19 [Source:HGNC Symbol;Acc:HGNC:25618]	102129080	C4orf19	119.021	2.2484	0.697682	3.22267	0.00127002	0.0214138	37.939	16.8958	47.2753	62.8199	368.448	312.189	40.4607	66.1389
ENSMFAG00000035817	TRIM67	tripartite motif containing 67 [Source:HGNC Symbol;Acc:HGNC:31859]	101926622	TRIM67	48.0909	1.5487	0.374644	4.13379	3.56827e-05	0.00129492	35.7073	27.0333	16.809	19.4003	53.5352	59.2917	97.5393	75.4108
ENSMFAG00000035848		protein FAM209A [Source:NCBI gene;Acc:102124701]	102124701	ENSMFAG00000035848	51.8281	1.10809	0.323616	3.42409	0.00061686	0.0123233	25.6647	32.6653	30.4663	41.572	75.5791	91.9626	50.5759	66.1389
ENSMFAG00000035922	MMP1	matrix metallopeptidase 1 [Source:HGNC Symbol;Acc:HGNC:7155]	102142258	MMP1	5.88379	5.94481	1.85379	3.20684	0.001342	0.0222574	0	0	0	0	0	2.42007	22.3979	22.2524
ENSMFAG00000035938	PKHD1L1	PKHD1 like 1 [Source:HGNC Symbol;Acc:HGNC:20313]	102130807	PKHD1L1	477.689	1.15185	0.281741	4.08831	4.34522e-05	0.00148428	340.336	386.351	266.843	192.155	803.028	735.701	559.948	537.147
ENSMFAG00000035953	MADCAM1	mucosal vascular addressin cell adhesion molecule 1 [Source:HGNC Symbol;Acc:HGNC:6765]	102125701	MADCAM1	35.3786	2.83069	0.839261	3.37284	0.000743968	0.0141076	2.23171	7.88472	2.10112	22.1717	102.347	101.643	22.3979	22.2524
ENSMFAG00000035975		complement C1r subcomponent-like [Source:NCBI gene;Acc:102135038]	102135038	ENSMFAG00000035975	40.9006	4.67823	1.14359	4.09084	4.29821e-05	0.0014721	1.11585	0	7.35393	3.69529	107.07	192.396	9.39267	6.18121
ENSMFAG00000035987		Macaca fascicularis disintegrin and metalloproteinase domain-containing protein 18-like (LOC102123198), mRNA. [Source:RefSeq mRNA;Acc:NM_001319474]	102123198	ENSMFAG00000035987	10.4088	2.74355	0.932836	2.94108	0.00327066	0.042569	1.11585	7.88472	0	1.84764	22.0439	29.0408	6.50262	14.8349
ENSMFAG00000035992			NA	ENSMFAG00000035992	5.95424	3.04822	0.998599	3.0525	0.00226946	0.0326499	1.11585	0	3.15169	0.923821	6.29826	7.26021	20.2304	8.65369
ENSMFAG00000036052	RBP7	retinol binding protein 7 [Source:HGNC Symbol;Acc:HGNC:30316]	107128391	RBP7	2485.5	2.79884	0.713524	3.92256	8.76146e-05	0.00266182	612.604	675.833	515.826	693.79	7573.65	8325.04	723.236	763.998
ENSMFAG00000036104	P3H2	prolyl 3-hydroxylase 2 [Source:HGNC Symbol;Acc:HGNC:19317]	102137302	P3H2	1115.49	1.05833	0.185327	5.71063	1.12558e-08	1.34107e-06	820.153	854.928	615.629	606.027	1376.17	1482.29	1597.48	1571.26
ENSMFAG00000036120	ETV7	ETS variant 7 [Source:HGNC Symbol;Acc:HGNC:18160]	102139360	ETV7	144.713	1.53042	0.303704	5.03917	4.67546e-07	3.5051e-05	72.5305	86.7319	79.8427	60.0484	138.562	183.925	296.23	239.831
ENSMFAG00000036143	HAVCR2	hepatitis A virus cellular receptor 2 [Source:HGNC Symbol;Acc:HGNC:18437]	102141722	HAVCR2	115.039	1.1362	0.233547	4.86495	1.14484e-06	7.54755e-05	88.1525	73.2152	58.8315	68.3628	141.711	165.775	139.445	184.818
ENSMFAG00000036188	RAB39B	RAB39B, member RAS oncogene family [Source:HGNC Symbol;Acc:HGNC:16499]	102131511	RAB39B	15.539	2.63429	0.628235	4.19316	2.75095e-05	0.00104631	4.46342	2.25278	1.05056	9.23821	18.8948	30.2509	30.3456	27.8154
ENSMFAG00000036195	COL8A2	collagen type VIII alpha 2 chain [Source:HGNC Symbol;Acc:HGNC:2216]	102143193	COL8A2	343.762	2.82407	0.79628	3.54658	0.000390264	0.00881124	35.7073	43.9291	162.837	97.9251	111.794	100.433	1163.97	1033.5
ENSMFAG00000036299	MRC1	mannose receptor C-type 1 [Source:HGNC Symbol;Acc:HGNC:7228]	101925909	MRC1	1997.86	1.1949	0.334621	3.57091	0.00035575	0.00820049	758.781	833.527	1582.15	1683.2	3396.33	3193.28	2197.89	2337.73
ENSMFAG00000036305		transmembrane protein-like [Source:NCBI gene;Acc:102124659]	102124659	ENSMFAG00000036305	12.14	3.03332	0.726155	4.17724	2.95073e-05	0.0011095	4.46342	1.12639	4.20225	0.923821	18.8948	20.5706	33.9581	12.9805
ENSMFAG00000036349			NA	ENSMFAG00000036349	72.9447	3.2464	0.493698	6.57568	4.84306e-11	1.019e-08	16.7378	24.7805	4.20225	10.162	124.391	197.236	112.712	93.3363
ENSMFAG00000036524	ANO4	anoctamin 4 [Source:HGNC Symbol;Acc:HGNC:23837]	102114977	ANO4	94.7328	2.59584	0.336217	7.72071	1.15679e-14	4.97371e-12	23.4329	22.5278	40.9719	20.3241	185.799	202.076	124.272	138.459
ENSMFAG00000036535	MYB	MYB proto-oncogene, transcription factor [Source:HGNC Symbol;Acc:HGNC:7545]	102137614	MYB	32.3	1.7406	0.486843	3.57528	0.000349857	0.0080835	8.92684	5.63194	22.0618	22.1717	58.2589	60.5017	41.9058	38.9416
ENSMFAG00000036573	KLHL38	kelch like family member 38 [Source:HGNC Symbol;Acc:HGNC:34435]	102141906	KLHL38	289.571	1.39953	0.428035	3.26966	0.00107678	0.0190578	112.701	109.26	219.567	195.85	266.101	220.226	593.906	598.959
ENSMFAG00000036594	DHRS2	dehydrogenase/reductase 2 [Source:HGNC Symbol;Acc:HGNC:18349]	102127676	DHRS2	168.152	1.47207	0.417091	3.52936	0.000416568	0.00923368	53.561	105.88	67.236	130.259	174.777	146.414	287.56	379.526
ENSMFAG00000036653	SHCBP1	SHC binding and spindle associated 1 [Source:HGNC Symbol;Acc:HGNC:29547]	102130858	ENSMFAG00000036653	814.825	3.38273	0.551644	6.13208	8.67349e-10	1.39467e-07	71.4147	105.88	197.506	194.926	2289.42	2433.38	614.136	611.94
ENSMFAG00000036708	GIPC2	GIPC PDZ domain containing family member 2 [Source:HGNC Symbol;Acc:HGNC:18177]	102141747	GIPC2	71.7397	1.82445	0.494124	3.69229	0.000222248	0.00572346	44.6342	29.2861	23.1124	28.6385	198.395	133.104	67.9162	48.8316
ENSMFAG00000036746	PLAAT2	phospholipase A and acyltransferase 2 [Source:HGNC Symbol;Acc:HGNC:17824]	102116906	HRASLS2	49.8187	1.81988	0.622084	2.92546	0.00343952	0.0437765	6.69513	14.643	17.8596	48.0387	86.601	130.684	39.0157	55.0128
ENSMFAG00000036756	CD33	CD33 molecule [Source:HGNC Symbol;Acc:HGNC:1659]	102117580	CD33	45.5495	2.53127	0.332254	7.61849	2.56665e-14	1.08007e-11	14.5061	12.3903	13.6573	12.9335	94.4738	72.6021	62.8587	80.9739
ENSMFAG00000036795	RBM20	RNA binding motif protein 20 [Source:HGNC Symbol;Acc:HGNC:27424]	102136944	RBM20	144.084	1.30374	0.256142	5.0899	3.58246e-07	2.74628e-05	102.659	91.2374	65.1348	74.8295	155.882	192.396	240.597	229.941
ENSMFAG00000036811		chymotrypsinogen B2 [Source:NCBI gene;Acc:102146658]	102146658	ENSMFAG00000036811	53.3263	7.06777	0.929457	7.60419	2.86684e-14	1.13401e-11	1.11585	2.25278	0	0	92.8993	62.9218	152.45	114.971
ENSMFAG00000036834	GPR17	G protein-coupled receptor 17 [Source:HGNC Symbol;Acc:HGNC:4471]	102128937	GPR17	371.669	1.47476	0.244562	6.03021	1.63745e-09	2.47218e-07	239.909	234.289	131.32	181.069	621.953	559.036	484.084	521.694
ENSMFAG00000036837	GMPR	guanosine monophosphate reductase [Source:HGNC Symbol;Acc:HGNC:4376]	102125363	GMPR	1509.11	1.07982	0.306667	3.52116	0.000429664	0.00944701	958.519	1009.24	903.483	1004.19	2796.43	2704.43	1311.36	1385.21
ENSMFAG00000036844	FMN1	formin 1 [Source:HGNC Symbol;Acc:HGNC:3768]	102124221	FMN1	51.9369	1.4093	0.396685	3.55268	0.000381325	0.00863899	22.3171	24.7805	43.073	24.0194	72.4299	42.3512	84.5341	101.99
ENSMFAG00000036848	CNIH2	cornichon family AMPA receptor auxiliary protein 2 [Source:HGNC Symbol;Acc:HGNC:28744]	102135089	CNIH2	460.24	3.94455	1.16114	3.39715	0.000680928	0.0132033	12.2744	25.9069	88.2472	97.9251	1769.81	1534.32	73.6964	79.7376
ENSMFAG00000036849	SYT14	synaptotagmin 14 [Source:HGNC Symbol;Acc:HGNC:23143]	102132559	SYT14	5.89088	4.39073	1.22753	3.5769	0.000347699	0.00804302	0	1.12639	1.05056	0	18.8948	6.05017	10.1152	9.88994
ENSMFAG00000036902			NA	ENSMFAG00000036902	30.8063	3.34859	0.604839	5.53633	3.08874e-08	3.21522e-06	7.81098	6.75833	3.15169	4.61911	36.215	29.0408	106.932	51.9222
ENSMFAG00000036931	C6	complement C6 [Source:HGNC Symbol;Acc:HGNC:1339]	102116032	C6	63.6226	2.49966	0.779042	3.20864	0.00133365	0.0221712	7.81098	10.1375	29.4157	28.6385	173.202	208.126	19.5079	32.1423
ENSMFAG00000036978	KCNQ5	potassium voltage-gated channel subfamily Q member 5 [Source:HGNC Symbol;Acc:HGNC:6299]	102138489	KCNQ5	174.633	1.46444	0.462156	3.16872	0.00153113	0.0246402	53.561	63.0777	141.826	113.63	152.733	145.204	390.157	336.876
ENSMFAG00000036990	SLC35D3	solute carrier family 35 member D3 [Source:HGNC Symbol;Acc:HGNC:15621]	102140762	SLC35D3	46.3875	3.26029	0.914996	3.56318	0.000366392	0.00835814	11.1585	6.75833	5.25281	12.0097	4.72369	15.7305	172.681	142.786
ENSMFAG00000037000	CRYBB3	crystallin beta B3 [Source:HGNC Symbol;Acc:HGNC:2400]	102115720	CRYBB3	5.32852	3.66687	1.12509	3.25919	0.00111729	0.0195383	1.11585	0	0	1.84764	7.87282	16.9405	8.67016	6.18121
ENSMFAG00000037083	GRIN2A	glutamate ionotropic receptor NMDA type subunit 2A [Source:HGNC Symbol;Acc:HGNC:4585]	102123126	GRIN2A	39.3612	3.57484	0.701707	5.09449	3.49682e-07	2.69105e-05	3.34756	2.25278	9.45506	9.23821	33.0658	27.8308	143.78	85.9188
ENSMFAG00000037169	VWCE	von Willebrand factor C and EGF domains [Source:HGNC Symbol;Acc:HGNC:26487]	102138024	VWCE	216.132	1.32467	0.298903	4.43176	9.34654e-06	0.000429897	139.482	177.969	90.3483	86.8392	245.632	302.509	356.199	330.077
ENSMFAG00000037174	DPYS	dihydropyrimidinase [Source:HGNC Symbol;Acc:HGNC:3013]	102146971	DPYS	93.8147	1.10638	0.381	2.90388	0.00368566	0.0458158	41.2866	32.6653	87.1966	75.7534	162.18	141.574	113.435	96.4269
ENSMFAG00000037303	HAL	histidine ammonia-lyase [Source:HGNC Symbol;Acc:HGNC:4806]	102115226	HAL	429.703	3.7049	0.905234	4.09275	4.26289e-05	0.00146629	37.939	46.1819	58.8315	101.62	1478.52	1594.83	54.1885	65.5208
ENSMFAG00000037327	ALDH1A2	aldehyde dehydrogenase 1 family member A2 [Source:HGNC Symbol;Acc:HGNC:15472]	102120533	ALDH1A2	256.922	1.93807	0.389484	4.976	6.49133e-07	4.6856e-05	55.7927	73.2152	158.635	136.726	540.075	461.023	295.508	334.403
ENSMFAG00000037331	TNNI1	troponin I1, slow skeletal type [Source:HGNC Symbol;Acc:HGNC:11945]	102140811	TNNI1	56.5264	2.05564	0.528773	3.88757	0.000101251	0.00298888	14.5061	31.5389	21.0112	21.2479	45.6624	39.9311	138	140.313
ENSMFAG00000037341	TMEM202	transmembrane protein 202 [Source:HGNC Symbol;Acc:HGNC:33733]	101925722	TMEM202	8.41775	2.82414	0.852858	3.31139	0.000928344	0.0169536	1.11585	0	3.15169	3.69529	25.193	15.7305	7.94765	10.5081
ENSMFAG00000037372	MSX2	msh homeobox 2 [Source:HGNC Symbol;Acc:HGNC:7392]	102127915	MSX2	61.8344	1.72686	0.351666	4.91052	9.08343e-07	6.21634e-05	18.9695	33.7916	21.0112	40.6481	97.623	94.3827	70.8063	117.443
ENSMFAG00000037470			NA	ENSMFAG00000037470	20.3307	2.48178	0.803137	3.09011	0.00200084	0.0300476	8.92684	9.0111	6.30337	0.923821	6.29826	21.7806	51.2984	58.1034
ENSMFAG00000037489	COL8A1	collagen type VIII alpha 1 chain [Source:HGNC Symbol;Acc:HGNC:2215]	102140466	COL8A1	7189.66	1.59313	0.385101	4.13692	3.51997e-05	0.00128684	3320.78	3435.48	4118.2	3444.93	6480.91	5437.9	17041.9	14237.2
ENSMFAG00000037502			NA	ENSMFAG00000037502	164.179	3.07255	0.571713	5.37428	7.68889e-08	7.04764e-06	23.4329	9.0111	43.073	63.7437	138.562	214.176	406.052	415.377
ENSMFAG00000037525			NA	ENSMFAG00000037525	72.0137	6.73353	1.25984	5.34476	9.05382e-08	8.06606e-06	2.23171	1.12639	2.10112	0	9.44738	4.84014	299.843	256.52
ENSMFAG00000037536	SLC5A7	solute carrier family 5 member 7 [Source:HGNC Symbol;Acc:HGNC:14025]	102144560	SLC5A7	161.966	1.17614	0.261093	4.50465	6.64809e-06	0.000323237	90.3842	82.2263	119.764	103.468	267.676	273.468	177.016	181.728
ENSMFAG00000037584		CD24 molecule [Source:NCBI gene;Acc:101867055]	101867055	CD24	325.302	1.39043	0.428469	3.24512	0.00117401	0.0203147	191.927	182.475	167.039	178.298	244.057	222.646	739.131	676.842
ENSMFAG00000037597	RPS6KL1	ribosomal protein S6 kinase like 1 [Source:HGNC Symbol;Acc:HGNC:20222]	102133205	RPS6KL1	277.764	1.15615	0.314666	3.67422	0.000238582	0.00608076	178.537	182.475	154.433	171.831	398.365	588.077	227.592	320.805
ENSMFAG00000037616	UPK1A	uroplakin 1A [Source:HGNC Symbol;Acc:HGNC:12577]	102144388	UPK1A	6.00387	5.18281	1.77373	2.92199	0.00347806	0.044209	1.11585	0	0	0	22.0439	21.7806	0	3.09061
ENSMFAG00000037626			NA	ENSMFAG00000037626	34.509	1.79259	0.334643	5.35672	8.47482e-08	7.7242e-06	20.0854	14.643	10.5056	16.6288	55.1097	50.8215	56.356	51.9222
ENSMFAG00000037627	MARCO	macrophage receptor with collagenous structure [Source:HGNC Symbol;Acc:HGNC:6895]	102137861	MARCO	8.44274	2.86426	0.94321	3.03671	0.00239176	0.033837	2.23171	0	3.15169	2.77146	14.1711	2.42007	22.3979	20.398
ENSMFAG00000037642	ODF3	outer dense fiber of sperm tails 3 [Source:HGNC Symbol;Acc:HGNC:19905]	102139023	ODF3	83.4924	2.44592	0.687378	3.55834	0.000373207	0.00848424	26.7805	36.0444	28.3652	12.9335	42.5132	32.6709	220.367	268.265
ENSMFAG00000037656	CALHM5	calcium homeostasis modulator family member 5 [Source:HGNC Symbol;Acc:HGNC:21568]	102118071	CALHM5	351.175	1.32274	0.249778	5.29565	1.18594e-07	1.03329e-05	187.464	156.568	246.882	209.707	625.102	565.086	429.173	389.416
ENSMFAG00000037702	AKR1C8P	aldo-keto reductase family 1 member C8, pseudogene [Source:HGNC Symbol;Acc:HGNC:23469]	102143072	ENSMFAG00000037702	587.484	2.50052	0.778096	3.21363	0.00131066	0.0219681	53.561	60.8249	287.854	303.013	1754.06	1742.45	217.476	280.627
ENSMFAG00000037745	RTP4	receptor transporter protein 4 [Source:HGNC Symbol;Acc:HGNC:23992]	102117670	RTP4	38.9857	1.75264	0.591732	2.96188	0.00305772	0.0406421	14.5061	9.0111	7.35393	39.7243	83.4519	73.8121	33.9581	50.0678
ENSMFAG00000037775	SYBU	syntabulin [Source:HGNC Symbol;Acc:HGNC:26011]	102131963	SYBU	383.02	2.02444	0.63664	3.17988	0.00147338	0.0238465	76.994	107.007	202.758	217.098	958.91	1130.17	182.073	189.145
ENSMFAG00000037777		chromosome 2 open reading frame, human C3orf52 [Source:NCBI gene;Acc:102116853]	102116853	C3orf52	168.804	1.17267	0.260493	4.50172	6.74073e-06	0.00032676	80.3415	128.408	106.107	98.8489	292.869	258.947	178.461	206.452
ENSMFAG00000037816	SLC25A48	solute carrier family 25 member 48 [Source:HGNC Symbol;Acc:HGNC:30451]	101925839	ENSMFAG00000037816	13.8792	2.61179	0.85962	3.03831	0.00237911	0.0337063	1.11585	0	2.10112	12.0097	18.8948	27.8308	23.1204	25.9611
ENSMFAG00000037867	ACHE	acetylcholinesterase (Cartwright blood group) [Source:HGNC Symbol;Acc:HGNC:108]	102143626	ACHE	69.9945	2.19648	0.558761	3.93099	8.45977e-05	0.0025858	22.3171	28.1597	17.8596	31.4099	148.009	215.386	41.1833	55.6309
ENSMFAG00000037868	APOA1	apolipoprotein A1 [Source:NCBI gene;Acc:101925978]	101925978	APOA1	745.91	2.50874	0.863084	2.90672	0.00365239	0.0456041	123.86	157.694	292.056	317.795	2432.7	2407.97	113.435	121.77
ENSMFAG00000037893	ELOVL7	ELOVL fatty acid elongase 7 [Source:HGNC Symbol;Acc:HGNC:26292]	102142519	ELOVL7	152.774	1.69931	0.470752	3.60978	0.000306453	0.00735563	71.4147	52.9402	91.3989	71.1343	322.786	387.211	109.1	116.207
ENSMFAG00000037907	BARX2	BARX homeobox 2 [Source:HGNC Symbol;Acc:HGNC:956]	102140812	BARX2	12.4288	2.19546	0.766046	2.86597	0.00415738	0.0498633	1.11585	1.12639	3.15169	12.0097	17.3202	25.4107	23.8429	15.453
ENSMFAG00000037979	PCSK2	proprotein convertase subtilisin/kexin type 2 [Source:HGNC Symbol;Acc:HGNC:8744]	102139968	PCSK2	89.0445	1.70629	0.425307	4.01191	6.02305e-05	0.00195606	68.0671	48.4347	28.3652	22.1717	166.904	179.085	100.429	98.8994
ENSMFAG00000037993	JAG2	jagged canonical Notch ligand 2 [Source:HGNC Symbol;Acc:HGNC:6189]	102119283	JAG2	2590.05	2.30483	0.510312	4.51652	6.28634e-06	0.000309282	754.318	671.327	996.983	1064.24	6739.13	7113.79	1728.97	1651.62
ENSMFAG00000038088	CXCL10	C-X-C motif chemokine ligand 10 [Source:HGNC Symbol;Acc:HGNC:10637]	102134351	CXCL10	76.1151	1.37896	0.451057	3.05718	0.00223429	0.032421	35.7073	41.6764	48.3259	44.3434	61.408	52.0315	156.063	169.365
ENSMFAG00000038095	BHMG1	basic helix-loop-helix and HMG-box containing 1 [Source:HGNC Symbol;Acc:HGNC:44318]	102130061	BHMG1	2.68163	4.76492	1.48309	3.21284	0.0013143	0.0220104	0	0	0	0	7.87282	6.05017	5.05759	2.47248
ENSMFAG00000038105	MGAT5B	alpha-1,6-mannosylglycoprotein 6-beta-N-acetylglucosaminyltransferase B [Source:HGNC Symbol;Acc:HGNC:24140]	102137306	MGAT5B	594.001	2.85965	0.712332	4.01449	5.95747e-05	0.00193794	143.945	154.315	112.41	164.44	1752.49	2049.8	175.571	199.035
ENSMFAG00000038134	UPK3A	uroplakin 3A [Source:HGNC Symbol;Acc:HGNC:12580]	102140464	UPK3A	46.6039	1.34972	0.383756	3.51712	0.00043626	0.00951766	32.3598	37.1708	15.7584	20.3241	62.9826	58.0817	91.7592	54.3946
ENSMFAG00000038227	LIPG	lipase G, endothelial type [Source:HGNC Symbol;Acc:HGNC:6623]	102130827	ENSMFAG00000038227	23.2543	1.60489	0.45261	3.54584	0.00039136	0.00881586	7.81098	9.0111	14.7079	14.7811	22.0439	31.4609	49.1309	37.0873
ENSMFAG00000038237	PPY	pancreatic polypeptide [Source:HGNC Symbol;Acc:HGNC:9327]	102136271	PPY	60.6702	2.03361	0.501473	4.05527	5.00755e-05	0.00166453	15.622	25.9069	19.9607	34.1814	36.215	72.6021	130.052	150.822
ENSMFAG00000038269	CCDC148	coiled-coil domain containing 148 [Source:HGNC Symbol;Acc:HGNC:25191]	102136068	CCDC148	9.88563	2.77869	0.921009	3.01701	0.00255281	0.0353568	1.11585	1.12639	4.20225	3.69529	3.14913	8.47024	24.5655	32.7604
ENSMFAG00000038313	RTBDN	retbindin [Source:HGNC Symbol;Acc:HGNC:30310]	102115204	RTBDN	12.2285	3.40353	1.05898	3.21396	0.00130919	0.0219619	0	2.25278	4.20225	1.84764	37.7895	42.3512	5.05759	4.32685
ENSMFAG00000038331	COL26A1	collagen type XXVI alpha 1 chain [Source:HGNC Symbol;Acc:HGNC:18038]	102131986	COL26A1	44.6472	2.64865	0.912165	2.90369	0.00368787	0.0458158	8.92684	14.643	6.30337	19.4003	14.1711	4.84014	121.382	167.511
ENSMFAG00000038442	DLGAP3	DLG associated protein 3 [Source:HGNC Symbol;Acc:HGNC:30368]	102125038	DLGAP3	25.9912	1.39589	0.395986	3.5251	0.000423317	0.00934415	16.7378	11.2639	14.7079	14.7811	23.6185	50.8215	38.2932	37.7054
ENSMFAG00000038513	RND1	Rho family GTPase 1 [Source:NCBI gene;Acc:101925436]	101925436	RND1	90.3152	2.6125	0.6866	3.80498	0.000141816	0.0039554	15.622	13.5167	36.7697	35.1052	262.952	267.418	36.1257	55.0128
ENSMFAG00000038547			NA	ENSMFAG00000038547	100.952	1.34398	0.286375	4.69308	2.69128e-06	0.000154284	41.2866	51.8138	58.8315	74.8295	176.351	159.725	111.267	133.514
ENSMFAG00000038562	PRTN3	proteinase 3 [Source:HGNC Symbol;Acc:HGNC:9495]	102135264	PRTN3	15.9275	4.20236	1.29584	3.24295	0.00118298	0.0203722	1.11585	3.37916	2.10112	0	83.4519	30.2509	6.50262	0.618121
ENSMFAG00000038570	SLC6A6	solute carrier family 6 member 6 [Source:HGNC Symbol;Acc:HGNC:11052]	102116755	SLC6A6	3845.64	1.71915	0.522621	3.28948	0.00100373	0.0180143	1096.88	1068.94	2448.86	2551.59	8981.31	9313.64	2646.57	2657.3
ENSMFAG00000038649			NA	COL13A1	664.825	1.51781	0.38726	3.91935	8.87873e-05	0.0026933	351.494	341.296	309.916	375.072	475.518	623.168	1309.19	1532.94
ENSMFAG00000038653			NA	ENSMFAG00000038653	46.0927	1.08577	0.344419	3.15246	0.001619	0.0257209	17.8537	34.918	29.4157	36.029	45.6624	75.0222	72.9738	56.8671
ENSMFAG00000038687	APLP1	amyloid beta precursor like protein 1 [Source:NCBI gene;Acc:101864836]	101864836	APLP1	501.28	1.16643	0.16958	6.87833	6.0558e-12	1.5161e-09	320.25	291.734	335.129	291.004	598.334	630.428	765.142	778.214
ENSMFAG00000038720	CA5B	carbonic anhydrase 5B [Source:HGNC Symbol;Acc:HGNC:1378]	102132151	CA5B	484.639	1.43647	0.273688	5.24856	1.53292e-07	1.32393e-05	225.403	171.211	350.888	297.471	724.299	847.024	679.162	581.652
ENSMFAG00000038743	SEZ6	seizure related 6 homolog [Source:HGNC Symbol;Acc:HGNC:15955]	101865998	SEZ6	60.4945	1.10766	0.268427	4.1265	3.68326e-05	0.00132691	35.7073	42.8027	37.8202	37.8767	77.1536	66.5519	102.597	83.4463
ENSMFAG00000038810	APOA5	apolipoprotein A5 [Source:HGNC Symbol;Acc:HGNC:17288]	102142130	APOA5	58.0203	4.20851	1.1015	3.82071	0.000133068	0.00376513	2.23171	10.1375	2.10112	9.23821	210.992	217.806	7.94765	3.70873
ENSMFAG00000038823	UNC80	unc-80 homolog, NALCN channel complex subunit [Source:HGNC Symbol;Acc:HGNC:26582]	102127896	UNC80	631.151	1.15697	0.39227	2.94943	0.00318362	0.0418099	516.641	551.93	283.652	212.479	546.374	705.45	1155.3	1077.38
ENSMFAG00000038853	CEP295NL	CEP295 N-terminal like [Source:HGNC Symbol;Acc:HGNC:44659]	102125924	CEP295NL	24.3161	2.03604	0.66636	3.05547	0.00224708	0.0325231	1.11585	9.0111	8.4045	19.4003	20.4693	53.2415	30.3456	52.5403
ENSMFAG00000038905	RIMS1	regulating synaptic membrane exocytosis 1 [Source:HGNC Symbol;Acc:HGNC:17282]	102140500	RIMS1	37.4356	1.32275	0.411865	3.2116	0.00131998	0.0220521	24.5488	18.0222	26.2641	17.5526	39.3641	33.881	82.3665	57.4853
ENSMFAG00000038906	GLP1R	glucagon like peptide 1 receptor [Source:NCBI gene;Acc:102119087]	102119087	GLP1R	52.23	3.32016	0.828736	4.00629	6.16795e-05	0.00199004	8.92684	10.1375	10.5056	8.31439	144.86	205.706	15.1728	14.2168
ENSMFAG00000038928	Y_RNA	Y RNA [Source:RFAM;Acc:RF00019]	NA	Y_RNA	16.5057	1.82066	0.618108	2.94554	0.00322389	0.0421428	8.92684	10.1375	6.30337	3.69529	28.3422	41.1412	9.39267	24.1067
ENSMFAG00000038975	LPIN3	lipin 3 [Source:HGNC Symbol;Acc:HGNC:14451]	102141799	LPIN3	169.82	3.89611	0.86724	4.49254	7.0379e-06	0.000337854	4.46342	10.1375	33.618	36.9529	538.501	625.588	50.5759	58.7215
ENSMFAG00000038998	TBX2	T-box transcription factor 2 [Source:HGNC Symbol;Acc:HGNC:11597]	102122477	TBX2	1715.1	2.23696	0.454612	4.92059	8.62819e-07	5.96673e-05	340.336	324.4	878.27	857.306	3793.12	3949.55	1708.02	1869.82
ENSMFAG00000039027	SLC28A1	solute carrier family 28 member 1 [Source:HGNC Symbol;Acc:HGNC:11001]	101926164	SLC28A1	130.04	2.40449	0.633189	3.79742	0.000146207	0.00403867	11.1585	16.8958	72.4888	64.6675	118.092	119.793	294.785	342.439
ENSMFAG00000039037	CCDC151	coiled-coil domain containing 151 [Source:HGNC Symbol;Acc:HGNC:28303]	101866993	CCDC151	422.116	2.42176	0.768215	3.15244	0.0016191	0.0257209	42.4025	58.5722	206.961	222.641	1089.6	1412.11	130.775	213.87
ENSMFAG00000039048	SRMS	src-related kinase lacking C-terminal regulatory tyrosine and N-terminal myristylation sites [Source:HGNC Symbol;Acc:HGNC:11298]	102131371	SRMS	8.60532	2.66821	0.774858	3.44348	0.000574279	0.0117336	4.46342	2.25278	0	2.77146	11.0219	14.5204	11.5602	22.2524
ENSMFAG00000039118	ALPL	alkaline phosphatase, biomineralization associated [Source:HGNC Symbol;Acc:HGNC:438]	101926551	ALPL	308.38	1.50028	0.304439	4.92802	8.30672e-07	5.80531e-05	150.64	149.81	173.343	169.059	577.865	623.168	317.183	305.97
ENSMFAG00000039134	ESPN	espin [Source:HGNC Symbol;Acc:HGNC:13281]	NA	ESPN	47.9779	1.41942	0.44509	3.18905	0.0014274	0.0231973	20.0854	29.2861	35.7191	20.3241	34.6404	50.8215	103.319	89.6275
ENSMFAG00000039135			NA	ENSMFAG00000039135	26.3425	2.58909	0.860256	3.00967	0.00261531	0.0359206	1.11585	3.37916	12.6067	12.9335	15.7456	10.8903	82.3665	71.702
ENSMFAG00000039161	KCNB2	potassium voltage-gated channel subfamily B member 2 [Source:HGNC Symbol;Acc:HGNC:6232]	102140970	KCNB2	13.2186	2.7593	0.956691	2.88421	0.00392391	0.0478466	4.46342	0	8.4045	0.923821	9.44738	8.47024	37.5707	36.4691
ENSMFAG00000039187	FOXD3	forkhead box D3 [Source:HGNC Symbol;Acc:HGNC:3804]	102141760	FOXD3	73.4873	1.63873	0.526166	3.11447	0.00184278	0.0281658	21.2012	19.1486	55.6798	47.1149	81.8773	45.9813	165.456	151.44
ENSMFAG00000039194	ACE2	angiotensin I converting enzyme 2 [Source:HGNC Symbol;Acc:HGNC:13557]	102130864	ACE2	41.1608	2.42123	0.731786	3.30865	0.000937467	0.0170416	5.57927	15.7694	11.5562	18.4764	107.07	128.264	12.2827	30.2879
ENSMFAG00000039209	SLC25A18	solute carrier family 25 member 18 [Source:HGNC Symbol;Acc:HGNC:10988]	102145256	SLC25A18	78.5759	2.05933	0.575687	3.57718	0.000347327	0.00804302	15.622	24.7805	38.8708	41.572	215.715	186.345	55.6335	50.0678
ENSMFAG00000039215	ZNF233	zinc finger protein 233 [Source:HGNC Symbol;Acc:HGNC:30946]	102123896	ZNF233	321.542	1.45954	0.487554	2.99359	0.00275714	0.0373378	75.8781	100.249	260.539	249.432	340.106	261.368	652.429	632.338
ENSMFAG00000039217	SLC29A4	solute carrier family 29 member 4 [Source:HGNC Symbol;Acc:HGNC:23097]	102141668	SLC29A4	71.4914	1.55617	0.533134	2.91891	0.00351258	0.0443875	16.7378	24.7805	57.7809	46.1911	66.1317	49.6114	156.785	153.912
ENSMFAG00000039272	GRIK1	glutamate ionotropic receptor kainate type subunit 1 [Source:NCBI gene;Acc:102132739]	102132739	GRIK1	114.021	3.37084	0.800832	4.20918	2.56303e-05	0.000995906	14.5061	11.2639	24.1629	30.4861	33.0658	32.6709	356.199	409.814
ENSMFAG00000039291	GADD45G	growth arrest and DNA damage inducible gamma [Source:HGNC Symbol;Acc:HGNC:4097]	102135480	ENSMFAG00000039291	3104.77	2.07938	0.546556	3.80451	0.000142083	0.0039554	1327.87	1633.26	710.18	1080.87	6833.61	9420.12	1633.6	2198.66
ENSMFAG00000039295	LRRC32	leucine rich repeat containing 32 [Source:HGNC Symbol;Acc:HGNC:4161]	102137524	LRRC32	2449.31	1.29209	0.421555	3.06506	0.0021763	0.0318835	1099.12	1049.79	1717.67	1813.46	5279.51	4890.96	1916.83	1827.17
ENSMFAG00000039329			NA	ENSMFAG00000039329	901.129	1.19275	0.293634	4.06203	4.86474e-05	0.00161978	442.994	501.243	634.539	613.417	1546.22	1689.21	859.791	921.618
ENSMFAG00000039337	SULT1C4	sulfotransferase family 1C member 4 [Source:HGNC Symbol;Acc:HGNC:11457]	101866458	SULT1C4	362.915	1.80488	0.315159	5.7269	1.02283e-08	1.23689e-06	205.317	173.464	128.169	140.421	404.663	387.211	734.073	730.001
ENSMFAG00000039357	TYMS	thymidylate synthetase [Source:HGNC Symbol;Acc:HGNC:12441]	102145129	TYMS	2099.2	2.60748	0.54521	4.78252	1.73114e-06	0.000107805	634.921	555.309	639.792	537.664	1237.61	1182.2	6051.77	5954.36
ENSMFAG00000039428	PCSK1N	proprotein convertase subtilisin/kexin type 1 inhibitor [Source:HGNC Symbol;Acc:HGNC:17301]	102122775	PCSK1N	368.197	1.30611	0.431769	3.02502	0.00248613	0.0347069	219.823	135.167	252.135	242.041	223.588	355.75	703.005	814.065
ENSMFAG00000039448	CAPN11	calpain 11 [Source:HGNC Symbol;Acc:HGNC:1478]	101866814	CAPN11	188.16	1.80261	0.44368	4.06286	4.84757e-05	0.00161678	59.1403	88.9846	90.3483	96.0774	366.873	481.594	117.047	205.216
ENSMFAG00000039476	CACNA1E	calcium voltage-gated channel subunit alpha1 E [Source:HGNC Symbol;Acc:HGNC:1392]	102137898	CACNA1E	15.8964	2.64409	0.62495	4.23088	2.32781e-05	0.000917118	3.34756	1.12639	5.25281	7.39057	34.6404	26.6208	33.9581	14.8349
ENSMFAG00000039506	TMEM179	transmembrane protein 179 [Source:HGNC Symbol;Acc:HGNC:20137]	102139549	TMEM179	37.6959	2.13183	0.73585	2.89709	0.00376637	0.0464733	12.2744	6.75833	26.2641	11.0859	18.8948	15.7305	101.152	109.407
ENSMFAG00000039564	ADGRE1	adhesion G protein-coupled receptor E1 [Source:HGNC Symbol;Acc:HGNC:3336]	102140219	ADGRE1	247.562	1.67089	0.458283	3.64597	0.000266388	0.0066272	60.2561	58.5722	197.506	157.05	250.356	314.609	501.424	440.72
ENSMFAG00000039694	ELAVL2	ELAV like RNA binding protein 2 [Source:HGNC Symbol;Acc:HGNC:3313]	101865983	ELAVL2	35.8254	2.49558	0.659728	3.78274	0.000155112	0.00423146	5.57927	1.12639	23.1124	12.9335	91.3247	62.9218	42.6283	46.9772
ENSMFAG00000039696	PLEKHN1	pleckstrin homology domain containing N1 [Source:HGNC Symbol;Acc:HGNC:25284]	102120819	PLEKHN1	256.362	4.47359	0.989305	4.52195	6.12722e-06	0.00030296	13.3903	14.643	31.5169	28.6385	798.304	1116.86	25.288	22.2524
ENSMFAG00000039718	CHRNA5	cholinergic receptor nicotinic alpha 5 subunit [Source:HGNC Symbol;Acc:HGNC:1959]	102145331	CHRNA5	92.057	1.97117	0.40239	4.89865	9.64962e-07	6.51366e-05	24.5488	16.8958	59.882	48.0387	138.562	124.634	162.565	161.33
ENSMFAG00000039741	PACRG	parkin coregulated [Source:HGNC Symbol;Acc:HGNC:19152]	102141947	PACRG	76.2671	4.31087	1.05342	4.09224	4.27224e-05	0.00146695	4.46342	3.37916	7.35393	13.8573	244.057	321.869	6.50262	8.65369
ENSMFAG00000039778	HAVCR1	hepatitis A virus cellular receptor 1 [Source:HGNC Symbol;Acc:HGNC:17866]	102141332	ENSMFAG00000039778	6.41585	5.28776	1.49235	3.54324	0.000395239	0.00886285	0	1.12639	0	0	4.72369	36.301	3.61257	5.56309
ENSMFAG00000039784	CYP26B1	cytochrome P450 family 26 subfamily B member 1 [Source:HGNC Symbol;Acc:HGNC:20581]	102131789	CYP26B1	1092.03	1.90319	0.380157	5.00632	5.5481e-07	4.06408e-05	252.183	251.185	683.916	654.989	1757.21	1648.07	1775.22	1713.43
ENSMFAG00000039798	SFRP4	secreted frizzled related protein 4 [Source:HGNC Symbol;Acc:HGNC:10778]	102132879	SFRP4	2778.44	1.54476	0.487801	3.16679	0.00154131	0.0247277	1118.09	1127.51	1751.29	1677.66	1928.84	1623.87	6810.41	6189.86
ENSMFAG00000039844	PNLIPRP1	pancreatic lipase related protein 1 [Source:HGNC Symbol;Acc:HGNC:9156]	102145605	PNLIPRP1	147.908	5.53428	0.749534	7.38363	1.54029e-13	5.25238e-11	1.11585	1.12639	9.45506	12.9335	138.562	111.323	492.754	415.995
ENSMFAG00000039910	SPOCK1	SPARC (osteonectin), cwcv and kazal like domains proteoglycan 1 [Source:HGNC Symbol;Acc:HGNC:11251]	102143292	SPOCK1	521.149	3.22006	0.587932	5.47693	4.32758e-08	4.23717e-06	119.396	150.936	71.4382	62.8199	374.746	280.728	1616.98	1492.14
ENSMFAG00000039917	CXCL9	C-X-C motif chemokine ligand 9 [Source:HGNC Symbol;Acc:HGNC:7098]	102133945	CXCL9	71.1356	2.77693	0.42804	6.48756	8.72383e-11	1.66629e-08	7.81098	10.1375	24.1629	29.5623	130.689	145.204	121.382	100.136
ENSMFAG00000039939	PLA2G2F	phospholipase A2 group IIF [Source:HGNC Symbol;Acc:HGNC:30040]	102131708	PLA2G2F	15.1139	3.12531	0.633404	4.93415	8.05025e-07	5.70674e-05	2.23171	1.12639	5.25281	3.69529	17.3202	39.9311	26.0105	25.343
ENSMFAG00000039946	SLC30A1	solute carrier family 30 member 1 [Source:NCBI gene;Acc:101926515]	101926515	SLC30A1	868.798	1.24942	0.310385	4.02539	5.68804e-05	0.00185979	472.006	339.043	722.787	524.731	1003	895.426	1650.22	1343.18
ENSMFAG00000039990		endogenous retrovirus group K member 25 Env polyprotein-like [Source:NCBI gene;Acc:107130565]	107130565	ENSMFAG00000039990	31.918	2.16799	0.64331	3.37005	0.000751537	0.0142238	8.92684	6.75833	21.0112	10.162	15.7456	30.2509	67.9162	94.5725
ENSMFAG00000040041	TSTD1	thiosulfate sulfurtransferase like domain containing 1 [Source:HGNC Symbol;Acc:HGNC:35410]	102129363	TSTD1	24.3271	2.33477	0.732026	3.18946	0.0014254	0.0231838	8.92684	6.75833	3.15169	12.9335	55.1097	78.6523	17.3403	11.7443
ENSMFAG00000040083	PLCH2	phospholipase C eta 2 [Source:HGNC Symbol;Acc:HGNC:29037]	102139698	PLCH2	97.1281	2.77573	0.858621	3.23278	0.00122592	0.020902	3.34756	6.75833	44.1236	44.3434	258.229	323.079	52.021	45.1228
ENSMFAG00000040126	SPTBN5	spectrin beta, non-erythrocytic 5 [Source:HGNC Symbol;Acc:HGNC:15680]	102142384	SPTBN5	423.755	1.84182	0.589541	3.12417	0.00178308	0.0275729	153.988	135.167	203.809	245.737	902.225	1322.57	184.241	242.303
ENSMFAG00000040182	CELF3	CUGBP Elav-like family member 3 [Source:HGNC Symbol;Acc:HGNC:11967]	102120652	CELF3	31.107	2.50117	0.564656	4.42955	9.44302e-06	0.000432324	11.1585	9.0111	8.4045	9.23821	15.7456	41.1412	74.4189	79.7376
ENSMFAG00000040216		guanylate binding protein family member 6 [Source:NCBI gene;Acc:102144345]	102144345	ENSMFAG00000040216	34.9432	1.25939	0.423678	2.97253	0.00295359	0.039658	27.8964	24.7805	14.7079	15.705	47.2369	27.8308	70.0838	51.304
ENSMFAG00000040251	SVOPL	SVOP like [Source:HGNC Symbol;Acc:HGNC:27034]	102116120	SVOPL	5.87877	2.69598	0.838239	3.21624	0.00129883	0.0218438	2.23171	2.25278	1.05056	0.923821	6.29826	12.1003	12.2827	9.88994
ENSMFAG00000040291	GALNT15	polypeptide N-acetylgalactosaminyltransferase 15 [Source:HGNC Symbol;Acc:HGNC:21531]	102127339	GALNT15	2307.21	1.03082	0.309297	3.33278	0.000859836	0.0160584	1263.15	1164.69	1832.18	1803.3	4126.93	3883	2234.01	2150.44
ENSMFAG00000040349	GRIK2	glutamate ionotropic receptor kainate type subunit 2 [Source:HGNC Symbol;Acc:HGNC:4580]	102137990	GRIK2	94.976	1.37672	0.352207	3.90884	9.27413e-05	0.00278336	58.0244	49.5611	57.7809	47.1149	97.623	82.2824	190.021	177.401
ENSMFAG00000040527	COX4I2	cytochrome c oxidase subunit 4I2 [Source:HGNC Symbol;Acc:HGNC:16232]	102139855	COX4I2	543.935	2.80474	0.586488	4.78226	1.73335e-06	0.000107805	85.9208	76.5944	184.899	196.774	1316.34	1783.59	339.581	367.782
ENSMFAG00000040543	CPM	carboxypeptidase M [Source:HGNC Symbol;Acc:HGNC:2311]	102138123	CPM	363.842	1.20387	0.342803	3.51183	0.000445035	0.00963008	150.64	136.293	304.663	288.232	651.87	504.585	499.257	375.199
ENSMFAG00000040561	TEPP	testis, prostate and placenta expressed [Source:HGNC Symbol;Acc:HGNC:33745]	102140372	TEPP	69.7512	1.74966	0.491697	3.55841	0.000373104	0.00848424	30.1281	45.0555	19.9607	32.3338	110.219	196.026	77.3089	46.9772
ENSMFAG00000040580	PAPPA2	pappalysin 2 [Source:HGNC Symbol;Acc:HGNC:14615]	102137656	PAPPA2	242.891	2.33333	0.409726	5.69485	1.23478e-08	1.43215e-06	51.3293	39.4236	128.169	102.544	374.746	286.778	536.105	424.031
ENSMFAG00000040596	PLSCR1	phospholipid scramblase 1 [Source:HGNC Symbol;Acc:HGNC:9092]	101926539	PLSCR1	759.68	1.23721	0.211921	5.83804	5.28177e-09	6.96418e-07	396.128	440.418	487.461	484.082	1280.12	1222.14	807.77	959.324
ENSMFAG00000040628	ADCY4	adenylate cyclase 4 [Source:HGNC Symbol;Acc:HGNC:235]	102123837	ADCY4	1524.05	1.84952	0.583601	3.16916	0.0015288	0.0246227	428.488	467.451	849.905	901.65	3700.23	4244.8	728.293	871.551
ENSMFAG00000040637	GCA	grancalcin [Source:HGNC Symbol;Acc:HGNC:15990]	102136215	GCA	263.027	1.432	0.249587	5.73747	9.61014e-09	1.17327e-06	133.903	111.512	155.483	166.288	459.773	456.183	307.068	314.005
ENSMFAG00000040804	CHL1	cell adhesion molecule L1 like [Source:HGNC Symbol;Acc:HGNC:1939]	102141531	CHL1	940.44	1.59386	0.356019	4.4769	7.5735e-06	0.000358509	261.11	297.366	678.663	634.665	1350.98	1201.56	1637.94	1461.24
ENSMFAG00000040832	GNG4	G protein subunit gamma 4 [Source:HGNC Symbol;Acc:HGNC:4407]	102146209	GNG4	132.21	7.97532	0.951641	8.3806	5.26594e-17	3.06323e-14	2.23171	0	1.05056	0.923821	127.54	76.2322	430.618	419.086
ENSMFAG00000040869	PLCXD3	phosphatidylinositol specific phospholipase C X domain containing 3 [Source:NCBI gene;Acc:101925660]	101925660	PLCXD3	64.0627	1.31515	0.448153	2.9346	0.0033398	0.0430043	25.6647	18.0222	58.8315	43.4196	138.562	87.1225	80.9215	59.9577
ENSMFAG00000040930	VIP	vasoactive intestinal peptide [Source:HGNC Symbol;Acc:HGNC:12693]	102119082	VIP	4.09386	3.84919	1.27688	3.01452	0.00257386	0.0355239	0	2.25278	0	0	7.87282	7.26021	7.94765	7.41745
ENSMFAG00000040950	ENPP3	ectonucleotide pyrophosphatase/phosphodiesterase 3 [Source:HGNC Symbol;Acc:HGNC:3358]	102132755	ENPP3	234.035	1.81165	0.510918	3.54587	0.000391314	0.00881586	47.9817	81.0999	150.23	134.878	554.247	529.995	157.508	216.342
ENSMFAG00000040972		keratin 8 [Source:NCBI gene;Acc:102130469]	102130469	ENSMFAG00000040972	2297.1	1.17357	0.25918	4.52803	5.95363e-06	0.000296602	1070.1	1014.88	1840.58	1718.31	3382.16	2737.1	3506.36	3107.29
ENSMFAG00000040997	CPLX1	complexin 1 [Source:NCBI gene;Acc:102114990]	102114990	CPLX1	40.9655	3.75713	0.659155	5.69992	1.19864e-08	1.41956e-06	10.0427	2.25278	0	10.162	56.6843	56.8716	103.319	88.3913
ENSMFAG00000041038	GP2	glycoprotein 2 [Source:HGNC Symbol;Acc:HGNC:4441]	102117957	GP2	83.7648	6.29683	0.69667	9.03847	1.58875e-19	1.20855e-16	1.11585	5.63194	0	1.84764	116.518	93.1727	209.529	242.303
ENSMFAG00000041045	RGS16	regulator of G protein signaling 16 [Source:HGNC Symbol;Acc:HGNC:9997]	102144327	RGS16	676.901	1.88897	0.362913	5.20502	1.93976e-07	1.61195e-05	311.323	282.723	301.511	256.822	629.826	615.908	1544.73	1472.36
ENSMFAG00000041046	ELOVL2	ELOVL fatty acid elongase 2 [Source:HGNC Symbol;Acc:HGNC:14416]	102124038	ELOVL2	285.37	1.27052	0.245793	5.16908	2.35249e-07	1.91472e-05	141.714	134.04	208.011	185.688	362.15	331.55	509.372	410.432
ENSMFAG00000041178	GTSF1	gametocyte specific factor 1 [Source:NCBI gene;Acc:101866532]	101866532	GTSF1	82.9126	4.03768	0.729466	5.53512	3.11014e-08	3.22054e-06	7.81098	12.3903	9.45506	8.31439	297.593	254.107	39.0157	34.6148
ENSMFAG00000041199			NA	ENSMFAG00000041199	39.452	1.41037	0.343171	4.10981	3.95992e-05	0.00138864	23.4329	13.5167	27.3146	22.1717	58.2589	43.5613	68.6388	58.7215
ENSMFAG00000041375		phosphodiesterase 4C [Source:NCBI gene;Acc:102145619]	102145619	PDE4C	113.758	2.63393	0.390357	6.7475	1.50409e-11	3.45906e-09	20.0854	38.2972	28.3652	38.8005	273.974	249.267	118.492	142.786
ENSMFAG00000041387	SIGLEC1	sialic acid binding Ig like lectin 1 [Source:HGNC Symbol;Acc:HGNC:11127]	102139468	SIGLEC1	674.948	1.32249	0.433256	3.05244	0.00226987	0.0326499	178.537	203.876	578.86	580.16	1135.26	1084.19	736.241	902.457
ENSMFAG00000041390	HCRTR2	hypocretin receptor 2 [Source:HGNC Symbol;Acc:HGNC:4849]	102127749	HCRTR2	38.8468	5.13943	0.689252	7.45653	8.8828e-14	3.19426e-11	6.69513	1.12639	1.05056	0	85.0265	95.5928	69.3613	51.9222
ENSMFAG00000041419			NA	ENSMFAG00000041419	11.8762	2.77	0.761399	3.63804	0.000274716	0.00679166	1.11585	3.37916	0	7.39057	18.8948	22.9907	15.8953	25.343
ENSMFAG00000041422	CCL19	C-C motif chemokine ligand 19 [Source:NCBI gene;Acc:102134983]	102134983	CCL19	95.719	1.18745	0.270589	4.3884	1.14187e-05	0.000509795	62.4878	64.2041	59.882	47.1149	111.794	180.295	129.33	110.644
ENSMFAG00000041446			NA	ENSMFAG00000041446	47.6604	1.14584	0.331699	3.45445	0.000551421	0.0113857	18.9695	23.6541	42.0225	33.2576	77.1536	64.1318	62.1361	59.9577
ENSMFAG00000041458	TEX50	testis expressed 50 [Source:HGNC Symbol;Acc:HGNC:52382]	102145441	TEX50	11.4454	3.28108	0.729879	4.49538	6.9445e-06	0.000334181	1.11585	3.37916	4.20225	0	25.193	16.9405	20.9529	19.7799
ENSMFAG00000041548	NECAB2	N-terminal EF-hand calcium binding protein 2 [Source:HGNC Symbol;Acc:HGNC:23746]	101926355	NECAB2	8.82101	3.40272	0.96386	3.53031	0.000415081	0.00921377	1.11585	0	3.15169	1.84764	3.14913	15.7305	20.2304	25.343
ENSMFAG00000041618	PAPPA	pappalysin 1 [Source:HGNC Symbol;Acc:HGNC:8602]	102116695	PAPPA	924.314	1.88674	0.398018	4.74035	2.13347e-06	0.000126334	230.982	251.185	589.365	502.559	1025.04	1038.21	2020.87	1736.3
ENSMFAG00000041621	MYBPC3	myosin binding protein C, cardiac [Source:HGNC Symbol;Acc:HGNC:7551]	102143947	MYBPC3	158.881	2.50054	0.820682	3.0469	0.00231214	0.0329939	41.2866	34.918	51.4775	62.8199	473.944	538.465	22.3979	45.741
ENSMFAG00000041668			NA	ENSMFAG00000041668	26.7509	2.73952	0.709933	3.85884	0.000113927	0.00330874	3.34756	12.3903	7.35393	4.61911	70.8554	79.8623	19.5079	16.0711
ENSMFAG00000041774	HS3ST3A1	heparan sulfate-glucosamine 3-sulfotransferase 3A1 [Source:HGNC Symbol;Acc:HGNC:5196]	102131170	HS3ST3A1	52.5473	1.78209	0.610093	2.921	0.00348905	0.0442633	12.2744	33.7916	25.2135	24.0194	23.6185	38.7211	128.607	134.132
ENSMFAG00000041779	EGFL6	EGF like domain multiple 6 [Source:HGNC Symbol;Acc:HGNC:3235]	102146531	EGFL6	73.3339	2.7061	0.366894	7.37571	1.63478e-13	5.38877e-11	26.7805	25.9069	16.809	9.23821	130.689	99.2229	148.838	129.187
ENSMFAG00000041804			NA	ENSMFAG00000041804	4.80091	4.11812	1.21115	3.40017	0.000673444	0.0130853	0	0	1.05056	0.923821	11.0219	7.26021	10.1152	8.03557
ENSMFAG00000041825	CHD7	chromodomain helicase DNA binding protein 7 [Source:HGNC Symbol;Acc:HGNC:20626]	102142012	CHD7	768.904	1.20005	0.397308	3.02046	0.0025239	0.0350546	259.994	328.905	614.579	660.532	1473.79	1323.78	804.157	685.496
ENSMFAG00000041857	OPRK1	opioid receptor kappa 1 [Source:HGNC Symbol;Acc:HGNC:8154]	102138924	OPRK1	18.321	3.61298	0.863469	4.18426	2.86102e-05	0.00107987	1.11585	0	5.25281	4.61911	11.0219	18.1505	47.6859	58.7215
ENSMFAG00000041918	LSMEM2	leucine rich single-pass membrane protein 2 [Source:HGNC Symbol;Acc:HGNC:26781]	102140735	LSMEM2	36.9739	1.38532	0.394136	3.51483	0.000440039	0.00956254	16.7378	24.7805	18.9101	22.1717	45.6624	32.6709	56.356	78.5014
ENSMFAG00000041954	CTRL	chymotrypsin like [Source:HGNC Symbol;Acc:HGNC:2524]	102122411	CTRL	183.445	2.31918	0.290638	7.97961	1.46793e-15	6.75182e-13	39.0549	65.3305	55.6798	84.0678	302.316	372.691	240.597	307.824
ENSMFAG00000041970		perilipin-2 [Source:NCBI gene;Acc:102124370]	102124370	ENSMFAG00000041970	2567.17	2.54048	0.81145	3.13079	0.00174337	0.0271484	467.543	509.127	972.82	1062.39	7792.52	8691.68	507.204	534.057
ENSMFAG00000042011	FGF7	fibroblast growth factor 7 [Source:HGNC Symbol;Acc:HGNC:3685]	102131922	FGF7	1858.01	1.96809	0.489755	4.01853	5.85633e-05	0.00191101	362.653	315.389	1188.19	1159.4	2120.94	2124.82	3916.74	3675.97
ENSMFAG00000042095	SYT12	synaptotagmin 12 [Source:HGNC Symbol;Acc:HGNC:18381]	102144685	SYT12	241.997	2.3158	0.793536	2.91833	0.0035191	0.0444166	63.6037	76.5944	92.4495	91.4583	48.8115	52.0315	828	683.024
ENSMFAG00000042123			NA	ENSMFAG00000042123	42.5903	2.28078	0.610211	3.73769	0.000185716	0.00491712	27.8964	19.1486	5.25281	6.46675	28.3422	70.182	84.5341	98.8994
ENSMFAG00000042130	GPAT2	glycerol-3-phosphate acyltransferase 2, mitochondrial [Source:HGNC Symbol;Acc:HGNC:27168]	102117159	ENSMFAG00000042130	77.6625	1.52125	0.315482	4.82199	1.42135e-06	8.95272e-05	29.0122	50.6875	27.3146	52.6578	138.562	118.583	101.874	102.608
ENSMFAG00000042148	DGKB	diacylglycerol kinase beta [Source:HGNC Symbol;Acc:HGNC:2850]	101925552	DGKB	13.0143	4.02466	0.862924	4.66398	3.10153e-06	0.000172795	0	0	2.10112	3.69529	12.5965	21.7806	36.1257	27.8154
ENSMFAG00000042198			NA	ENSMFAG00000042198	49.0287	1.0472	0.332243	3.15191	0.00162204	0.025729	24.5488	37.1708	26.2641	40.6481	51.9606	53.2415	82.3665	76.0289
ENSMFAG00000042228	PROX1	prospero homeobox 1 [Source:HGNC Symbol;Acc:HGNC:9459]	101865403	PROX1	58.6935	2.55477	0.372106	6.86571	6.61619e-12	1.63569e-09	21.2012	9.0111	25.2135	12.9335	108.645	83.4924	120.66	88.3913
ENSMFAG00000042247	CEL	carboxyl ester lipase [Source:HGNC Symbol;Acc:HGNC:1848]	102122348	CEL	260.84	2.27479	0.510489	4.4561	8.34639e-06	0.000390248	34.5915	50.6875	133.421	138.573	269.25	274.678	577.288	608.231
ENSMFAG00000042283			NA	ENSMFAG00000042283	3.48491	4.41629	1.41827	3.11385	0.00184663	0.0282029	0	0	1.05056	0	1.57456	9.68028	9.39267	6.18121
ENSMFAG00000042293	CLPS	colipase [Source:HGNC Symbol;Acc:HGNC:2085]	102119725	CLPS	168.965	6.82063	0.796747	8.5606	1.12285e-17	7.27751e-15	4.46342	6.75833	0	0.923821	166.904	106.483	504.314	561.872
ENSMFAG00000042308	C11orf65	chromosome 11 open reading frame 65 [Source:HGNC Symbol;Acc:HGNC:28519]	102134853	C11orf65	14.5636	1.82092	0.632167	2.88043	0.00397129	0.0482755	3.34756	10.1375	1.05056	11.0859	20.4693	22.9907	20.2304	27.1973
ENSMFAG00000042317		RH-like protein [Source:NCBI gene;Acc:102136135]	102136135	ENSMFAG00000042317	46.2918	1.14063	0.35041	3.25513	0.00113342	0.0197679	22.3171	21.4014	33.618	36.9529	81.8773	68.972	60.6911	44.5047
ENSMFAG00000042326	EFNA3	ephrin A3 [Source:HGNC Symbol;Acc:HGNC:3223]	102133712	EFNA3	42.9277	1.5613	0.486365	3.21015	0.00132667	0.0221239	13.3903	7.88472	35.7191	29.5623	58.2589	76.2322	46.9634	75.4108
ENSMFAG00000042448	TH	tyrosine hydroxylase [Source:HGNC Symbol;Acc:HGNC:11782]	102134074	TH	103.135	3.28032	0.796513	4.11835	3.816e-05	0.00135499	30.1281	15.7694	23.1124	8.31439	36.215	29.0408	321.518	360.983
ENSMFAG00000042506	CYP2D44	cytochrome P450 2D17-like [Source:NCBI gene;Acc:102140079]	102140079	CYP2D44	77.1123	1.44877	0.24851	5.82982	5.54867e-09	7.26766e-07	40.1708	43.9291	37.8202	43.4196	97.623	139.154	100.429	114.352
ENSMFAG00000042590	KCNQ2	potassium voltage-gated channel subfamily Q member 2 [Source:HGNC Symbol;Acc:HGNC:6296]	102127993	KCNQ2	17.8831	6.80738	1.79748	3.78717	0.000152371	0.00417395	0	0	0	0.923821	1.57456	0	78.7539	61.8121
ENSMFAG00000042684	HLA-DPB1	major histocompatibility complex, class II, DP beta 1 [Source:HGNC Symbol;Acc:HGNC:4940]	102136468	HLA-DPB1	4570.32	1.13957	0.158844	7.17417	7.27451e-13	2.21347e-10	3037.36	2713.47	2781.89	2879.55	6969.02	7165.83	5612.48	5403
ENSMFAG00000042783	FMNL3	formin like 3 [Source:HGNC Symbol;Acc:HGNC:23698]	102135534	FMNL3	2529.1	1.09911	0.318037	3.4559	0.000548456	0.0113466	1103.58	1240.15	1923.58	2170.06	4093.87	4478.34	2554.81	2668.43
ENSMFAG00000042804	NEBL	nebulette [Source:HGNC Symbol;Acc:HGNC:16932]	102141379	NEBL	297.193	2.5948	0.75524	3.43572	0.000590976	0.0120096	24.5488	21.4014	170.191	121.021	925.844	759.902	182.796	171.838
ENSMFAG00000042809	STC2	stanniocalcin 2 [Source:HGNC Symbol;Acc:HGNC:11374]	102122181	STC2	873.431	1.45168	0.397068	3.65599	0.000256195	0.00642208	511.061	476.462	481.157	400.939	1842.24	1908.22	693.613	673.752
ENSMFAG00000042864	ZNF536	zinc finger protein 536 [Source:HGNC Symbol;Acc:HGNC:29025]	102140866	ZNF536	78.3173	1.76952	0.534178	3.31261	0.000924302	0.0169267	16.7378	15.7694	50.427	59.1246	92.8993	65.3419	148.838	177.401
ENSMFAG00000042924	CPA2	carboxypeptidase A2 [Source:HGNC Symbol;Acc:HGNC:2297]	102130332	CPA2	25.7307	3.14138	0.537977	5.83924	5.24403e-09	6.96084e-07	2.23171	9.0111	2.10112	7.39057	48.8115	60.5017	41.1833	34.6148
ENSMFAG00000042928	SERPINA1	serpin family A member 1 [Source:HGNC Symbol;Acc:HGNC:8941]	102134991	SERPINA1	1245.62	1.93232	0.601674	3.21157	0.00132014	0.0220521	718.61	644.294	344.584	362.138	618.804	600.177	3315.61	3360.72
ENSMFAG00000042945	GFAP	glial fibrillary acidic protein [Source:HGNC Symbol;Acc:HGNC:4235]	101926850	GFAP	467.288	1.55613	0.18905	8.23131	1.85176e-16	1.04641e-13	210.896	194.865	272.096	270.68	672.339	624.378	746.356	746.69
ENSMFAG00000042955	TM4SF18	transmembrane 4 L six family member 18 [Source:HGNC Symbol;Acc:HGNC:25181]	102139835	TM4SF18	1859.54	2.42215	0.824111	2.93911	0.00329155	0.0426513	239.909	247.805	977.023	873.935	5726.69	5868.67	468.189	474.099
ENSMFAG00000042985	CD177	CD177 molecule [Source:HGNC Symbol;Acc:HGNC:30072]	102134792	ENSMFAG00000042985	265.509	1.56757	0.434913	3.60433	0.000312955	0.0074754	102.659	65.3305	211.163	157.05	280.272	242.007	517.32	548.273
ENSMFAG00000042998	SMAD7	SMAD family member 7 [Source:HGNC Symbol;Acc:HGNC:6773]	102135893	SMAD7	5106.81	1.00921	0.244891	4.12107	3.77114e-05	0.00134389	2713.76	2590.69	4105.6	4150.73	5566.08	6248.62	7773.52	7705.5
ENSMFAG00000042999	MEGF10	multiple EGF like domains 10 [Source:HGNC Symbol;Acc:HGNC:29634]	102124212	MEGF10	133.061	2.35203	0.727467	3.23318	0.00122421	0.0208909	34.5915	13.5167	51.4775	74.8295	89.7502	38.7211	419.78	341.821
ENSMFAG00000043008	KCNJ3	potassium voltage-gated channel subfamily J member 3 [Source:HGNC Symbol;Acc:HGNC:6264]	102123532	KCNJ3	5.2571	3.69746	1.17885	3.13649	0.00170984	0.0267541	1.11585	0	0	1.84764	4.72369	7.26021	7.94765	19.1618
ENSMFAG00000043037		keratin 18 [Source:NCBI gene;Acc:102131230]	102131230	ENSMFAG00000043037	20.3804	2.3389	0.544083	4.2988	1.71726e-05	0.000716538	8.92684	2.25278	4.20225	11.0859	40.9387	35.091	38.2932	22.2524
ENSMFAG00000043176		neutrophil defensin 1 [Source:NCBI gene;Acc:102117659]	102117659	ENSMFAG00000043176	237.156	5.37951	1.30426	4.12459	3.71403e-05	0.00133073	15.622	12.3903	14.7079	1.84764	908.523	906.316	18.0628	19.7799
ENSMFAG00000043184	KIAA2012	KIAA2012 [Source:HGNC Symbol;Acc:HGNC:51250]	102128948	KIAA2012	54.947	1.9775	0.378692	5.22191	1.77088e-07	1.49677e-05	21.2012	32.6653	23.1124	12.9335	74.0045	70.182	83.089	122.388
ENSMFAG00000043219	LTK	leukocyte receptor tyrosine kinase [Source:HGNC Symbol;Acc:HGNC:6721]	102134083	LTK	54.8188	1.53775	0.366189	4.19935	2.67686e-05	0.00102703	18.9695	30.4125	31.5169	30.4861	99.1975	110.113	54.1885	63.6665
ENSMFAG00000043234	FDCSP	follicular dendritic cell secreted protein [Source:HGNC Symbol;Acc:HGNC:19215]	101865881	FDCSP	18.8631	3.68964	0.878498	4.19994	2.66988e-05	0.00102703	0	1.12639	2.10112	7.39057	14.1711	18.1505	54.1885	53.7765
ENSMFAG00000043237	SYT4	synaptotagmin 4 [Source:HGNC Symbol;Acc:HGNC:11512]	102132863	SYT4	37.6774	3.5733	0.832206	4.29377	1.75667e-05	0.000725332	7.81098	4.50555	9.45506	1.84764	9.44738	26.6208	132.942	108.789
ENSMFAG00000043289	SLC35F1	solute carrier family 35 member F1 [Source:HGNC Symbol;Acc:HGNC:21483]	102128289	SLC35F1	315.691	1.33633	0.245312	5.44745	5.10976e-08	4.95396e-06	236.561	205.003	134.472	141.345	455.049	404.152	501.424	447.52
ENSMFAG00000043299	PLD6	phospholipase D family member 6 [Source:HGNC Symbol;Acc:HGNC:30447]	102130404	PLD6	69.3689	2.65721	0.482476	5.50745	3.64072e-08	3.63668e-06	8.92684	9.0111	31.5169	25.867	127.54	170.615	83.8115	97.6631
ENSMFAG00000043307	CCDC62	coiled-coil domain containing 62 [Source:HGNC Symbol;Acc:HGNC:30723]	101866602	CCDC62	15.0313	1.52389	0.518228	2.94058	0.00327594	0.04257	6.69513	4.50555	12.6067	7.39057	18.8948	20.5706	18.0628	31.5242
ENSMFAG00000043353	GRIA1	glutamate ionotropic receptor AMPA type subunit 1 [Source:HGNC Symbol;Acc:HGNC:4571]	102123558	GRIA1	82.6293	1.45041	0.473626	3.06236	0.00219596	0.0320765	45.75	58.5722	37.8202	36.029	64.5571	55.6616	169.791	192.854
ENSMFAG00000043403	CSMD2	CUB and Sushi multiple domains 2 [Source:HGNC Symbol;Acc:HGNC:19290]	102131826	CSMD2	79.0984	1.70379	0.489515	3.48056	0.000500372	0.0105057	29.0122	34.918	49.3764	36.029	66.1317	50.8215	192.189	174.31
ENSMFAG00000043475	ZMAT4	zinc finger matrin-type 4 [Source:NCBI gene;Acc:102130406]	102130406	ZMAT4	50.5072	2.0074	0.423818	4.73648	2.17465e-06	0.000128389	24.5488	13.5167	9.45506	32.3338	100.772	75.0222	85.9791	62.4302
ENSMFAG00000043485	RBM46	RNA binding motif protein 46 [Source:HGNC Symbol;Acc:HGNC:28401]	101864825	RBM46	28.1798	2.99229	0.778234	3.84498	0.000120563	0.00346583	5.57927	4.50555	7.35393	7.39057	107.07	67.762	11.5602	14.2168
ENSMFAG00000043514	KCNS1	potassium voltage-gated channel modifier subfamily S member 1 [Source:HGNC Symbol;Acc:HGNC:6300]	102116604	KCNS1	7.54509	2.83677	0.856556	3.31183	0.000926864	0.0169422	4.46342	1.12639	1.05056	0.923821	15.7456	7.26021	9.39267	20.398
ENSMFAG00000043521	NSG1	neuronal vesicle trafficking associated 1 [Source:NCBI gene;Acc:101926099]	101926099	NSG1	2681.71	3.17759	0.755086	4.20825	2.5736e-05	0.000998052	345.915	361.571	742.747	684.552	8264.89	9527.81	731.906	794.285
ENSMFAG00000043564	ENPEP	glutamyl aminopeptidase [Source:HGNC Symbol;Acc:HGNC:3355]	102127277	ENSMFAG00000043564	889.22	1.34195	0.462065	2.90425	0.00368131	0.0458158	504.366	550.804	474.854	481.311	1994.97	1983.25	567.895	556.309
ENSMFAG00000043648		IgLON family member 5 [Source:NCBI gene;Acc:102120206]	102120206	ENSMFAG00000043648	81.7647	3.63217	0.560685	6.47809	9.28896e-11	1.73318e-08	17.8537	6.75833	10.5056	13.8573	66.1317	75.0222	263.717	200.271
ENSMFAG00000043657	MYOG	myogenin [Source:HGNC Symbol;Acc:HGNC:7612]	102134855	MYOG	44.5451	3.59722	1.15624	3.11113	0.00186375	0.0283548	2.23171	0	13.6573	11.0859	170.053	145.204	7.94765	6.18121
ENSMFAG00000043679	EN2	engrailed homeobox 2 [Source:HGNC Symbol;Acc:HGNC:3343]	102116747	EN2	17.1248	2.33422	0.719606	3.24375	0.00117968	0.0203593	5.57927	9.0111	8.4045	0	15.7456	41.1412	23.1204	33.9967
ENSMFAG00000043696	HMGCS2	3-hydroxy-3-methylglutaryl-CoA synthase 2 [Source:HGNC Symbol;Acc:HGNC:5008]	102127429	HMGCS2	13.1257	3.48465	0.919418	3.79006	0.000150612	0.00413149	3.34756	1.12639	3.15169	0.923821	36.215	44.7713	8.67016	6.79933
ENSMFAG00000043697			NA	ENSMFAG00000043697	24.9043	3.20593	0.934026	3.43238	0.000598308	0.0120748	1.11585	0	3.15169	14.7811	48.8115	76.2322	13.7278	41.4141
ENSMFAG00000043715		glycine N-acyltransferase-like protein 1-like [Source:NCBI gene;Acc:102145186]	102145186	ENSMFAG00000043715	86.538	2.16428	0.691345	3.13054	0.00174484	0.0271484	51.3293	32.6653	26.2641	16.6288	45.6624	31.4609	205.194	283.099
ENSMFAG00000043725	SERPINE2	serpin family E member 2 [Source:HGNC Symbol;Acc:HGNC:8951]	102143404	SERPINE2	1714.67	1.5236	0.215824	7.05947	1.67136e-12	4.7223e-10	893.799	845.917	932.899	865.621	2971.2	3169.08	2006.42	2032.38
ENSMFAG00000043768	DRC1	dynein regulatory complex subunit 1 [Source:HGNC Symbol;Acc:HGNC:24245]	102130370	DRC1	52.1537	1.90571	0.387114	4.92287	8.52862e-07	5.93941e-05	12.2744	23.6541	33.618	18.4764	66.1317	91.9626	106.209	64.9027
ENSMFAG00000043772			NA	ENSMFAG00000043772	7.75976	2.62243	0.8733	3.0029	0.00267421	0.036426	3.34756	4.50555	0	0.923821	15.7456	16.9405	5.78011	14.8349
ENSMFAG00000043774	GCK	glucokinase [Source:HGNC Symbol;Acc:HGNC:4195]	102127599	GCK	107.116	2.03424	0.339531	5.99134	2.0812e-09	3.07179e-07	56.9086	49.5611	36.7697	24.9432	218.864	191.186	123.55	155.148
ENSMFAG00000043834	UNC5B	unc-5 netrin receptor B [Source:HGNC Symbol;Acc:HGNC:12568]	102119040	UNC5B	1518.65	1.21975	0.380429	3.20624	0.00134481	0.0222574	637.153	566.573	1339.47	1106.74	1634.4	1344.35	2931.24	2589.31
ENSMFAG00000043859	LILRB5	leukocyte immunoglobulin like receptor B5 [Source:HGNC Symbol;Acc:HGNC:6609]	102129427	ENSMFAG00000043859	171.103	1.46373	0.452319	3.23606	0.00121191	0.0207345	73.6464	73.2152	93.5	122.868	294.443	431.982	101.152	178.019
ENSMFAG00000043870	POF1B	POF1B actin binding protein [Source:HGNC Symbol;Acc:HGNC:13711]	102119228	POF1B	7.89857	5.58062	1.22447	4.55759	5.17451e-06	0.000266514	0	1.12639	0	0	22.0439	18.1505	14.4503	7.41745
ENSMFAG00000043894	CRYGN	crystallin gamma N [Source:HGNC Symbol;Acc:HGNC:20458]	102126237	CRYGN	130.159	1.47034	0.315837	4.65539	3.23367e-06	0.000179147	53.561	60.8249	53.5787	108.087	159.031	166.985	233.372	205.834
ENSMFAG00000043924	SST	somatostatin [Source:HGNC Symbol;Acc:HGNC:11329]	102116839	SST	9.19404	6.58887	1.59694	4.12593	3.69233e-05	0.00132776	0	0	0	0	1.57456	3.6301	23.8429	44.5047
ENSMFAG00000043925	GFRA3	GDNF family receptor alpha 3 [Source:HGNC Symbol;Acc:HGNC:4245]	102124061	GFRA3	370.819	1.3353	0.233228	5.72528	1.03261e-08	1.23776e-06	189.695	155.442	276.298	219.87	599.909	457.393	563.56	504.387
ENSMFAG00000043937	CAVIN4	caveolae associated protein 4 [Source:HGNC Symbol;Acc:HGNC:33742]	102135345	CAVIN4	29.0132	1.1426	0.387546	2.9483	0.0031953	0.0418798	13.3903	25.9069	19.9607	13.8573	33.0658	35.091	38.2932	52.5403
ENSMFAG00000043938			NA	ENSMFAG00000043938	86.2881	2.46189	0.598377	4.11428	3.88398e-05	0.00137174	4.46342	14.643	42.0225	44.3434	181.075	187.555	88.8691	127.333
ENSMFAG00000043991	VEGFA	vascular endothelial growth factor A [Source:HGNC Symbol;Acc:HGNC:12680]	102140241	VEGFA	5200.7	1.27982	0.352905	3.62653	0.000287254	0.00700533	2585.43	3173.03	2800.8	3576.11	8545.16	11835.4	4258.49	4831.23
ENSMFAG00000043993	KIF17	kinesin family member 17 [Source:HGNC Symbol;Acc:HGNC:19167]	102124524	KIF17	120.901	1.56324	0.519898	3.00682	0.00263995	0.0361086	51.3293	37.1708	74.5899	80.3725	311.764	249.267	78.0314	84.6826
ENSMFAG00000044031	DAB1	DAB adaptor protein 1 [Source:NCBI gene;Acc:102130276]	102130276	DAB1	44.0977	1.45082	0.492611	2.94515	0.00322796	0.0421682	14.5061	7.88472	32.5674	38.8005	83.4519	60.5017	52.021	63.0483
ENSMFAG00000044080	NEFM	neurofilament medium [Source:HGNC Symbol;Acc:HGNC:7734]	101865982	NEFM	45.7325	2.34337	0.475375	4.92951	8.24357e-07	5.78161e-05	17.8537	21.4014	9.45506	12.0097	78.7282	32.6709	87.4241	106.317
ENSMFAG00000044087			NA	ENSMFAG00000044087	23.8142	3.71888	0.72499	5.12956	2.9042e-07	2.3161e-05	3.34756	2.25278	1.05056	6.46675	51.9606	79.8623	20.2304	25.343
ENSMFAG00000044114	ZCWPW1	zinc finger CW-type and PWWP domain containing 1 [Source:HGNC Symbol;Acc:HGNC:23486]	102124803	ZCWPW1	1081.46	1.86204	0.616665	3.01954	0.00253159	0.0351366	347.031	346.927	585.163	586.627	2927.11	2914.97	487.696	456.173
ENSMFAG00000044197	DHRS7C	dehydrogenase/reductase 7C [Source:HGNC Symbol;Acc:HGNC:32423]	102139431	DHRS7C	15.9064	3.35718	1.05099	3.19431	0.00140168	0.022911	0	0	9.45506	1.84764	23.6185	7.26021	41.1833	43.8866
ENSMFAG00000044204	FAM81A	family with sequence similarity 81 member A [Source:HGNC Symbol;Acc:HGNC:28379]	102132066	FAM81A	216.582	2.3865	0.784944	3.04035	0.00236305	0.033575	14.5061	13.5167	123.966	125.64	563.694	602.597	145.948	142.786
ENSMFAG00000044231	HLA-DRB1	major histocompatibility complex, class II, DR beta 1 [Source:HGNC Symbol;Acc:HGNC:4948]	NA	ENSMFAG00000044231	263.795	1.31318	0.319729	4.10716	4.00562e-05	0.0013997	170.726	176.843	81.9438	176.45	324.36	352.12	515.152	312.769
ENSMFAG00000044238	MGARP	mitochondria localized glutamic acid rich protein [Source:HGNC Symbol;Acc:HGNC:29969]	102137249	MGARP	80.2476	1.75269	0.454987	3.85219	0.000117067	0.00338503	26.7805	30.4125	37.8202	50.8102	179.5	179.085	75.1414	62.4302
ENSMFAG00000044266	CLC	Charcot-Leyden crystal galectin [Source:HGNC Symbol;Acc:HGNC:2014]	102120083	CLC	28.5482	2.63816	0.473047	5.57695	2.44767e-08	2.6599e-06	3.34756	6.75833	8.4045	12.9335	39.3641	39.9311	52.7435	64.9027
ENSMFAG00000044305	FAM162B	family with sequence similarity 162 member B [Source:HGNC Symbol;Acc:HGNC:21549]	102121870	FAM162B	99.0792	2.07436	0.375918	5.51812	3.42636e-08	3.45747e-06	29.0122	25.9069	46.2247	49.8864	198.395	217.806	105.487	119.915
ENSMFAG00000044327	TIMD4	T cell immunoglobulin and mucin domain containing 4 [Source:HGNC Symbol;Acc:HGNC:25132]	102140672	TIMD4	52.5601	2.1801	0.382995	5.69224	1.25383e-08	1.44176e-06	15.622	11.2639	22.0618	26.7908	89.7502	62.9218	75.8639	116.207
ENSMFAG00000044370	THPO	thrombopoietin [Source:HGNC Symbol;Acc:HGNC:11795]	102144240	THPO	74.5839	1.07111	0.305972	3.5007	0.000464043	0.00994349	54.6769	46.1819	42.0225	50.8102	80.3028	75.0222	105.487	142.168
ENSMFAG00000044443	SLC9A3R2	SLC9A3 regulator 2 [Source:HGNC Symbol;Acc:HGNC:11076]	102138852	SLC9A3R2	8163.57	1.17662	0.406932	2.89145	0.00383473	0.0471137	4961.09	4296.04	5483.93	5287.95	16490.4	17123.2	6045.99	5619.96
ENSMFAG00000044451	HTR3A	5-hydroxytryptamine receptor 3A [Source:HGNC Symbol;Acc:HGNC:5297]	102126027	HTR3A	6.7892	6.15056	1.30501	4.71302	2.44067e-06	0.000141296	0	0	0	0	12.5965	6.05017	11.5602	24.1067
ENSMFAG00000044458	CELA1	chymotrypsin like elastase 1 [Source:NCBI gene;Acc:102139348]	102139348	CELA1	22.4692	4.60726	0.825355	5.58215	2.37563e-08	2.59587e-06	0	2.25278	0	4.61911	22.0439	33.881	69.3613	47.5953
ENSMFAG00000044494	PGF	placental growth factor [Source:HGNC Symbol;Acc:HGNC:8893]	102134620	PGF	288.132	2.37385	0.503702	4.71281	2.44329e-06	0.000141296	45.75	42.8027	159.685	123.792	691.234	623.168	320.073	298.552
ENSMFAG00000044509	HAS1	hyaluronan synthase 1 [Source:HGNC Symbol;Acc:HGNC:4818]	102135282	HAS1	45.9245	1.52933	0.382041	4.00304	6.25324e-05	0.00201346	15.622	14.643	35.7191	28.6385	51.9606	66.5519	75.1414	79.1195
ENSMFAG00000044631	CACNB4	calcium voltage-gated channel auxiliary subunit beta 4 [Source:HGNC Symbol;Acc:HGNC:1404]	102116137	CACNB4	228.345	1.74696	0.373055	4.68285	2.82916e-06	0.00016079	106.006	69.8361	132.371	111.782	244.057	205.706	514.429	442.575
ENSMFAG00000044653	RAPGEF4	Rap guanine nucleotide exchange factor 4 [Source:HGNC Symbol;Acc:HGNC:16626]	101865166	RAPGEF4	358.864	1.76299	0.518227	3.40196	0.000669039	0.0130624	62.4878	102.501	242.68	244.813	716.427	854.285	341.749	305.97
ENSMFAG00000044692	CP	ceruloplasmin [Source:HGNC Symbol;Acc:HGNC:2295]	102137176	CP	791.108	1.77876	0.141393	12.5802	2.71299e-36	1.34144e-32	390.549	343.548	365.596	329.804	1091.17	1302	1260.06	1246.13
ENSMFAG00000044728	PMP2	peripheral myelin protein 2 [Source:NCBI gene;Acc:101925620]	101925620	PMP2	13.8002	4.36967	1.0252	4.26228	2.02355e-05	0.000815106	1.11585	0	2.10112	1.84764	7.87282	9.68028	59.9686	27.8154
ENSMFAG00000044731	C3	complement C3 [Source:HGNC Symbol;Acc:HGNC:1318]	102131458	C3	4450.15	2.63419	0.496819	5.30213	1.14461e-07	1.00614e-05	476.47	509.127	2120.03	1832.86	7213.08	6254.67	8732.3	8462.69
ENSMFAG00000044742	LAD1	ladinin 1 [Source:HGNC Symbol;Acc:HGNC:6472]	102135846	LAD1	54.7967	1.77143	0.611714	2.89585	0.00378137	0.0466259	13.3903	34.918	21.0112	30.4861	44.0878	22.9907	124.995	146.495
ENSMFAG00000044767	CLCNKA	chloride voltage-gated channel Ka [Source:HGNC Symbol;Acc:HGNC:2026]	102115682	CLCNKA	310.864	1.6975	0.579617	2.92866	0.00340431	0.0435514	107.122	93.4902	209.062	175.526	807.751	761.112	156.063	176.783
ENSMFAG00000044773	SLC5A11	solute carrier family 5 member 11 [Source:HGNC Symbol;Acc:HGNC:23091]	101866260	SLC5A11	36.5267	1.0879	0.335052	3.24695	0.0011665	0.0202334	18.9695	20.275	19.9607	34.1814	42.5132	50.8215	54.1885	51.304
ENSMFAG00000044784	DCT	dopachrome tautomerase [Source:HGNC Symbol;Acc:HGNC:2709]	102127456	DCT	32.3624	1.64987	0.36805	4.48274	7.369e-06	0.000350346	15.622	12.3903	15.7584	18.4764	40.9387	67.762	39.7382	48.2134
ENSMFAG00000044803	PPDPFL	pancreatic progenitor cell differentiation and proliferation factor like [Source:HGNC Symbol;Acc:HGNC:31745]	102126321	PPDPFL	33.9347	3.18748	0.559758	5.69438	1.23823e-08	1.43215e-06	8.92684	6.75833	0	11.0859	51.9606	54.4516	75.8639	62.4302
ENSMFAG00000044857	CFAP46	cilia and flagella associated protein 46 [Source:HGNC Symbol;Acc:HGNC:25247]	102126074	CFAP46	38.9973	1.40077	0.395303	3.54353	0.000394815	0.00886285	16.7378	16.8958	32.5674	19.4003	44.0878	75.0222	66.4712	40.796
ENSMFAG00000044940	TGFA	transforming growth factor alpha [Source:HGNC Symbol;Acc:HGNC:11765]	102145541	TGFA	17.5009	1.31432	0.449864	2.9216	0.00348242	0.0442359	11.1585	5.63194	12.6067	11.0859	18.8948	22.9907	26.733	30.9061
ENSMFAG00000044966	PPP1R3A	protein phosphatase 1 regulatory subunit 3A [Source:HGNC Symbol;Acc:HGNC:9291]	102116228	PPP1R3A	23.2848	6.45072	1.31242	4.91513	8.87256e-07	6.09311e-05	0	2.25278	0	0	7.87282	22.9907	93.2042	59.9577
ENSMFAG00000045020	PRG4	proteoglycan 4 [Source:HGNC Symbol;Acc:HGNC:9364]	102139522	PRG4	391.228	1.92566	0.524842	3.66902	0.000243483	0.00618179	103.774	122.776	189.101	235.574	949.462	1006.75	257.215	265.174
ENSMFAG00000045093	CABP7	calcium binding protein 7 [Source:HGNC Symbol;Acc:HGNC:20834]	102137830	CABP7	11.6658	1.92553	0.635368	3.03058	0.00244086	0.0343108	1.11585	5.63194	5.25281	7.39057	12.5965	22.9907	13.0052	25.343
ENSMFAG00000045140	RGS7BP	regulator of G protein signaling 7 binding protein [Source:HGNC Symbol;Acc:HGNC:23271]	102122546	RGS7BP	305.416	4.37446	0.56023	7.80832	5.79555e-15	2.54721e-12	12.2744	7.88472	65.1348	26.7908	776.26	527.575	591.016	436.393
ENSMFAG00000045163	GRIN2C	glutamate ionotropic receptor NMDA type subunit 2C [Source:HGNC Symbol;Acc:HGNC:4587]	102135755	GRIN2C	239.25	1.34335	0.411518	3.26439	0.00109699	0.0192856	89.2684	103.628	149.18	199.545	220.439	204.496	418.335	529.112
ENSMFAG00000045171	CAPN6	calpain 6 [Source:HGNC Symbol;Acc:HGNC:1483]	102141581	CAPN6	590.46	1.01572	0.310735	3.26875	0.00108022	0.0190578	297.933	242.173	532.635	490.549	692.808	658.259	967.445	841.881
ENSMFAG00000045222	PHKG1	phosphorylase kinase catalytic subunit gamma 1 [Source:HGNC Symbol;Acc:HGNC:8930]	102125953	PHKG1	98.2872	1.72544	0.591149	2.91879	0.00351395	0.0443875	17.8537	25.9069	56.7303	82.2201	66.1317	82.2824	232.649	222.524
ENSMFAG00000045243	SERPINA3	serpin family A member 3 [Source:HGNC Symbol;Acc:HGNC:16]	102142784	SERPINA3	123.812	3.87738	0.588675	6.58663	4.49933e-11	9.67259e-09	13.3903	23.6541	11.5562	14.7811	96.0484	79.8623	369.204	381.999
ENSMFAG00000045248	CPA1	carboxypeptidase A1 [Source:HGNC Symbol;Acc:HGNC:2296]	102133770	CPA1	153.256	6.56881	0.71006	9.25106	2.2227e-20	1.91133e-17	8.92684	2.25278	0	1.84764	204.693	134.314	427.728	446.283
ENSMFAG00000045249	SLC16A8	solute carrier family 16 member 8 [Source:HGNC Symbol;Acc:HGNC:16270]	102118045	SLC16A8	697.679	1.4547	0.314778	4.62136	3.81232e-06	0.000204891	459.732	419.016	295.208	319.642	651.87	785.313	1215.99	1434.66
ENSMFAG00000045266	PTP4A3	protein tyrosine phosphatase 4A3 [Source:HGNC Symbol;Acc:HGNC:9636]	102122080	PTP4A3	3232.2	1.23019	0.174198	7.06203	1.64088e-12	4.70339e-10	2264.07	2059.04	1629.42	1777.43	4068.67	4209.71	4843.73	5005.54
ENSMFAG00000045291		putative trypsin-6 [Source:NCBI gene;Acc:102128919]	102128919	ENSMFAG00000045291	12.5595	4.49653	1.02015	4.4077	1.04474e-05	0.000469609	3.34756	0	1.05056	0	28.3422	10.8903	42.6283	14.2168
ENSMFAG00000045312	DMKN	dermokine [Source:HGNC Symbol;Acc:HGNC:25063]	102136177	DMKN	34.8188	2.96175	0.742346	3.98972	6.61521e-05	0.00209672	2.23171	0	10.5056	18.4764	62.9826	73.8121	54.911	55.6309
ENSMFAG00000045313	CXCL11	C-X-C motif chemokine ligand 11 [Source:HGNC Symbol;Acc:HGNC:10638]	102134708	CXCL11	22.8912	3.73488	0.924181	4.04128	5.31593e-05	0.00175047	1.11585	0	3.15169	8.31439	14.1711	15.7305	66.4712	74.1745
ENSMFAG00000045347	PLA2G1B	phospholipase A2 group IB [Source:HGNC Symbol;Acc:HGNC:9030]	102139488	PLA2G1B	47.8136	2.35229	0.484599	4.8541	1.20933e-06	7.94624e-05	13.3903	19.1486	16.809	13.8573	55.1097	35.091	101.152	127.951
ENSMFAG00000045351	EEF1AKMT4-ECE2	EEF1AKMT4-ECE2 readthrough [Source:HGNC Symbol;Acc:HGNC:53615]	101925377	ECE2	98.9043	1.41699	0.389658	3.63649	0.000276381	0.00680313	78.1098	66.4569	45.1742	25.867	160.606	187.555	106.932	120.534
ENSMFAG00000045370	PHYHD1	phytanoyl-CoA dioxygenase domain containing 1 [Source:HGNC Symbol;Acc:HGNC:23396]	102138423	PHYHD1	395.937	2.28887	0.744315	3.07513	0.0021041	0.0311488	78.1098	68.7097	165.989	225.412	132.263	129.474	1049.09	1318.45
ENSMFAG00000045445	KLKB1	kallikrein B1 [Source:HGNC Symbol;Acc:HGNC:6371]	102142369	KLKB1	28.7401	2.27891	0.553769	4.11528	3.86706e-05	0.00136821	6.69513	7.88472	8.4045	15.705	48.8115	85.9125	27.4555	29.0517
ENSMFAG00000045530	TEKT5	tektin 5 [Source:NCBI gene;Acc:101926637]	101926637	TEKT5	33.7175	3.12768	0.452273	6.91547	4.663e-12	1.19772e-09	3.34756	5.63194	8.4045	10.162	48.8115	48.4014	70.8063	74.1745
ENSMFAG00000045551		solute carrier family 2, facilitated glucose transporter member 3 [Source:NCBI gene;Acc:102116612]	101925927	ENSMFAG00000045551	2823.46	1.34012	0.384663	3.48388	0.000494206	0.0104506	1048.9	994.601	2178.87	2171.9	5424.37	5143.86	2808.41	2816.78
ENSMFAG00000045582	CCDC200	coiled-coil domain containing 200 [Source:HGNC Symbol;Acc:HGNC:43658]	102122964	LINC00854	50.4296	1.03797	0.329803	3.14724	0.00164818	0.0260364	24.5488	27.0333	35.7191	45.2673	50.3861	62.9218	76.5864	80.9739
ENSMFAG00000045615	CHIT1	chitinase 1 [Source:HGNC Symbol;Acc:HGNC:1936]	102138420	CHIT1	217.321	1.62255	0.491288	3.30265	0.000957756	0.0173466	191.927	144.178	48.3259	42.4958	289.72	263.788	382.932	375.199
ENSMFAG00000045620	C4H6orf163	chromosome 4 open reading frame, human C6orf163 [Source:NCBI gene;Acc:102134928]	102134928	C4H6orf163	2.83508	4.84039	1.62452	2.97958	0.00288639	0.0388083	0	0	0	0	7.87282	10.8903	1.44503	2.47248
ENSMFAG00000045729	HERC5	HECT and RLD domain containing E3 ubiquitin protein ligase 5 [Source:HGNC Symbol;Acc:HGNC:24368]	101926503	HERC5	166.68	1.4357	0.486213	2.95282	0.00314882	0.0415737	47.9817	38.2972	131.32	141.345	296.018	331.55	193.634	153.294
ENSMFAG00000045829			NA	ENSMFAG00000045829	11.7386	1.86814	0.598809	3.11975	0.00181002	0.0278588	4.46342	9.0111	4.20225	2.77146	18.8948	16.9405	12.2827	25.343
ENSMFAG00000045836	MLIP	muscular LMNA interacting protein [Source:HGNC Symbol;Acc:HGNC:21355]	102129809	MLIP	27.3405	3.98604	1.16588	3.41891	0.000628718	0.0124722	0	0	7.35393	5.54293	4.72369	13.3104	101.874	85.9188
ENSMFAG00000045908	F2RL2	coagulation factor II thrombin receptor like 2 [Source:HGNC Symbol;Acc:HGNC:3539]	102136100	F2RL2	19.852	3.00114	0.822777	3.64757	0.00026473	0.00660255	2.23171	3.37916	9.45506	2.77146	7.87282	14.5204	59.2461	59.3396
ENSMFAG00000045939	C6orf223	chromosome 6 open reading frame 223 [Source:HGNC Symbol;Acc:HGNC:28692]	102139629	C6orf223	5.13587	3.13093	1.06531	2.93898	0.00329298	0.0426513	0	1.12639	3.15169	0	9.44738	7.26021	6.50262	13.5987
ENSMFAG00000045960	2020-03-04	membrane associated ring-CH-type finger 4 [Source:HGNC Symbol;Acc:HGNC:29269]	102127400	2020-03-04	6.72066	6.13521	1.85015	3.31606	0.000912951	0.016781	0	0	0	0	0	2.42007	21.6754	29.6698
ENSMFAG00000046028	TBC1D30	TBC1 domain family member 30 [Source:HGNC Symbol;Acc:HGNC:29164]	102146655	TBC1D30	54.7239	1.45738	0.432298	3.37123	0.000748329	0.0141767	23.4329	32.6653	36.7697	23.0955	125.965	98.0128	44.0733	53.7765
ENSMFAG00000046035	HOXD1	homeobox D1 [Source:HGNC Symbol;Acc:HGNC:5132]	102128572	HOXD1	63.2823	2.15371	0.430999	4.99702	5.82216e-07	4.2491e-05	16.7378	22.5278	24.1629	28.6385	152.733	128.264	49.1309	84.0645
ENSMFAG00000046059	CATSPERG	Macaca fascicularis cation channel sperm associated auxiliary subunit gamma (CATSPERG), mRNA. [Source:RefSeq mRNA;Acc:NM_001319378]	102116738	CATSPERG	366.298	1.0969	0.170655	6.42758	1.29655e-10	2.3312e-08	220.939	245.553	212.214	255.899	440.878	502.164	475.414	577.325
ENSMFAG00000046060	VSIG2	V-set and immunoglobulin domain containing 2 [Source:HGNC Symbol;Acc:HGNC:17149]	102120785	VSIG2	53.7282	1.16805	0.345739	3.37841	0.000729052	0.0139181	23.4329	25.9069	32.5674	49.8864	80.3028	62.9218	91.7592	63.0483
ENSMFAG00000046067	PDE1C	phosphodiesterase 1C [Source:HGNC Symbol;Acc:HGNC:8776]	101867090	PDE1C	109.119	2.0234	0.638955	3.16674	0.00154157	0.0247277	13.3903	30.4125	72.4888	55.4293	245.632	313.399	72.9738	69.2296
ENSMFAG00000046196	IL1R2	interleukin 1 receptor type 2 [Source:HGNC Symbol;Acc:HGNC:5994]	102143926	IL1R2	42.2616	1.09744	0.357174	3.07256	0.00212232	0.0313248	18.9695	28.1597	33.618	27.7146	36.215	56.8716	76.5864	59.9577
ENSMFAG00000046248	IL1RL2	interleukin 1 receptor like 2 [Source:HGNC Symbol;Acc:HGNC:5999]	102145305	IL1RL2	16.608	1.95045	0.663419	2.94	0.00328215	0.0425792	4.46342	6.75833	5.25281	10.162	55.1097	24.2007	15.1728	11.7443
ENSMFAG00000046265	SLCO4C1	solute carrier organic anion transporter family member 4C1 [Source:HGNC Symbol;Acc:HGNC:23612]	102125756	SLCO4C1	59.2704	1.74823	0.583942	2.99384	0.00275488	0.0373378	23.4329	13.5167	39.9214	32.3338	33.0658	44.7713	164.733	122.388
ENSMFAG00000046279	TENM4	teneurin transmembrane protein 4 [Source:HGNC Symbol;Acc:HGNC:29945]	101866919	TENM4	208.893	1.48328	0.437953	3.38685	0.000706992	0.0136552	69.183	48.4347	200.657	121.944	262.952	263.788	403.162	301.025
ENSMFAG00000046282	DLL3	delta like canonical Notch ligand 3 [Source:HGNC Symbol;Acc:HGNC:2909]	102115332	ENSMFAG00000046282	14.7178	1.65437	0.517025	3.1998	0.00137525	0.0225723	4.46342	5.63194	10.5056	7.39057	26.7676	24.2007	24.5655	14.2168
ENSMFAG00000046327	TXNIP	thioredoxin interacting protein [Source:HGNC Symbol;Acc:HGNC:16952]	102138546	TXNIP	74075.2	1.25836	0.340482	3.69582	0.00021918	0.00565181	37385.6	38110.2	49022.4	50173.7	141703	146164	64771.1	65271.7
ENSMFAG00000046329	NKD2	NKD inhibitor of WNT signaling pathway 2 [Source:HGNC Symbol;Acc:HGNC:17046]	102115145	NKD2	769.636	1.19099	0.272763	4.36638	1.26323e-05	0.000552746	501.019	643.168	337.23	394.472	927.418	1343.14	867.738	1142.91
ENSMFAG00000046389	PLA2G2A	phospholipase A2 group IIA [Source:HGNC Symbol;Acc:HGNC:9031]	102133993	PLA2G2A	554.759	3.43001	0.504476	6.79915	1.05241e-11	2.47792e-09	53.561	63.0777	110.309	149.659	472.369	532.415	1502.11	1554.57

## Sheet: Skin
GeneID	Gene_Symbol	Gene_Description	Entrez_gene	Gene	baseMean	log2FoldChange	lfcSE	stat	pvalue	padj	WT #5_1	WT #5_2	WT #6_1	WT #5_2	HGPS #5_1	HGPS #5_2	HGPS #6_1	HGPS #6_2
ENSMFAG00000000028	SLITRK1	SLIT and NTRK like family member 1 [Source:HGNC Symbol;Acc:HGNC:20297]	102115194	SLITRK1	7.044	6.19829	1.90253	3.25792	0.00112232	0.00615813	0	0	0	0	6.72342	33.1711	16.4575	0
ENSMFAG00000000041	HS3ST2	heparan sulfate-glucosamine 3-sulfotransferase 2 [Source:HGNC Symbol;Acc:HGNC:5195]	102143244	HS3ST2	37.5297	2.03814	0.634301	3.2132	0.00131264	0.00703235	24.7912	25.0254	2.10226	6.94809	59.5503	68.4822	62.3654	50.9724
ENSMFAG00000000048	MGAM	maltase-glucoamylase [Source:HGNC Symbol;Acc:HGNC:7043]	102120094	MGAM	36.3987	2.01067	0.746482	2.69353	0.00707004	0.0284636	18.03	11.0112	22.0737	6.94809	29.7752	8.56027	115.203	79.5884
ENSMFAG00000000068	IL22RA1	interleukin 22 receptor subunit alpha 1 [Source:HGNC Symbol;Acc:HGNC:13700]	102117911	IL22RA1	3307.66	1.19585	0.465729	2.5677	0.0102377	0.0385414	803.461	1131.15	2582.63	3523.67	2751.8	3012.15	5848.49	6807.94
ENSMFAG00000000076	CD247	CD247 molecule [Source:NCBI gene;Acc:102118501]	102118501	CD247	118.113	1.34007	0.458148	2.92497	0.0034449	0.015738	32.6793	38.0386	74.6303	122.088	183.453	99.5132	216.547	177.956
ENSMFAG00000000080	TLCD3A	TLC domain containing 3A [Source:HGNC Symbol;Acc:HGNC:29646]	102132448	FAM57A	6723.89	1.33468	0.216909	6.15318	7.59453e-10	2.11285e-08	3065.1	2822.87	4848.86	4535.12	9493.47	8823.5	10345.7	9856.44
ENSMFAG00000000095	TRDN	triadin [Source:HGNC Symbol;Acc:HGNC:12261]	102115997	TRDN	652.064	9.15247	2.64111	3.46538	0.000529473	0.00326846	1.12687	8.00813	0	0	2476.14	2724.31	6.92949	0
ENSMFAG00000000096	SLIT2	slit guidance ligand 2 [Source:HGNC Symbol;Acc:HGNC:11086]	101866138	SLIT2	2459.69	1.15447	0.253187	4.55976	5.12118e-06	6.01269e-05	1174.2	1051.07	2106.47	1767.79	3909.19	3105.24	3511.52	3052.08
ENSMFAG00000000115	RAB25	RAB25, member RAS oncogene family [Source:HGNC Symbol;Acc:HGNC:18238]	102126935	RAB25	4641.82	1.51032	0.34137	4.42431	9.67508e-06	0.00010493	1241.81	1526.55	3033.56	3846.26	6690.77	6354.93	6945.08	7495.62
ENSMFAG00000000134	DLK2	delta like non-canonical Notch ligand 2 [Source:HGNC Symbol;Acc:HGNC:21113]	102116241	DLK2	531.68	2.42754	0.343949	7.05785	1.691e-12	7.19853e-11	89.023	131.133	188.152	258.072	726.13	684.822	981.389	1194.72
ENSMFAG00000000156	KCNA7	potassium voltage-gated channel subfamily A member 7 [Source:HGNC Symbol;Acc:HGNC:6226]	102140355	KCNA7	190.084	2.91112	0.556153	5.23439	1.65533e-07	2.89203e-06	30.4256	41.0417	65.1701	41.6885	583.017	525.387	121.266	112.676
ENSMFAG00000000163	MYH7	myosin heavy chain 7 [Source:HGNC Symbol;Acc:HGNC:7577]	102118628	MYH7	5880.4	15.5036	2.65159	5.84691	5.008e-09	1.20215e-07	0	0	0	0.992584	27695.7	19332.3	2.59856	11.6253
ENSMFAG00000000171	FKBP11	FKBP prolyl isomerase 11 [Source:HGNC Symbol;Acc:HGNC:18624]	102118706	FKBP11	2316.94	1.0075	0.21308	4.72828	2.26431e-06	2.94319e-05	1076.16	1602.63	1472.63	2005.02	2795.98	3221.87	2968.42	3392.79
ENSMFAG00000000180	CCN1	cellular communication network factor 1 [Source:HGNC Symbol;Acc:HGNC:2654]	102133462	CYR61	16208.8	1.05098	0.413785	2.53992	0.0110878	0.0411816	6036.66	7389.5	12711.3	16073.9	11273.3	13943.6	27025	35217.4
ENSMFAG00000000184	USH1C	USH1 protein network component harmonin [Source:HGNC Symbol;Acc:HGNC:12597]	102117394	USH1C	36.0286	1.68439	0.389716	4.3221	1.54548e-05	0.000157832	11.2687	16.0163	22.0737	18.8591	65.3133	58.8519	50.2388	45.6068
ENSMFAG00000000186	COL28A1	collagen type XXVIII alpha 1 chain [Source:HGNC Symbol;Acc:HGNC:22442]	102135647	COL28A1	1429.82	1.15565	0.300264	3.84876	0.000118715	0.000921113	863.185	709.721	1092.12	878.437	2701.86	2581.99	1324.4	1286.83
ENSMFAG00000000188	NEB	nebulin [Source:HGNC Symbol;Acc:HGNC:7720]	102136738	NEB	10192	7.21992	1.54213	4.68179	2.84384e-06	3.58782e-05	126.21	117.119	163.976	135.984	44813.5	35984.2	139.456	55.4436
ENSMFAG00000000205	ACTA2	actin alpha 2, smooth muscle [Source:HGNC Symbol;Acc:HGNC:130]	102139312	ENSMFAG00000000205	27792.7	1.18543	0.319909	3.70552	0.000210961	0.00150092	21222.4	23576.9	10666.9	12439.1	28558.2	28593.5	50152.2	47132.4
ENSMFAG00000000210		sialic acid binding Ig like lectin 14 [Source:NCBI gene;Acc:102134314]	102134314	ENSMFAG00000000210	366.46	2.79646	0.466055	6.00029	1.96965e-09	5.08583e-08	63.1049	53.0539	154.516	98.2658	336.171	328.5	896.503	1001.56
ENSMFAG00000000217	ITGB8	integrin subunit beta 8 [Source:HGNC Symbol;Acc:HGNC:6163]	102116742	ITGB8	566.34	1.67634	0.41133	4.0754	4.59346e-05	0.000409115	215.233	142.144	372.1	350.382	517.704	513.616	1389.36	1030.18
ENSMFAG00000000229	IL6	interleukin 6 [Source:NCBI gene;Acc:102138971]	102138971	IL6	475.399	1.55823	0.472591	3.29721	0.000976501	0.00547204	218.614	480.488	105.113	159.806	358.262	598.149	816.814	1065.95
ENSMFAG00000000235	IL9R	interleukin 9 receptor [Source:HGNC Symbol;Acc:HGNC:6030]	102136616	ENSMFAG00000000235	75.5444	2.12153	0.471043	4.5039	6.67186e-06	7.55186e-05	30.4256	19.0193	17.8692	45.6589	78.7601	73.8324	142.055	196.735
ENSMFAG00000000268		kallikrein related peptidase 13 [Source:NCBI gene;Acc:102147127]	102147127	KLK13	1753.32	4.5915	0.939899	4.8851	1.03378e-06	1.4751e-05	49.5824	75.0762	198.664	235.242	638.725	597.079	5693.44	6538.77
ENSMFAG00000000282	PSD	pleckstrin and Sec7 domain containing [Source:HGNC Symbol;Acc:HGNC:9507]	102124794	PSD	324.202	2.0822	0.346752	6.00486	1.91498e-09	4.95716e-08	83.3887	67.0681	150.312	194.546	508.099	424.804	628.851	536.551
ENSMFAG00000000291	MYOZ2	myozenin 2 [Source:HGNC Symbol;Acc:HGNC:1330]	102136090	MYOZ2	1094.06	5.48045	1.53536	3.56949	0.000357678	0.00234964	32.6793	27.0274	53.6076	78.4141	4220.39	4309.03	25.9856	5.36551
ENSMFAG00000000295	CWH43	cell wall biogenesis 43 C-terminal homolog [Source:HGNC Symbol;Acc:HGNC:26133]	102146179	ENSMFAG00000000295	1441.18	1.19556	0.288615	4.14241	3.43678e-05	0.000318136	625.415	574.583	1072.15	1231.8	1768.26	1643.57	2311.85	2301.8
ENSMFAG00000000317	INAVA	innate immunity activator [Source:HGNC Symbol;Acc:HGNC:25599]	102127031	INAVA	2698.99	1.66511	0.309986	5.37156	7.80602e-08	1.47043e-06	804.588	786.799	1662.89	1921.64	3940.89	4043.66	4347.39	4084.05
ENSMFAG00000000318	CRMP1	collapsin response mediator protein 1 [Source:HGNC Symbol;Acc:HGNC:2365]	102120233	CRMP1	475.28	1.82593	0.434772	4.19973	2.6723e-05	0.000255162	270.45	262.266	184.999	119.11	393.8	362.742	1101.79	1107.08
ENSMFAG00000000323	MYH6	myosin heavy chain 6 [Source:HGNC Symbol;Acc:HGNC:7576]	102118251	MYH6	62.099	5.29154	1.92395	2.75035	0.0059532	0.0246857	2.25375	0	3.15339	6.94809	286.226	194.746	3.46475	0
ENSMFAG00000000335	CCL21	C-C motif chemokine ligand 21 [Source:NCBI gene;Acc:102135349]	102135349	CCL21	4422.48	1.16107	0.20296	5.72067	1.06106e-08	2.41402e-07	2308.96	3255.31	2277.8	3089.91	5107.88	6211.55	5631.94	7496.51
ENSMFAG00000000349	CXCR6	C-X-C motif chemokine receptor 6 [Source:HGNC Symbol;Acc:HGNC:16647]	102135627	CXCR6	152.249	1.82388	0.445293	4.09593	4.20486e-05	0.000379401	67.6124	33.0335	71.4769	96.2806	155.599	120.914	312.693	360.384
ENSMFAG00000000355	E2F7	E2F transcription factor 7 [Source:HGNC Symbol;Acc:HGNC:23820]	102146656	E2F7	312.984	1.03686	0.30309	3.42095	0.000624025	0.00376031	171.285	142.144	268.038	239.213	325.606	316.73	581.211	459.645
ENSMFAG00000000368	TMC8	transmembrane channel like 8 [Source:HGNC Symbol;Acc:HGNC:20474]	102115691	TMC8	330.107	1.04295	0.28881	3.6112	0.000304784	0.00205491	145.367	176.179	273.294	267.998	408.208	344.551	427.896	597.36
ENSMFAG00000000370	PLEK2	pleckstrin 2 [Source:HGNC Symbol;Acc:HGNC:19238]	102145572	PLEK2	979.106	1.87365	0.310192	6.04029	1.53834e-09	4.03316e-08	246.785	291.296	486.673	654.113	1414.8	1396.39	1708.99	1633.8
ENSMFAG00000000381	S100A14	S100 calcium binding protein A14 [Source:HGNC Symbol;Acc:HGNC:18901]	102115417	S100A14	13053.2	1.28194	0.269678	4.75358	1.99844e-06	2.63151e-05	5211.79	5322.4	9775.51	10120.4	16871.9	16127.6	19697.1	21299.3
ENSMFAG00000000404	TREML2	triggering receptor expressed on myeloid cells like 2 [Source:HGNC Symbol;Acc:HGNC:21092]	102131387	TREML2	45.7725	1.21273	0.451923	2.68349	0.00728581	0.029206	18.03	17.0173	32.585	42.6811	41.301	56.7118	68.4287	89.4252
ENSMFAG00000000412	CA3	carbonic anhydrase 3 [Source:NCBI gene;Acc:101925296]	101925296	CA3	7235.5	9.24844	1.68632	5.48439	4.14893e-08	8.28814e-07	37.1868	12.0122	21.0226	24.8146	30235.2	27498.8	15.5914	39.3471
ENSMFAG00000000430	KLRG2	killer cell lectin like receptor G2 [Source:HGNC Symbol;Acc:HGNC:24778]	102125837	KLRG2	353.974	1.28321	0.421466	3.04464	0.00232961	0.011348	117.195	109.111	318.492	279.909	354.42	328.5	614.126	710.036
ENSMFAG00000000450	ERP27	endoplasmic reticulum protein 27 [Source:HGNC Symbol;Acc:HGNC:26495]	102137977	ERP27	116.09	1.0504	0.420854	2.49588	0.0125644	0.0455664	47.3287	35.0356	98.8062	121.095	123.903	174.416	194.892	133.244
ENSMFAG00000000455			NA	ENSMFAG00000000455	21262.4	1.46312	0.384926	3.80105	0.000144082	0.00108504	10229.8	9548.7	13106.5	12389.4	46035.3	47422.8	16040.9	15325.7
ENSMFAG00000000458	LCTL	lactase like [Source:HGNC Symbol;Acc:HGNC:15583]	102141620	LCTL	78.9095	1.76462	0.643118	2.74385	0.00607242	0.0250794	39.4406	20.0203	32.585	51.6144	38.4196	33.1711	187.096	228.928
ENSMFAG00000000465	AGAP2	ArfGAP with GTPase domain, ankyrin repeat and PH domain 2 [Source:HGNC Symbol;Acc:HGNC:16921]	102116754	AGAP2	429.883	1.11305	0.220109	5.05681	4.26335e-07	6.7369e-06	209.599	234.238	341.617	301.745	631.041	502.916	664.365	553.542
ENSMFAG00000000473	LGALS4	galectin 4 [Source:HGNC Symbol;Acc:HGNC:6565]	102126495	LGALS4	69.4852	1.66365	0.354199	4.69695	2.64078e-06	3.36901e-05	36.06	18.0183	33.6362	45.6589	121.982	109.143	110.006	81.3769
ENSMFAG00000000487	NDP	norrin cystine knot growth factor NDP [Source:NCBI gene;Acc:102117357]	102117357	NDP	64.7769	1.42669	0.427598	3.33652	0.000848343	0.00486983	14.6494	32.0325	37.8407	55.5847	97.0094	126.264	78.823	76.0114
ENSMFAG00000000559	CPVL	carboxypeptidase vitellogenic like [Source:HGNC Symbol;Acc:HGNC:14399]	102119329	CPVL	4735.31	1.28094	0.379035	3.37947	0.000726263	0.00427176	1622.7	1250.27	4341.17	3830.38	6028.99	5792.1	7846.78	7170.11
ENSMFAG00000000561	KCNA2	potassium voltage-gated channel subfamily A member 2 [Source:HGNC Symbol;Acc:HGNC:6220]	NA	KCNA2	25.4209	1.37473	0.528428	2.60155	0.00928034	0.0355917	13.5225	11.0112	23.1249	8.93325	53.7874	42.8014	24.2532	25.9333
ENSMFAG00000000562	ASB5	ankyrin repeat and SOCS box containing 5 [Source:HGNC Symbol;Acc:HGNC:17180]	102146437	ASB5	452.984	5.78798	1.54926	3.73598	0.000186989	0.00135436	18.03	6.0061	30.4828	9.92584	1733.68	1812.64	9.52805	3.57701
ENSMFAG00000000565	CATSPER1	cation channel sperm associated 1 [Source:HGNC Symbol;Acc:HGNC:17116]	102141467	CATSPER1	50.1113	1.83074	0.495796	3.69254	0.000222029	0.00156788	28.1718	13.0132	24.176	22.8294	57.6293	52.4317	148.984	53.6551
ENSMFAG00000000570	STAP1	signal transducing adaptor family member 1 [Source:HGNC Symbol;Acc:HGNC:24133]	102134941	STAP1	90.7242	1.12236	0.41273	2.71934	0.00654117	0.0266966	30.4256	65.0661	70.4257	62.5328	132.547	57.7818	156.78	150.234
ENSMFAG00000000574	GNA15	G protein subunit alpha 15 [Source:HGNC Symbol;Acc:HGNC:4383]	102133761	GNA15	1623.81	1.85897	0.311737	5.96326	2.4725e-09	6.25797e-08	393.279	522.531	914.483	976.702	2230.26	2061.96	2926.84	2964.45
ENSMFAG00000000606	RAC2	Rac family small GTPase 2 [Source:HGNC Symbol;Acc:HGNC:9802]	102137056	RAC2	1751.65	1.35991	0.295582	4.60077	4.20933e-06	5.05218e-05	668.236	678.689	1105.79	1475.97	1957.48	2381.9	2661.79	3083.38
ENSMFAG00000000619	COL4A4	collagen type IV alpha 4 chain [Source:HGNC Symbol;Acc:HGNC:2206]	102118598	COL4A4	142.011	2.57421	0.494996	5.20046	1.98794e-07	3.39492e-06	39.4406	42.0427	42.0452	39.7034	393.8	374.512	90.0834	114.464
ENSMFAG00000000628	MEX3A	mex-3 RNA binding family member A [Source:HGNC Symbol;Acc:HGNC:33482]	102126569	MEX3A	193.694	1.03024	0.240521	4.28338	1.84074e-05	0.000184308	104.799	97.0986	152.414	154.843	241.083	273.929	289.306	236.083
ENSMFAG00000000649	CMYA5	cardiomyopathy associated 5 [Source:HGNC Symbol;Acc:HGNC:14305]	102126009	CMYA5	4991.99	3.40356	1.28262	2.6536	0.00796375	0.0314192	962.35	813.826	933.404	738.482	20215.4	15841.9	207.885	222.669
ENSMFAG00000000653	ANO1	anoctamin 1 [Source:HGNC Symbol;Acc:HGNC:21625]	102131797	ANO1	2559.47	1.49116	0.263632	5.65621	1.54749e-08	3.39619e-07	1014.19	1182.2	1513.63	1662.58	2839.21	2837.73	4913.88	4512.4
ENSMFAG00000000661	KCNK7	potassium two pore domain channel subfamily K member 7 [Source:HGNC Symbol;Acc:HGNC:6282]	102133307	KCNK7	129.727	1.01612	0.364387	2.78858	0.005294	0.022443	43.9481	80.0813	100.909	118.117	130.627	194.746	135.991	233.4
ENSMFAG00000000676		HLA class II histocompatibility antigen, DRB1-13 beta chain-like [Source:NCBI gene;Acc:102144414]	102144414	ENSMFAG00000000676	11100.8	2.08776	0.20963	9.95927	2.29748e-23	3.03504e-21	3431.33	3364.42	5135.82	4980.79	18285.8	21176	17003.2	15429.4
ENSMFAG00000000677			NA	ENSMFAG00000000677	288.059	1.70814	0.518974	3.29137	0.000996999	0.00557318	47.3287	56.0569	210.226	226.309	295.831	303.89	536.169	628.659
ENSMFAG00000000691	SYPL2	synaptophysin like 2 [Source:HGNC Symbol;Acc:HGNC:27638]	102122207	SYPL2	1095.57	4.83402	1.55596	3.10678	0.00189135	0.00956463	131.844	117.119	23.1249	24.8146	4524.86	3912.05	16.4575	14.308
ENSMFAG00000000707	PRL	prolactin [Source:HGNC Symbol;Acc:HGNC:9445]	102133150	PRL	78.1442	2.545	0.546092	4.66039	3.15614e-06	3.91668e-05	43.9481	14.0142	19.9715	13.8962	68.1947	70.6223	188.829	205.678
ENSMFAG00000000719	ITK	IL2 inducible T cell kinase [Source:HGNC Symbol;Acc:HGNC:6171]	102142892	ITK	196.064	1.10931	0.284563	3.89828	9.68766e-05	0.000773049	138.605	99.1006	129.289	130.028	159.441	273.929	315.292	322.825
ENSMFAG00000000741		carcinoembryonic antigen related cell adhesion molecule 5 [Source:NCBI gene;Acc:102128791]	102128791	ENSMFAG00000000741	92.7639	2.76153	0.39918	6.91802	4.57998e-12	1.83882e-10	16.9031	19.0193	30.4828	28.7849	243.004	181.906	103.076	118.936
ENSMFAG00000000750	TREML1	triggering receptor expressed on myeloid cells like 1 [Source:HGNC Symbol;Acc:HGNC:20434]	102133659	TREML1	122.775	2.83449	0.396928	7.14107	9.26098e-13	4.16765e-11	21.4106	26.0264	31.5339	41.6885	132.547	147.665	329.151	252.179
ENSMFAG00000000757	CXCR1	C-X-C motif chemokine receptor 1 [Source:HGNC Symbol;Acc:HGNC:6026]	102140902	CXCR1	40.2498	1.75285	0.405194	4.32595	1.51875e-05	0.00015549	13.5225	19.0193	25.2271	15.8813	40.3405	65.2721	65.8302	76.9057
ENSMFAG00000000803	SP5	Sp5 transcription factor [Source:HGNC Symbol;Acc:HGNC:14529]	102115236	SP5	138.545	1.13448	0.420915	2.69526	0.0070333	0.0283436	39.4406	84.0854	117.727	105.214	245.885	267.509	113.47	135.032
ENSMFAG00000000805	ITPRID1	ITPR interacting domain containing 1 [Source:HGNC Symbol;Acc:HGNC:27363]	102132497	CCDC129	87.0728	1.19433	0.424543	2.8132	0.00490513	0.0211092	70.993	72.0732	40.9941	27.7923	178.651	136.964	79.6892	89.4252
ENSMFAG00000000807	RORC	RAR related orphan receptor C [Source:HGNC Symbol;Acc:HGNC:10260]	102145834	RORC	1664.94	1.45325	0.512453	2.83587	0.00457008	0.0198804	609.639	660.671	1043.77	1248.67	4039.82	3978.39	852.328	886.204
ENSMFAG00000000810	GRM8	glutamate metabotropic receptor 8 [Source:HGNC Symbol;Acc:HGNC:4600]	102128797	GRM8	32.1018	2.21663	0.570675	3.88423	0.000102656	0.000812205	7.88812	8.00813	13.6647	15.8813	23.0517	49.2216	95.2805	43.8183
ENSMFAG00000000811		cocaine esterase-like [Source:NCBI gene;Acc:102120721]	102120721	ENSMFAG00000000811	34.9601	1.55591	0.388528	4.00463	6.21135e-05	0.000530816	21.4106	20.0203	16.8181	12.9036	57.6293	40.6613	47.6403	62.5976
ENSMFAG00000000818	MDK	midkine [Source:HGNC Symbol;Acc:HGNC:6972]	102139512	MDK	7791.88	1.93629	0.258353	7.49476	6.64211e-14	3.46948e-12	3844.89	4360.43	2180.04	2528.11	10528.9	11066.3	13083.7	14742.6
ENSMFAG00000000829	COLEC11	collectin subfamily member 11 [Source:NCBI gene;Acc:101865948]	101865948	COLEC11	1562.95	1.29534	0.238935	5.42131	5.91626e-08	1.14717e-06	768.528	893.908	926.046	1031.29	1748.09	1628.59	2527.53	2979.65
ENSMFAG00000000835	SVIL	supervillin [Source:HGNC Symbol;Acc:HGNC:11480]	102125303	SVIL	9841.63	1.55855	0.260841	5.97507	2.29985e-09	5.84991e-08	4913.17	4085.15	6170.13	4786.24	19910	17479	11074.2	10315.2
ENSMFAG00000000842	FAM71F1	family with sequence similarity 71 member F1 [Source:HGNC Symbol;Acc:HGNC:30704]	102142324	FAM71F1	20.2404	2.0821	0.763099	2.72848	0.00636277	0.0260881	2.25375	5.00508	12.6136	10.9184	47.064	56.7118	11.2604	16.0965
ENSMFAG00000000852	CYB5R1	cytochrome b5 reductase 1 [Source:HGNC Symbol;Acc:HGNC:13397]	102131151	CYB5R1	3461.61	1.20412	0.311955	3.85992	0.000113424	0.00088678	1540.44	1753.78	2280.95	2806.03	6513.08	6262.91	3047.24	3488.48
ENSMFAG00000000875	FHL3	four and a half LIM domains 3 [Source:NCBI gene;Acc:101866758]	101866758	FHL3	2814.59	1.90818	0.44789	4.26039	2.04071e-05	0.000201376	1133.63	1280.3	1108.94	1213.93	7353.5	6831.1	1697.73	1897.6
ENSMFAG00000000877	CRYM	crystallin mu [Source:NCBI gene;Acc:102132895]	102132895	CRYM	719.483	1.938	0.324789	5.96696	2.4171e-09	6.12531e-08	210.725	175.178	434.117	371.226	956.647	890.268	1322.67	1395.03
ENSMFAG00000000888			NA	ENSMFAG00000000888	1136.09	2.48362	0.812308	3.05748	0.00223204	0.0109548	398.913	323.328	325.85	330.53	364.025	369.162	3727.2	3249.71
ENSMFAG00000000889	MACROD1	mono-ADP ribosylhydrolase 1 [Source:HGNC Symbol;Acc:HGNC:29598]	102138648	MACROD1	3008.1	1.00437	0.38487	2.60964	0.00906388	0.0348923	1866.1	2028.06	2097	2013.95	6752.24	5278.48	1892.62	2136.37
ENSMFAG00000000899			NA	ENSMFAG00000000899	18.8776	1.29581	0.519051	2.4965	0.0125426	0.0455035	11.2687	11.0112	10.5113	10.9184	13.4468	33.1711	31.1827	29.5103
ENSMFAG00000000900	ZFP36	ZFP36 ring finger protein [Source:HGNC Symbol;Acc:HGNC:12862]	102141549	ZFP36	21346.8	1.07453	0.327783	3.27816	0.00104486	0.00579797	16039.9	21921.3	7617.54	9402.75	24136.1	31414.1	25825.4	34417.1
ENSMFAG00000000907	LDLRAD4	low density lipoprotein receptor class A domain containing 4 [Source:NCBI gene;Acc:101867022]	101867022	LDLRAD4	1185.94	1.00003	0.157192	6.36184	1.99355e-10	6.13833e-09	724.58	757.77	839.853	839.726	1807.64	1686.37	1477.71	1353.9
ENSMFAG00000000921	CD300LD	CD300 molecule like family member d [Source:HGNC Symbol;Acc:HGNC:16848]	102128637	CD300LD	164.762	2.49873	0.57089	4.3769	1.2038e-05	0.000126991	18.03	21.0213	74.6303	84.3696	141.192	162.645	338.679	477.531
ENSMFAG00000000922	NOS1	nitric oxide synthase 1 [Source:HGNC Symbol;Acc:HGNC:7872]	102123521	NOS1	187.813	1.2331	0.42936	2.87195	0.00407953	0.0181547	102.546	112.114	110.369	123.08	359.223	434.434	149.85	110.887
ENSMFAG00000000926	ESRRB	estrogen related receptor beta [Source:HGNC Symbol;Acc:HGNC:3473]	102122575	ESRRB	69.2408	3.18024	0.857212	3.70998	0.000207275	0.00147777	9.01499	22.0224	19.9715	3.97034	178.651	282.489	19.9223	17.885
ENSMFAG00000000933	SLC38A4	solute carrier family 38 member 4 [Source:HGNC Symbol;Acc:HGNC:14679]	102119577	SLC38A4	168.145	4.51273	1.20333	3.7502	0.000176696	0.001294	22.5375	21.0213	0	12.9036	507.138	651.651	75.3582	54.5494
ENSMFAG00000000937	TNFSF15	TNF superfamily member 15 [Source:HGNC Symbol;Acc:HGNC:11931]	102144578	TNFSF15	55.0625	2.46865	0.55254	4.46783	7.90184e-06	8.74584e-05	11.2687	12.0122	26.2783	17.8665	31.6961	68.4822	133.393	139.503
ENSMFAG00000000938			NA	ENSMFAG00000000938	5.717	2.98589	1.13594	2.62856	0.00857475	0.0333732	0	0	2.10226	2.97775	11.5259	5.35017	11.2604	12.5195
ENSMFAG00000000943	XIRP2	xin actin binding repeat containing 2 [Source:HGNC Symbol;Acc:HGNC:14303]	102125732	XIRP2	2384.54	8.32235	1.62678	5.11585	3.12325e-07	5.08764e-06	19.1569	17.0173	7.35791	15.8813	10362.7	8624.48	20.7885	8.94252
ENSMFAG00000000952	FGF6	fibroblast growth factor 6 [Source:HGNC Symbol;Acc:HGNC:3684]	102120710	FGF6	25.5977	4.08597	1.14497	3.56862	0.000358873	0.00235371	3.38062	4.00407	0	3.97034	90.286	95.233	4.33093	3.57701
ENSMFAG00000000953	HOXA10	homeobox A10 [Source:HGNC Symbol;Acc:HGNC:5100]	102133638	HOXA10	992.253	1.22657	0.282519	4.34157	1.41471e-05	0.000146154	760.64	641.652	537.128	437.729	975.857	1048.63	1722.84	1813.54
ENSMFAG00000000977	EPS8L1	EPS8 like 1 [Source:HGNC Symbol;Acc:HGNC:21295]	102119332	EPS8L1	6184.29	1.06141	0.373828	2.83931	0.0045211	0.019726	1836.8	2665.71	4832.05	6692	6560.14	7655.02	8391.61	10841
ENSMFAG00000000980	KRT4	keratin 4 [Source:HGNC Symbol;Acc:HGNC:6441]	102129306	KRT4	17.0298	7.47264	1.65786	4.5074	6.56274e-06	7.43656e-05	0	0	0	0	82.6021	49.2216	1.73237	2.68276
ENSMFAG00000001020	EPHX3	epoxide hydrolase 3 [Source:HGNC Symbol;Acc:HGNC:23760]	102124136	EPHX3	5400.66	2.0695	0.32243	6.41844	1.37678e-10	4.35046e-09	1156.17	1331.35	2877.99	2946.98	9645.23	9220.48	7884.03	8143.06
ENSMFAG00000001027	SOX12	SRY-box transcription factor 12 [Source:HGNC Symbol;Acc:HGNC:11198]	102143882	SOX12	338.385	1.27752	0.307993	4.14787	3.35585e-05	0.00031163	194.949	121.123	231.249	243.183	652.172	497.566	454.748	312.094
ENSMFAG00000001029	REG1B	regenerating family member 1 beta [Source:HGNC Symbol;Acc:HGNC:9952]	102143004	REG1B	147.694	10.5902	3.38362	3.12986	0.00174889	0.00897277	0	0	0	0	531.15	649.511	0	0.894252
ENSMFAG00000001039	LIPM	lipase family member M [Source:HGNC Symbol;Acc:HGNC:23455]	102138946	LIPM	1631.73	1.52142	0.470836	3.23131	0.00123224	0.00667144	387.645	448.455	1091.07	1445.2	1242.87	1594.35	3267.26	3577.01
ENSMFAG00000001049	MMP13	matrix metallopeptidase 13 [Source:HGNC Symbol;Acc:HGNC:7159]	102144082	MMP13	73.0419	4.08989	0.786184	5.2022	1.96939e-07	3.37167e-06	0	20.0203	5.25565	6.94809	56.6688	62.062	175.836	257.545
ENSMFAG00000001055	GNGT2	G protein subunit gamma transducin 2 [Source:HGNC Symbol;Acc:HGNC:4412]	102142284	GNGT2	195.48	1.16245	0.281642	4.12741	3.66877e-05	0.000336567	84.5155	95.0966	151.363	151.865	254.53	225.777	338.679	262.016
ENSMFAG00000001064	FCGR1A	Fc fragment of IgG, high affinity Ia, receptor (CD64) [Source:NCBI gene;Acc:102147198]	102147198	FCGR1A	814.546	2.87174	0.366951	7.82595	5.03836e-15	2.9903e-13	171.285	194.197	231.249	186.606	774.154	799.316	2002.62	2156.94
ENSMFAG00000001071	DRP2	dystrophin related protein 2 [Source:HGNC Symbol;Acc:HGNC:3032]	101866767	DRP2	624.101	2.15686	0.290764	7.41792	1.1897e-13	6.02976e-12	236.643	197.2	215.482	265.02	1397.51	1290.46	719.801	670.689
ENSMFAG00000001077	PLK2	polo like kinase 2 [Source:HGNC Symbol;Acc:HGNC:19699]	102131018	PLK2	6069.94	1.49074	0.433889	3.43577	0.000590862	0.00358899	2048.66	2305.34	3829.27	4560.92	4036.94	4788.4	13147	13843
ENSMFAG00000001078	KRT1	keratin 1 [Source:HGNC Symbol;Acc:HGNC:6412]	102124575	KRT1	290502	2.53878	0.469877	5.40308	6.55073e-08	1.25358e-06	40576.5	38167.8	140253	122219	327371	281100	745328	629001
ENSMFAG00000001087	TC2N	tandem C2 domains, nuclear [Source:HGNC Symbol;Acc:HGNC:19859]	102143969	TC2N	2079.62	1.08889	0.2847	3.8247	0.00013093	0.000996626	1111.1	1002.02	1627.15	1580.19	2084.26	1990.26	3744.52	3497.42
ENSMFAG00000001088	CNTN6	contactin 6 [Source:HGNC Symbol;Acc:HGNC:2176]	102143998	CNTN6	22.9003	3.6517	0.793226	4.6036	4.15244e-06	4.99561e-05	1.12687	1.00102	8.40904	2.97775	20.1703	24.6108	64.0978	60.8091
ENSMFAG00000001102	RDH12	retinol dehydrogenase 12 [Source:HGNC Symbol;Acc:HGNC:19977]	101865597	RDH12	3503.25	1.41177	0.271412	5.20157	1.97616e-07	3.37762e-06	1384.93	1374.4	2428.11	2468.56	4020.61	4398.91	5887.47	6063.03
ENSMFAG00000001114	HTR7	5-hydroxytryptamine receptor 7 [Source:HGNC Symbol;Acc:HGNC:5302]	102118538	HTR7	315.807	1.61424	0.443827	3.6371	0.000275722	0.00188882	140.859	168.171	114.573	198.517	217.071	230.057	647.908	809.298
ENSMFAG00000001126		beta-defensin 103 [Source:NCBI gene;Acc:102119017]	102119017	ENSMFAG00000001126	312.153	1.33703	0.330145	4.04984	5.12537e-05	0.000449068	140.859	176.179	198.664	192.561	270.858	311.38	512.782	693.94
ENSMFAG00000001135	LY6D	lymphocyte antigen 6 family member D [Source:HGNC Symbol;Acc:HGNC:13348]	102135370	LY6D	12478.2	2.64608	0.46557	5.68352	1.31947e-08	2.95595e-07	1198.99	1480.5	4735.34	6335.66	18250.3	19978.6	21685.8	26160.4
ENSMFAG00000001140	NEURL1	neuralized E3 ubiquitin protein ligase 1 [Source:HGNC Symbol;Acc:HGNC:7761]	102144871	NEURL1	381.825	2.77729	0.615222	4.5143	6.35266e-06	7.23455e-05	143.113	101.103	85.1416	59.555	1308.19	1017.6	190.561	149.34
ENSMFAG00000001176	UCP3	uncoupling protein 3 [Source:HGNC Symbol;Acc:HGNC:12519]	102141478	UCP3	982.111	6.04832	1.61688	3.74073	0.000183487	0.00133529	31.5525	46.0468	29.4316	9.92584	3836.19	3889.57	4.33093	9.83677
ENSMFAG00000001191	IL21R	interleukin 21 receptor [Source:HGNC Symbol;Acc:HGNC:6006]	102135042	IL21R	149.304	2.46257	0.539645	4.56331	5.03524e-06	5.92131e-05	34.9331	26.0264	60.9656	61.5402	110.456	95.233	400.178	405.096
ENSMFAG00000001192	MYOT	myotilin [Source:HGNC Symbol;Acc:HGNC:12399]	102118363	MYOT	3081.41	6.74805	1.52569	4.42295	9.73608e-06	0.000105418	81.1349	78.0793	45.1986	22.8294	11945.6	12402.8	38.1122	37.5586
ENSMFAG00000001196	SBSN	suprabasin [Source:HGNC Symbol;Acc:HGNC:24950]	102138840	SBSN	66368.2	1.74073	0.348576	4.99383	5.91949e-07	8.99165e-06	16950.4	17354.6	43773.3	44201.7	119753	110570	89254.5	89088.1
ENSMFAG00000001218			NA	ENSMFAG00000001218	506.082	1.20192	0.30956	3.88269	0.000103308	0.000816735	287.353	189.192	463.548	286.857	829.862	540.367	880.045	571.427
ENSMFAG00000001225			NA	ENSMFAG00000001225	155.947	1.23822	0.409145	3.02637	0.0024751	0.0119529	91.2768	82.0834	112.471	85.3622	308.317	332.781	107.407	127.878
ENSMFAG00000001231	NRAP	nebulin related anchoring protein [Source:HGNC Symbol;Acc:HGNC:7988]	102125452	NRAP	5384.18	11.0243	1.47372	7.48057	7.39987e-14	3.82626e-12	2.25375	1.00102	9.46017	7.94067	24320.5	18288	225.208	219.092
ENSMFAG00000001254	RESP18	regulated endocrine specific protein 18 [Source:HGNC Symbol;Acc:HGNC:33762]	NA	RESP18	18.3675	7.58501	1.43051	5.30231	1.14349e-07	2.06291e-06	0	0	0	0	22.0912	3.2101	54.5697	67.0689
ENSMFAG00000001269	RGS4	regulator of G protein signaling 4 [Source:HGNC Symbol;Acc:HGNC:10000]	102126301	RGS4	1450.1	3.11878	0.494618	6.30544	2.87368e-10	8.61514e-09	169.031	140.142	445.679	442.692	1239.03	1322.56	3893.51	3948.12
ENSMFAG00000001277	CYTH4	cytohesin 4 [Source:HGNC Symbol;Acc:HGNC:9505]	102136691	CYTH4	1477.57	1.04354	0.348373	2.99547	0.00274023	0.0130117	561.183	606.616	1365.42	1328.08	1609.78	1479.86	2414.93	2454.72
ENSMFAG00000001292	SMIM29	small integral membrane protein 29 [Source:HGNC Symbol;Acc:HGNC:1340]	102140648	SMIM29	1871.23	1.07501	0.287717	3.73635	0.000186713	0.00135298	812.476	1041.06	1148.89	1815.44	2882.43	3158.74	1851.91	2258.88
ENSMFAG00000001295	DCDC2	doublecortin domain containing 2 [Source:HGNC Symbol;Acc:HGNC:18141]	102128024	DCDC2	48.1432	6.17296	1.92187	3.21196	0.00131834	0.00706101	1.12687	1.00102	3.15339	0	2.88147	0	205.286	171.696
ENSMFAG00000001307	CRLF1	cytokine receptor like factor 1 [Source:HGNC Symbol;Acc:HGNC:2364]	102125189	CRLF1	1376.24	1.61631	0.464944	3.47635	0.000508289	0.00316537	260.308	364.37	1059.54	1023.35	2965.99	2599.11	1272.43	1464.78
ENSMFAG00000001311		cystatin-SA [Source:NCBI gene;Acc:102116355]	102116355	ENSMFAG00000001311	55.3521	1.76794	0.438771	4.0293	5.59437e-05	0.000484356	30.4256	27.0274	29.4316	13.8962	54.7479	58.8519	125.597	102.839
ENSMFAG00000001318			NA	ENSMFAG00000001318	134.242	2.25598	0.486596	4.63625	3.54794e-06	4.34235e-05	60.8512	42.0427	51.5054	31.7627	283.344	58.8519	218.279	327.296
ENSMFAG00000001332	PLAC8	placenta associated 8 [Source:HGNC Symbol;Acc:HGNC:19254]	102125238	PLAC8	205.487	2.31101	0.611808	3.77735	0.000158506	0.00117806	55.2168	49.0498	48.352	123.08	122.943	84.5327	552.627	608.091
ENSMFAG00000001336	KRT80	keratin 80 [Source:HGNC Symbol;Acc:HGNC:27056]	102117131	KRT80	11730.3	1.57265	0.3139	5.01004	5.44177e-07	8.33401e-06	3669.1	3452.51	8524.67	7964.49	17648	17234	18090.3	17259.1
ENSMFAG00000001354	ANO5	anoctamin 5 [Source:HGNC Symbol;Acc:HGNC:27337]	102145190	ANO5	318.963	3.59063	0.984211	3.64823	0.000264054	0.00181881	70.993	42.0427	38.8918	43.6737	1110.33	1114.98	75.3582	55.4436
ENSMFAG00000001357	LHFPL3	LHFPL tetraspan subfamily member 3 [Source:HGNC Symbol;Acc:HGNC:6589]	102133520	LHFPL3	4.61505	4.83258	1.84111	2.62482	0.00866953	0.0336845	0	1.00102	0	0	11.5259	0	19.9223	4.47126
ENSMFAG00000001358	TMPRSS11F	transmembrane serine protease 11F [Source:HGNC Symbol;Acc:HGNC:29994]	102132173	TMPRSS11F	557.73	1.49014	0.534584	2.78748	0.00531193	0.0225097	132.971	136.138	391.02	511.181	328.487	489.006	1339.12	1133.91
ENSMFAG00000001379		arachidonate 12-lipoxygenase, 12R type [Source:NCBI gene;Acc:102132971]	102132971	ENSMFAG00000001379	1790.06	1.0095	0.375995	2.68488	0.00725567	0.0290909	533.011	719.731	1509.42	1990.13	2335.91	2209.62	2467.77	2554.88
ENSMFAG00000001395	TEAD4	TEA domain transcription factor 4 [Source:HGNC Symbol;Acc:HGNC:11717]	102144890	TEAD4	2202.05	1.01397	0.405046	2.50334	0.0123028	0.0447991	1859.34	1932.96	1017.49	1024.35	4448.02	4174.2	1663.08	1496.98
ENSMFAG00000001425	COL20A1	collagen type XX alpha 1 chain [Source:HGNC Symbol;Acc:HGNC:14670]	102133011	COL20A1	239.383	1.6164	0.415803	3.88743	0.000101312	0.00080342	119.449	133.135	104.062	114.147	600.306	477.235	162.843	203.889
ENSMFAG00000001426	RAPGEFL1	Rap guanine nucleotide exchange factor like 1 [Source:HGNC Symbol;Acc:HGNC:17428]	102128498	RAPGEFL1	4902.48	1.40668	0.35399	3.9738	7.07361e-05	0.000590699	1451.41	1512.54	3588.56	4188.7	6301.77	6494.04	7469.13	8213.7
ENSMFAG00000001427	TENM3	teneurin transmembrane protein 3 [Source:HGNC Symbol;Acc:HGNC:29944]	102125883	TENM3	991.059	1.52288	0.172794	8.81326	1.21556e-18	1.06823e-16	549.914	590.6	470.906	435.744	1308.19	1361.08	1659.61	1552.42
ENSMFAG00000001443	BGN	biglycan [Source:HGNC Symbol;Acc:HGNC:1044]	102116142	BGN	44372.5	3.08176	0.253709	12.1468	5.96397e-34	1.60682e-31	7471.17	6863.97	12217.3	10946.2	68659.6	61735.6	98302.6	88783.1
ENSMFAG00000001447	LTB	lymphotoxin beta [Source:HGNC Symbol;Acc:HGNC:6711]	102135554	LTB	380.057	1.47946	0.414888	3.56592	0.000362577	0.00237268	104.799	100.102	266.987	330.53	421.655	469.745	582.944	763.691
ENSMFAG00000001449			NA	ENSMFAG00000001449	1771.98	2.82801	0.236489	11.9583	5.87275e-33	1.52216e-30	339.189	387.393	494.031	529.047	2609.65	2393.67	3845	3577.9
ENSMFAG00000001470	MYBPC2	myosin binding protein C, fast type [Source:HGNC Symbol;Acc:HGNC:7550]	102126100	MYBPC2	8768.65	10.5781	1.91125	5.53464	3.11865e-08	6.41138e-07	9.01499	11.0112	0	25.8072	40968.7	29021.5	65.8302	47.3954
ENSMFAG00000001491	PPM1J	protein phosphatase, Mg2+/Mn2+ dependent 1J [Source:HGNC Symbol;Acc:HGNC:20785]	101926483	PPM1J	334.487	1.4441	0.315762	4.57339	4.79895e-06	5.6734e-05	111.56	147.149	239.658	220.354	604.148	603.499	381.988	367.538
ENSMFAG00000001513	NPAS2	neuronal PAS domain protein 2 [Source:HGNC Symbol;Acc:HGNC:7895]	101925711	NPAS2	1723.25	1.23611	0.244719	5.05114	4.39175e-07	6.90672e-06	853.043	892.907	1094.23	1267.53	2779.66	3146.97	1786.08	1965.57
ENSMFAG00000001518	PIANP	PILR alpha associated neural protein [Source:NCBI gene;Acc:102118946]	102118946	PIANP	125.153	1.33681	0.48617	2.74968	0.00596528	0.0247157	21.4106	45.0457	125.085	92.3103	132.547	164.785	228.673	191.37
ENSMFAG00000001527	ST6GAL2	ST6 beta-galactoside alpha-2,6-sialyltransferase 2 [Source:HGNC Symbol;Acc:HGNC:10861]	102142751	ST6GAL2	58.4091	2.73858	0.728535	3.75902	0.000170581	0.0012552	13.5225	9.00915	11.5624	26.7998	32.6566	19.2606	182.765	171.696
ENSMFAG00000001533	FAM178B	family with sequence similarity 178 member B [Source:NCBI gene;Acc:101865777]	101865777	FAM178B	395.927	1.42358	0.381059	3.73585	0.000187079	0.00135453	164.524	145.147	279.601	270.975	361.144	337.061	738.857	870.107
ENSMFAG00000001543	TTN	titin [Source:HGNC Symbol;Acc:HGNC:12403]	102118847	TTN	16861.5	4.2278	1.31399	3.21752	0.00129304	0.00694551	1955.13	1766.79	1655.53	1457.11	68795	57998	713.738	550.859
ENSMFAG00000001550	C5orf46	chromosome 5 open reading frame 46 [Source:HGNC Symbol;Acc:HGNC:33768]	102133963	C5orf46	2610.41	1.76957	0.368712	4.79934	1.59191e-06	2.14306e-05	730.214	936.951	1347.55	1721.14	2460.77	2567.01	5144.28	5975.39
ENSMFAG00000001578		NKG2D ligand 4 [Source:NCBI gene;Acc:102133652]	102133652	ENSMFAG00000001578	201.415	1.43384	0.44051	3.25495	0.00113413	0.00621089	52.9631	63.064	115.624	203.48	238.201	208.657	315.292	414.039
ENSMFAG00000001585	TNS4	tensin 4 [Source:HGNC Symbol;Acc:HGNC:24352]	102136141	TNS4	2811.87	1.55198	0.257824	6.01952	1.74931e-09	4.5571e-08	1330.84	1723.75	1178.32	1487.88	3063	3062.44	5134.75	5513.96
ENSMFAG00000001590	EGFLAM	EGF like, fibronectin type III and laminin G domains [Source:HGNC Symbol;Acc:HGNC:26810]	102130232	EGFLAM	2490.56	1.19904	0.292362	4.10122	4.10972e-05	0.000372018	1463.81	1201.22	1840.53	1539.5	4938.83	4241.62	2494.62	2204.33
ENSMFAG00000001597			NA	ENSMFAG00000001597	1307.8	1.3123	0.231129	5.67777	1.36459e-08	3.03223e-07	652.46	648.659	777.836	924.096	2427.16	2044.84	1446.53	1540.8
ENSMFAG00000001604	CDKN1A	cyclin dependent kinase inhibitor 1A [Source:HGNC Symbol;Acc:HGNC:1784]	102136063	CDKN1A	15547.3	1.37741	0.338448	4.06977	4.70599e-05	0.000417685	10014.5	12117.3	5320.82	7115.83	27978.1	31477.2	14014	16340.7
ENSMFAG00000001614	MSS51	MSS51 mitochondrial translational activator [Source:HGNC Symbol;Acc:HGNC:21000]	102120945	MSS51	552.53	1.71575	0.618766	2.77285	0.00555678	0.0233205	200.584	245.249	249.118	336.486	1444.58	1571.88	182.765	189.581
ENSMFAG00000001619	MYPN	myopalladin [Source:HGNC Symbol;Acc:HGNC:23246]	102132858	MYPN	1275.01	5.06646	1.30644	3.87806	0.000105295	0.000829874	68.7393	55.0559	108.266	63.5254	5617.9	4170.99	74.492	41.1356
ENSMFAG00000001624	PGPEP1L	pyroglutamyl-peptidase I like [Source:HGNC Symbol;Acc:HGNC:27080]	NA	PGPEP1L	82.942	2.58208	0.756325	3.41398	0.000640209	0.00384384	32.6793	22.0224	28.3805	11.911	289.107	226.847	32.9151	19.6735
ENSMFAG00000001638	MYH13	myosin heavy chain 13 [Source:HGNC Symbol;Acc:HGNC:7571]	102143585	MYH13	111.483	3.48186	0.361121	9.64182	5.32336e-22	6.26443e-20	7.88812	24.0244	24.176	16.8739	164.244	208.657	255.525	190.476
ENSMFAG00000001640	SLC6A20	solute carrier family 6 member 20 [Source:HGNC Symbol;Acc:HGNC:30927]	102132113	SLC6A20	19.4022	3.49629	0.893531	3.9129	9.11961e-05	0.0007328	4.50749	1.00102	5.25565	1.98517	17.2888	6.42021	60.6331	58.1264
ENSMFAG00000001646	SCX	scleraxis bHLH transcription factor [Source:HGNC Symbol;Acc:HGNC:32322]	NA	SCX	835.977	4.63852	0.323501	14.3385	1.25767e-46	6.77688e-44	39.4406	40.0407	104.062	74.4438	1378.3	1384.62	1834.58	1832.32
ENSMFAG00000001655	ADCY2	adenylate cyclase 2 [Source:HGNC Symbol;Acc:HGNC:233]	102130114	ADCY2	961.522	1.78882	0.597663	2.99303	0.00276225	0.0131042	455.257	493.501	489.827	287.849	2933.33	2301.64	436.558	294.209
ENSMFAG00000001662	ATP2A1	ATPase sarcoplasmic/endoplasmic reticulum Ca2+ transporting 1 [Source:HGNC Symbol;Acc:HGNC:811]	101867165	ATP2A1	26675.7	3.19267	1.03384	3.08818	0.00201387	0.0100718	4743.01	5677.77	4885.65	5733.16	102342	82097.3	3509.79	4416.71
ENSMFAG00000001675	GSDMC	gasdermin C [Source:HGNC Symbol;Acc:HGNC:7151]	102138691	GSDMC	813.057	3.35332	0.843846	3.97386	7.0718e-05	0.000590699	111.56	135.137	133.494	199.509	279.502	253.598	2532.73	2858.92
ENSMFAG00000001676	PLEKHS1	pleckstrin homology domain containing S1 [Source:HGNC Symbol;Acc:HGNC:26285]	102127836	PLEKHS1	36.0818	4.45164	0.783334	5.68294	1.32401e-08	2.96289e-07	4.50749	0	5.25565	2.97775	50.9059	19.2606	108.273	97.4735
ENSMFAG00000001681	FAM189A1	family with sequence similarity 189 member A1 [Source:HGNC Symbol;Acc:HGNC:29075]	102137523	FAM189A1	58.3655	1.18725	0.403684	2.94105	0.00327103	0.0150851	18.03	36.0366	50.4543	37.7182	100.851	88.8128	83.1539	51.8666
ENSMFAG00000001695	ITGB4	integrin subunit beta 4 [Source:HGNC Symbol;Acc:HGNC:6158]	102132595	ITGB4	18048.2	1.13227	0.209172	5.4131	6.19434e-08	1.19543e-06	9048.8	8797.93	13432.4	13953.7	28113.5	25054.9	23277.9	22706.8
ENSMFAG00000001718	VMO1	vitelline membrane outer layer 1 homolog [Source:HGNC Symbol;Acc:HGNC:30387]	101865956	VMO1	1055.76	2.23761	0.39846	5.61563	1.95849e-08	4.17729e-07	322.286	342.348	394.174	418.87	949.924	774.705	2486.82	2756.98
ENSMFAG00000001719			NA	ENSMFAG00000001719	90.9384	1.15484	0.392544	2.94194	0.00326168	0.0150521	25.9181	40.0407	80.937	78.4141	117.18	111.284	135.125	138.609
ENSMFAG00000001720	KLF5	Kruppel like factor 5 [Source:HGNC Symbol;Acc:HGNC:6349]	102142169	KLF5	10998.7	1.42274	0.4008	3.54975	0.000385602	0.00250494	3165.39	3526.58	8263.99	8948.14	10398.3	10965.7	21370.6	21351.2
ENSMFAG00000001722	KRTCAP3	keratinocyte associated protein 3 [Source:HGNC Symbol;Acc:HGNC:28943]	102146687	KRTCAP3	267.325	1.42892	0.263848	5.4157	6.10494e-08	1.18116e-06	105.926	129.131	208.124	135.984	315.04	371.302	432.227	440.866
ENSMFAG00000001732	DOCK5	dedicator of cytokinesis 5 [Source:HGNC Symbol;Acc:HGNC:23476]	102115051	DOCK5	1780.66	1.17534	0.260252	4.51615	6.29744e-06	7.18364e-05	1045.74	847.861	1284.48	1194.08	1875.83	1839.39	3502.86	2655.03
ENSMFAG00000001744	PRRG4	proline rich and Gla domain 4 [Source:HGNC Symbol;Acc:HGNC:30799]	102128056	PRRG4	1025.78	1.12674	0.315264	3.57397	0.000351609	0.00232019	443.988	469.477	920.79	743.445	1019.08	1082.87	1916	1610.55
ENSMFAG00000001759	MPZ	myelin protein zero [Source:HGNC Symbol;Acc:HGNC:7225]	102115938	MPZ	10609.7	1.9998	0.489826	4.08267	4.45215e-05	0.000398262	4392.55	4319.39	4171.94	4093.42	28029.9	28260.7	6082.36	5527.37
ENSMFAG00000001768	LMOD2	leiomodin 2 [Source:HGNC Symbol;Acc:HGNC:6648]	102118699	LMOD2	2079.34	6.99001	1.55315	4.50053	6.77856e-06	7.65148e-05	38.3137	31.0315	16.8181	43.6737	8337.04	8129.05	16.4575	22.3563
ENSMFAG00000001776		annexin A8 [Source:NCBI gene;Acc:102145365]	102145365	ENSMFAG00000001776	12664.3	1.46411	0.448815	3.26217	0.00110564	0.00608907	2736.05	2698.74	11600.3	9917.9	17803.6	16018.4	21096.8	19442.8
ENSMFAG00000001794		protocadherin 20 [Source:NCBI gene;Acc:102138455]	102138455	ENSMFAG00000001794	378.409	1.46138	0.238948	6.11591	9.60076e-10	2.62814e-08	148.747	168.171	245.964	243.183	664.658	568.188	490.262	498.098
ENSMFAG00000001810	CDH10	cadherin 10 [Source:HGNC Symbol;Acc:HGNC:1749]	102137890	CDH10	55.8939	5.25225	0.837596	6.27063	3.59586e-10	1.06246e-08	3.38062	7.00712	1.05113	0	38.4196	46.0115	142.921	208.361
ENSMFAG00000001813	TNN	tenascin N [Source:HGNC Symbol;Acc:HGNC:22942]	102125644	TNN	1669.35	1.14827	0.253008	4.53848	5.66601e-06	6.54355e-05	1085.18	868.882	1191.98	1006.48	1693.34	1679.95	3082.76	2746.25
ENSMFAG00000001821		60S ribosomal protein L37 [Source:NCBI gene;Acc:102122868]	102122868	ENSMFAG00000001821	273.139	1.60544	0.334152	4.80451	1.55132e-06	2.09365e-05	137.479	111.113	183.948	108.192	434.141	286.769	284.975	638.496
ENSMFAG00000001824	IGFL4	IGF like family member 4 [Source:HGNC Symbol;Acc:HGNC:32931]	NA	ENSMFAG00000001824	4035.28	2.94809	0.477128	6.17882	6.45823e-10	1.83156e-08	407.928	484.492	1241.38	1569.28	3892.86	4349.69	8956.37	11380.3
ENSMFAG00000001825		putative fatty acid desaturase 2-like protein FADS2P1 [Source:NCBI gene;Acc:102145943]	102145943	ENSMFAG00000001825	161.606	1.4095	0.264359	5.33175	9.72692e-08	1.78802e-06	83.3887	87.0884	91.4483	91.3177	218.991	326.36	224.342	169.908
ENSMFAG00000001842	GPR157	G protein-coupled receptor 157 [Source:HGNC Symbol;Acc:HGNC:23687]	102115954	GPR157	2876.69	1.15193	0.410981	2.80287	0.00506504	0.0216556	931.925	871.885	2963.14	2375.25	5480.55	4220.21	3469.94	2700.64
ENSMFAG00000001848	TNC	tenascin C [Source:HGNC Symbol;Acc:HGNC:5318]	102141221	TNC	36497.9	3.33216	0.353613	9.42318	4.37641e-21	4.71639e-19	7029.44	6749.85	6760.87	5833.42	39516.4	33130.4	101575	91388.1
ENSMFAG00000001858	SH2D2A	SH2 domain containing 2A [Source:HGNC Symbol;Acc:HGNC:10821]	102130526	SH2D2A	162.233	1.88905	0.408187	4.62791	3.69373e-06	4.49393e-05	41.6943	42.0427	79.8859	112.162	191.137	179.766	271.116	380.057
ENSMFAG00000001859	ANO7	anoctamin 7 [Source:HGNC Symbol;Acc:HGNC:31677]	102141451	ANO7	1138.81	1.202	0.356907	3.36782	0.000757644	0.00441729	377.503	486.494	854.569	1041.22	1893.12	2097.27	1093.13	1267.15
ENSMFAG00000001880	GAPDH	glyceraldehyde-3-phosphate dehydrogenase [Source:NCBI gene;Acc:102141145]	102141145	GAPDH	111865	1.92712	0.532229	3.62085	0.000293632	0.00198854	50398.3	46058.8	47918.9	41950.6	325685	280199	53345	49363.6
ENSMFAG00000001885	CDHR1	cadherin related family member 1 [Source:HGNC Symbol;Acc:HGNC:14550]	102134525	CDHR1	68.6276	4.31786	0.925667	4.6646	3.09222e-06	3.84902e-05	6.76124	1.00102	11.5624	6.94809	23.0517	11.7704	203.554	284.372
ENSMFAG00000001889	PPP1R14C	protein phosphatase 1 regulatory inhibitor subunit 14C [Source:HGNC Symbol;Acc:HGNC:14952]	102137360	PPP1R14C	2501.87	1.4697	0.371454	3.95662	7.60186e-05	0.000627897	652.46	717.729	1879.42	2059.61	3732.46	3783.64	3731.53	3458.07
ENSMFAG00000001899	LRRTM4	leucine rich repeat transmembrane neuronal 4 [Source:HGNC Symbol;Acc:HGNC:19411]	102146066	LRRTM4	85.1692	1.40459	0.272463	5.15515	2.53422e-07	4.21533e-06	41.6943	51.0518	43.0963	50.6218	133.508	144.455	94.4143	122.513
ENSMFAG00000001933	GAL	galanin and GMAP prepropeptide [Source:HGNC Symbol;Acc:HGNC:4114]	102144812	GAL	297.152	1.67064	0.195788	8.53291	1.42714e-17	1.12827e-15	158.889	136.138	138.749	134.991	410.129	376.652	511.05	510.618
ENSMFAG00000001950	BICDL2	BICD family like cargo adaptor 2 [Source:HGNC Symbol;Acc:HGNC:33584]	102144768	BICDL2	4667.12	1.05366	0.344403	3.05938	0.00221796	0.0108987	1542.69	1960.99	3895.49	4739.59	5553.55	5812.43	6403.72	7428.55
ENSMFAG00000001959	KLRF2	killer cell lectin like receptor F2 [Source:HGNC Symbol;Acc:HGNC:37646]	102142326	KLRF2	46.2717	1.52945	0.609562	2.5091	0.0121039	0.0442018	13.5225	49.0498	15.767	16.8739	52.8269	23.5408	108.273	90.3194
ENSMFAG00000001986	CD96	CD96 molecule [Source:HGNC Symbol;Acc:HGNC:16892]	102121080	CD96	85.9348	2.07562	0.396245	5.23821	1.62142e-07	2.83762e-06	34.9331	46.0468	23.1249	27.7923	85.4835	102.723	170.639	196.735
ENSMFAG00000001987	RHBDF2	rhomboid 5 homolog 2 [Source:HGNC Symbol;Acc:HGNC:20788]	102128640	RHBDF2	2183.83	1.19969	0.347404	3.4533	0.000553766	0.00339285	739.229	807.82	1655.53	2096.34	2502.07	2623.72	3418.84	3627.09
ENSMFAG00000001996	CLCA2	chloride channel accessory 2 [Source:HGNC Symbol;Acc:HGNC:2016]	102128992	CLCA2	6283.43	1.46573	0.492475	2.97626	0.00291791	0.0137129	1982.17	1917.95	4730.09	4731.65	3939.93	4087.53	15067.3	13810.8
ENSMFAG00000002005	NOX4	NADPH oxidase 4 [Source:HGNC Symbol;Acc:HGNC:7891]	102141873	NOX4	198.354	1.70511	0.499457	3.41393	0.000640327	0.00384384	107.053	141.143	40.9941	83.377	167.125	130.544	469.473	447.126
ENSMFAG00000002020	FAM83F	family with sequence similarity 83 member F [Source:HGNC Symbol;Acc:HGNC:25148]	102145382	FAM83F	988.053	1.76892	0.414598	4.26659	1.98484e-05	0.000196717	193.822	232.236	734.74	632.276	1466.67	1179.18	1840.65	1624.86
ENSMFAG00000002023	CD207	CD207 molecule [Source:HGNC Symbol;Acc:HGNC:17935]	102141853	CD207	3192.34	2.10832	0.521525	4.04262	5.28581e-05	0.000461383	378.63	350.356	2141.15	1937.52	5091.55	5432.56	5191.06	5015.86
ENSMFAG00000002035	SLA2	Src like adaptor 2 [Source:HGNC Symbol;Acc:HGNC:17329]	102138969	SLA2	112.834	1.05806	0.332253	3.18451	0.00145002	0.0076601	46.2018	75.0762	81.9882	89.3325	123.903	161.575	110.872	213.726
ENSMFAG00000002043	GRID2IP	Grid2 interacting protein [Source:HGNC Symbol;Acc:HGNC:18464]	102125067	GRID2IP	32.9486	1.52725	0.589755	2.58964	0.00960767	0.0366412	6.76124	17.0173	21.0226	22.8294	61.4713	83.4627	25.9856	25.0391
ENSMFAG00000002046	TMEM79	transmembrane protein 79 [Source:HGNC Symbol;Acc:HGNC:28196]	102117524	TMEM79	4680.47	1.38593	0.297882	4.65261	3.27752e-06	4.04524e-05	1496.49	1848.88	3264.81	3751.97	6134.64	6442.68	6997.92	7506.35
ENSMFAG00000002047	KCND3	potassium voltage-gated channel subfamily D member 3 [Source:HGNC Symbol;Acc:HGNC:6239]	102141086	KCND3	142.572	1.09905	0.343008	3.20416	0.00135455	0.00721724	118.322	47.0478	114.573	83.377	241.083	171.205	217.413	147.552
ENSMFAG00000002054	CACNB1	calcium voltage-gated channel auxiliary subunit beta 1 [Source:HGNC Symbol;Acc:HGNC:1401]	102131958	CACNB1	3180.37	2.83419	0.804806	3.52158	0.000428977	0.0027432	575.832	817.831	733.689	1001.52	10833.4	9219.41	1029.03	1232.28
ENSMFAG00000002057	TRAT1	T cell receptor associated transmembrane adaptor 1 [Source:HGNC Symbol;Acc:HGNC:30698]	102133757	TRAT1	63.3954	1.46475	0.380997	3.84451	0.000120793	0.000932641	25.9181	25.0254	46.2497	37.7182	57.6293	88.8128	123.865	101.945
ENSMFAG00000002065	RAB3D	RAB3D, member RAS oncogene family [Source:HGNC Symbol;Acc:HGNC:9779]	102132247	RAB3D	3065.53	1.12209	0.164492	6.82156	9.00555e-12	3.42111e-10	1721.86	1668.69	2404.99	1924.62	4414.41	4192.39	4259.91	3937.39
ENSMFAG00000002072	PCDH8	protocadherin 8 [Source:HGNC Symbol;Acc:HGNC:8660]	102125175	PCDH8	48.9193	5.54267	0.868721	6.38027	1.76773e-10	5.47595e-09	1.12687	3.00305	0	3.97034	181.532	127.334	22.5208	51.8666
ENSMFAG00000002079	SDR16C5	short chain dehydrogenase/reductase family 16C member 5 [Source:NCBI gene;Acc:101926736]	101926736	SDR16C5	7904.93	1.38359	0.26152	5.2906	1.21919e-07	2.18791e-06	3113.55	2968.01	5784.37	5655.74	10657.6	10757.1	12252.2	12050.9
ENSMFAG00000002090	TPM2	tropomyosin 2 [Source:HGNC Symbol;Acc:HGNC:12011]	102141630	TPM2	46350.2	2.983	0.590652	5.05035	4.4101e-07	6.91964e-06	10287.2	11389.6	9873.27	10083.7	147793	144624	18169.1	18581.7
ENSMFAG00000002127	SEC14L5	SEC14 like lipid binding 5 [Source:HGNC Symbol;Acc:HGNC:29032]	102126751	SEC14L5	121.807	2.73238	0.78642	3.47446	0.000511892	0.00318151	24.7912	27.0274	37.8407	37.7182	440.864	354.181	22.5208	29.5103
ENSMFAG00000002142		haptoglobin [Source:NCBI gene;Acc:102131382]	102131382	ENSMFAG00000002142	510.255	2.934	0.5016	5.84928	4.93692e-09	1.18736e-07	84.5155	80.0813	139.8	167.747	1398.47	1491.63	361.2	358.595
ENSMFAG00000002157		AP-1 complex subunit mu-2 [Source:NCBI gene;Acc:102114955]	102114955	ENSMFAG00000002157	558.733	1.19432	0.2462	4.851	1.22841e-06	1.71342e-05	226.502	283.288	417.299	431.774	848.112	793.965	783.033	685.891
ENSMFAG00000002158	NDST4	N-deacetylase and N-sulfotransferase 4 [Source:HGNC Symbol;Acc:HGNC:20779]	102127018	NDST4	49.5084	1.61007	0.602803	2.67097	0.00756327	0.0300885	13.5225	5.00508	49.4031	29.7775	81.6416	79.1825	88.351	49.1839
ENSMFAG00000002165			NA	ENSMFAG00000002165	45.1533	8.8807	3.38418	2.62418	0.00868572	0.0337346	0	0	0	0	0	0	167.174	194.053
ENSMFAG00000002201	NRG1	neuregulin 1 [Source:HGNC Symbol;Acc:HGNC:7997]	102145460	NRG1	992.454	2.89343	0.451714	6.40544	1.49941e-10	4.70889e-09	260.308	225.229	210.226	246.161	673.303	767.215	2805.58	2751.61
ENSMFAG00000002207	PLS1	plastin 1 [Source:HGNC Symbol;Acc:HGNC:9090]	102142029	PLS1	288.47	1.06997	0.409713	2.61152	0.00901409	0.0347463	112.687	104.106	281.703	246.161	269.897	257.878	530.972	504.358
ENSMFAG00000002221	TCAP	titin-cap [Source:NCBI gene;Acc:101926510]	101926510	TCAP	17467.2	6.33494	1.44449	4.3856	1.15665e-05	0.000122332	380.883	359.365	514.003	455.596	66718.4	70716.4	296.236	296.892
ENSMFAG00000002222	RFLNA	refilin A [Source:HGNC Symbol;Acc:HGNC:27051]	102139630	RFLNA	726.478	1.55919	0.310984	5.01373	5.33839e-07	8.20022e-06	241.151	302.307	443.577	485.373	757.826	831.417	1314	1436.17
ENSMFAG00000002228	C1QL1	complement C1q like 1 [Source:HGNC Symbol;Acc:HGNC:24182]	102132459	C1QL1	193.844	3.33185	0.246977	13.4905	1.77848e-41	7.0031e-39	28.1718	32.0325	42.0452	37.7182	299.673	328.5	409.706	372.903
ENSMFAG00000002233	SLC37A2	solute carrier family 37 member 2 [Source:HGNC Symbol;Acc:HGNC:20644]	102125647	SLC37A2	4164.27	1.13501	0.424625	2.67296	0.00751856	0.0299922	1664.39	1548.57	3404.61	3805.57	3096.62	3203.68	7904.82	8685.87
ENSMFAG00000002234	PTPRCAP	protein tyrosine phosphatase receptor type C associated protein [Source:HGNC Symbol;Acc:HGNC:9667]	102134485	PTPRCAP	727.83	1.54563	0.344227	4.49014	7.11757e-06	7.97697e-05	209.599	229.233	543.434	503.24	1126.65	812.156	1216.13	1182.2
ENSMFAG00000002280	ACTA1	actin alpha 1, skeletal muscle [Source:HGNC Symbol;Acc:HGNC:129]	102121165	ACTA1	219576	13.3646	1.86338	7.17224	7.37823e-13	3.35726e-11	43.9481	57.0579	35.7384	29.7775	992647	763528	145.519	120.724
ENSMFAG00000002288	UBE2L6	ubiquitin conjugating enzyme E2 L6 [Source:HGNC Symbol;Acc:HGNC:12490]	102136629	UBE2L6	739.931	1.25826	0.257638	4.88384	1.04038e-06	1.48158e-05	473.287	504.512	315.339	451.626	1324.51	1244.45	756.181	849.539
ENSMFAG00000002303	ITGB6	integrin subunit beta 6 [Source:HGNC Symbol;Acc:HGNC:6161]	102122296	ITGB6	436.841	1.23579	0.290058	4.26048	2.03987e-05	0.000201376	197.203	162.165	325.85	356.338	592.622	529.667	737.991	592.889
ENSMFAG00000002324	PDZK1IP1	PDZK1 interacting protein 1 [Source:HGNC Symbol;Acc:HGNC:16887]	107126437	PDZK1IP1	4865.61	2.54015	0.388763	6.53393	6.40644e-11	2.16823e-09	730.214	668.679	2057.06	2254.16	8945.99	8851.32	7489.05	7928.44
ENSMFAG00000002331		apolipoprotein B mRNA editing enzyme catalytic subunit 3D [Source:NCBI gene;Acc:102127357]	102127357	ENSMFAG00000002331	31.2104	1.32063	0.506543	2.60715	0.00913001	0.0350677	24.7912	8.00813	19.9715	18.8591	37.4591	26.7509	46.7741	67.0689
ENSMFAG00000002334	MYO18B	myosin XVIIIB [Source:HGNC Symbol;Acc:HGNC:18150]	102140859	MYO18B	1412.78	5.05444	1.1699	4.32041	1.55742e-05	0.000158972	104.799	77.0783	60.9656	87.3474	6343.07	4376.44	126.463	126.09
ENSMFAG00000002342	CST6	cystatin E/M [Source:HGNC Symbol;Acc:HGNC:2478]	102142375	CST6	39085.6	2.25332	0.317743	7.09163	1.32538e-12	5.78645e-11	7197.34	9643.79	18266.5	19104.3	58036.6	68186.9	56956.1	75293.3
ENSMFAG00000002361	CDSN	corneodesmosin [Source:HGNC Symbol;Acc:HGNC:1802]	102118455	CDSN	17601.8	1.48379	0.327052	4.53687	5.70957e-06	6.58272e-05	5414.63	5966.06	12158.4	13547.8	30031.6	30622.2	22056.6	21016.7
ENSMFAG00000002365	PLPPR3	phospholipid phosphatase related 3 [Source:HGNC Symbol;Acc:HGNC:23497]	102127226	PLPPR3	12.3929	2.19563	0.788343	2.78513	0.00535069	0.0226365	2.25375	2.00203	11.5624	1.98517	14.4073	19.2606	19.0561	28.6161
ENSMFAG00000002367	KCNC1	potassium voltage-gated channel subfamily C member 1 [Source:HGNC Symbol;Acc:HGNC:6233]	102145947	KCNC1	30.5558	2.63342	1.05834	2.48826	0.012837	0.04635	12.3956	9.00915	11.5624	0.992584	108.535	93.093	2.59856	6.25976
ENSMFAG00000002372	JPH2	junctophilin 2 [Source:HGNC Symbol;Acc:HGNC:14202]	102127990	JPH2	1874.87	2.5328	0.835763	3.03052	0.00244131	0.011798	589.355	522.531	664.314	433.759	6290.24	5352.31	606.331	540.128
ENSMFAG00000002404	CHN1	chimerin 1 [Source:HGNC Symbol;Acc:HGNC:1943]	102119357	CHN1	1473.75	1.83733	0.184686	9.94841	2.56233e-23	3.36322e-21	619.781	562.571	716.871	678.927	1873.91	2053.4	2665.26	2619.26
ENSMFAG00000002410	MYLK4	myosin light chain kinase family member 4 [Source:HGNC Symbol;Acc:HGNC:27972]	102122026	MYLK4	59.0659	5.11891	1.73278	2.95417	0.00313515	0.0145337	2.25375	1.00102	0	9.92584	202.663	251.458	4.33093	0.894252
ENSMFAG00000002415	NFAM1	NFAT activating protein with ITAM motif 1 [Source:HGNC Symbol;Acc:HGNC:29872]	102139211	NFAM1	1339.95	1.47959	0.358929	4.12223	3.75218e-05	0.00034345	507.093	364.37	1134.17	823.845	1756.73	1355.73	2521.47	2256.2
ENSMFAG00000002421			NA	ENSMFAG00000002421	88.8861	1.17402	0.358086	3.27859	0.00104325	0.00579064	47.3287	41.0417	69.3746	60.5476	189.216	105.933	82.2877	115.359
ENSMFAG00000002422	KCNMB1	potassium calcium-activated channel subfamily M regulatory beta subunit 1 [Source:HGNC Symbol;Acc:HGNC:6285]	102135837	KCNMB1	565.725	1.09684	0.23327	4.70202	2.57604e-06	3.29463e-05	280.592	273.278	470.906	416.885	877.887	738.324	703.343	764.585
ENSMFAG00000002453		nmrA-like family domain-containing protein 1 [Source:NCBI gene;Acc:102124408]	102124408	ENSMFAG00000002453	889.713	5.50152	1.20713	4.55752	5.176e-06	6.05968e-05	16.9031	5.00508	67.2723	64.5179	138.31	179.766	3316.63	3329.3
ENSMFAG00000002454	SMPD3	sphingomyelin phosphodiesterase 3 [Source:HGNC Symbol;Acc:HGNC:14240]	102138241	SMPD3	2535.19	1.21936	0.396025	3.07899	0.00207703	0.0103276	848.536	884.899	2202.12	2157.88	2467.5	2324.11	5033.41	4363.06
ENSMFAG00000002458	KCNC4	potassium voltage-gated channel subfamily C member 4 [Source:HGNC Symbol;Acc:HGNC:6236]	102135476	KCNC4	871.434	2.17582	0.531883	4.09079	4.29901e-05	0.00038642	350.458	344.35	242.811	325.567	2407.95	2418.28	459.079	422.981
ENSMFAG00000002465	RNF225	ring finger protein 225 [Source:HGNC Symbol;Acc:HGNC:51249]	NA	RNF225	188.15	1.28574	0.492162	2.61242	0.00899025	0.0346741	45.0749	54.0549	125.085	213.406	180.572	247.178	234.737	405.096
ENSMFAG00000002480	PTPRT	protein tyrosine phosphatase receptor type T [Source:HGNC Symbol;Acc:HGNC:9682]	102115476	PTPRT	108.073	1.10055	0.33142	3.32072	0.000897867	0.00510545	40.5675	70.0712	95.6529	68.4883	173.849	138.034	171.505	106.416
ENSMFAG00000002497	HHATL	hedgehog acyltransferase like [Source:HGNC Symbol;Acc:HGNC:13242]	102128114	HHATL	714.25	6.71439	1.95674	3.43142	0.000600441	0.00363531	7.88812	20.0203	21.0226	4.96292	2990	2666.53	0	3.57701
ENSMFAG00000002502	ENTPD8	ectonucleoside triphosphate diphosphohydrolase 8 [Source:HGNC Symbol;Acc:HGNC:24860]	102134382	ENTPD8	8.91811	4.00957	1.11851	3.58475	0.000337405	0.00224163	0	1.00102	3.15339	0	14.4073	28.8909	7.79568	16.0965
ENSMFAG00000002514	CCDC153	coiled-coil domain containing 153 [Source:HGNC Symbol;Acc:HGNC:27446]	102136110	CCDC153	45.2521	1.37455	0.413795	3.32182	0.000894322	0.00508812	25.9181	34.0346	16.8181	23.822	89.3255	75.9724	41.577	54.5494
ENSMFAG00000002518	SYTL1	synaptotagmin like 1 [Source:HGNC Symbol;Acc:HGNC:15584]	102125673	SYTL1	4907.27	1.46741	0.362082	4.05269	5.06318e-05	0.000444379	1316.19	1460.48	3522.34	4127.16	7358.31	7069.72	6642.78	7761.21
ENSMFAG00000002544	REG1A	regenerating family member 1 alpha [Source:HGNC Symbol;Acc:HGNC:9951]	102141707	REG1A	5.89275	4.41535	1.42978	3.08812	0.00201425	0.0100718	1.12687	0	1.05113	0	7.68391	22.4707	12.1266	2.68276
ENSMFAG00000002551	RTN2	reticulon 2 [Source:HGNC Symbol;Acc:HGNC:10468]	102119823	RTN2	1233.61	3.11331	1.00563	3.09589	0.00196224	0.00986225	259.181	276.281	275.396	211.42	4181.01	4255.53	205.286	204.784
ENSMFAG00000002553			NA	ENSMFAG00000002553	39.2788	1.46951	0.479478	3.06482	0.00217804	0.0107309	24.7912	18.0183	12.6136	27.7923	65.3133	90.9529	38.9784	35.7701
ENSMFAG00000002562	MAP3K9	mitogen-activated protein kinase kinase kinase 9 [Source:HGNC Symbol;Acc:HGNC:6861]	102123979	MAP3K9	529.752	1.14065	0.32418	3.51855	0.000433908	0.00276868	216.36	245.249	522.412	338.471	627.199	555.348	996.114	736.864
ENSMFAG00000002569	BSPRY	B-box and SPRY domain containing [Source:HGNC Symbol;Acc:HGNC:18232]	102131816	BSPRY	421.139	1.03073	0.267895	3.84752	0.00011932	0.000923299	209.599	200.203	330.055	367.256	565.728	440.854	582.944	672.477
ENSMFAG00000002571	SH2D1A	SH2 domain containing 1A [Source:HGNC Symbol;Acc:HGNC:10820]	102135308	SH2D1A	77.7046	2.10291	0.522273	4.02646	5.66232e-05	0.000489825	9.01499	13.0132	51.5054	43.6737	111.417	151.945	122.132	118.936
ENSMFAG00000002576	IL2RB	interleukin 2 receptor subunit beta [Source:NCBI gene;Acc:102138714]	102138714	IL2RB	334.075	1.43977	0.495911	2.90328	0.0036928	0.0166881	85.6424	54.0549	274.345	305.716	414.931	380.932	530.106	626.871
ENSMFAG00000002586	HSD17B2	hydroxysteroid 17-beta dehydrogenase 2 [Source:NCBI gene;Acc:102119721]	102119721	HSD17B2	1484.69	2.24896	0.469525	4.78987	1.66893e-06	2.23498e-05	356.092	260.264	729.484	718.631	1230.39	1157.78	3617.19	3807.72
ENSMFAG00000002598	PSMB8	proteasome subunit beta 8 [Source:HGNC Symbol;Acc:HGNC:9545]	102141301	PSMB8	2950.62	1.15154	0.183834	6.26402	3.75188e-10	1.1022e-08	1735.39	1850.88	2006.61	1734.04	5033.92	4445.99	3450.02	3348.08
ENSMFAG00000002606	KLK1	kallikrein 1 [Source:NCBI gene;Acc:102135781]	102135781	KLK1	160.659	1.36828	0.390422	3.50462	0.000457265	0.00289606	68.7393	41.0417	122.982	126.058	317.922	172.276	225.208	211.043
ENSMFAG00000002611	PPP2R2B	protein phosphatase 2 regulatory subunit Bbeta [Source:HGNC Symbol;Acc:HGNC:9305]	102125257	PPP2R2B	164.377	2.63152	0.462988	5.68378	1.3175e-08	2.95477e-07	38.3137	12.0122	78.8348	53.5995	302.554	326.36	307.496	195.841
ENSMFAG00000002613	IFNLR1	interferon lambda receptor 1 [Source:HGNC Symbol;Acc:HGNC:18584]	102116826	IFNLR1	684.192	1.43281	0.254111	5.6385	1.71536e-08	3.70895e-07	294.114	337.343	397.327	450.633	721.327	817.506	1169.35	1285.93
ENSMFAG00000002627	CADM2	cell adhesion molecule 2 [Source:HGNC Symbol;Acc:HGNC:29849]	102120198	CADM2	56.785	2.46794	0.475774	5.1872	2.13474e-07	3.62145e-06	22.5375	9.00915	25.2271	12.9036	122.943	134.824	59.7669	67.0689
ENSMFAG00000002635	DGKI	diacylglycerol kinase iota [Source:HGNC Symbol;Acc:HGNC:2855]	101864933	DGKI	65.3851	4.0421	0.776752	5.20384	1.95208e-07	3.34979e-06	12.3956	1.00102	15.767	0.992584	41.301	95.233	178.434	177.956
ENSMFAG00000002640	OLFM2	olfactomedin 2 [Source:HGNC Symbol;Acc:HGNC:17189]	102132122	OLFM2	3232.44	1.82445	0.388201	4.69975	2.60485e-06	3.32939e-05	684.012	727.739	2044.45	2237.28	5783.1	5317	4554.41	4511.5
ENSMFAG00000002651			NA	ENSMFAG00000002651	1229.15	1.34222	0.334397	4.01385	5.97368e-05	0.00051329	441.734	394.401	1062.69	882.407	1826.85	1658.55	2116.96	1449.58
ENSMFAG00000002673	ANO9	anoctamin 9 [Source:HGNC Symbol;Acc:HGNC:20679]	102119631	ANO9	2939.06	1.1247	0.33298	3.3777	0.000730951	0.00429099	1004.04	1409.43	1815.3	3163.36	3589.35	3956.99	3563.49	5010.49
ENSMFAG00000002689	LIMD2	LIM domain containing 2 [Source:HGNC Symbol;Acc:HGNC:28142]	102136407	LIMD2	1795.32	1.18974	0.26524	4.48552	7.27369e-06	8.13414e-05	786.558	1020.04	1101.58	1469.02	1879.68	2007.38	2830.7	3267.6
ENSMFAG00000002695	GDF11	growth differentiation factor 11 [Source:HGNC Symbol;Acc:HGNC:4216]	102134923	GDF11	322.077	1.17465	0.28943	4.0585	4.9389e-05	0.000434963	203.964	125.127	218.635	243.183	586.859	489.006	392.382	317.459
ENSMFAG00000002699	PITX2	paired like homeodomain 2 [Source:HGNC Symbol;Acc:HGNC:9005]	102128585	PITX2	598.654	1.57221	0.193185	8.13836	4.00654e-16	2.70752e-14	340.316	341.347	298.521	225.317	864.44	978.011	795.159	946.119
ENSMFAG00000002714		ankyrin repeat domain 23 [Source:NCBI gene;Acc:102116150]	102116150	ENSMFAG00000002714	1525.09	2.69117	0.784223	3.43164	0.000599939	0.00363335	278.338	436.443	406.787	514.158	4674.7	4712.43	466.008	711.825
ENSMFAG00000002722	COL11A1	collagen type XI alpha 1 chain [Source:HGNC Symbol;Acc:HGNC:2186]	102123840	COL11A1	11834.7	3.55949	0.502777	7.07967	1.445e-12	6.229e-11	2174.87	2003.03	1724.9	1499.79	7326.61	7213.1	37879.2	34856.2
ENSMFAG00000002734	TRIM54	tripartite motif containing 54 [Source:HGNC Symbol;Acc:HGNC:16008]	102121916	TRIM54	825.719	6.38254	1.29077	4.94474	7.62436e-07	1.12638e-05	2.25375	8.00813	25.2271	42.6811	3287.75	3022.85	120.4	96.5792
ENSMFAG00000002748	PCP4	Purkinje cell protein 4 [Source:HGNC Symbol;Acc:HGNC:8742]	102142583	PCP4	365.963	1.15533	0.469016	2.46332	0.0137657	0.0489438	125.083	149.151	307.981	324.575	659.856	842.117	239.934	279.007
ENSMFAG00000002749	SRD5A1	steroid 5 alpha-reductase 1 [Source:NCBI gene;Acc:102126671]	102126671	SRD5A1	1181.35	1.61979	0.372568	4.34764	1.37611e-05	0.000142793	371.868	346.352	854.569	747.416	1276.49	1169.55	2248.62	2435.94
ENSMFAG00000002754			NA	ENSMFAG00000002754	78.4748	1.3533	0.339707	3.98372	6.78447e-05	0.000570817	42.8212	31.0315	45.1986	57.5699	71.0762	118.774	131.66	129.667
ENSMFAG00000002765		60S ribosomal protein L13a-like [Source:NCBI gene;Acc:102143207]	102143207	ENSMFAG00000002765	8734.59	1.56748	0.45558	3.44064	0.000580348	0.00353351	8445.92	4064.13	3333.13	1785.66	19929.2	9597.14	15773.3	6948.34
ENSMFAG00000002781	ANXA9	annexin A9 [Source:HGNC Symbol;Acc:HGNC:547]	102116433	ANXA9	1275.39	1.11022	0.383078	2.89816	0.0037536	0.0169069	353.838	464.472	1167.81	1243.71	1742.33	1725.97	1753.16	1751.84
ENSMFAG00000002800	DHH	desert hedgehog signaling molecule [Source:HGNC Symbol;Acc:HGNC:2865]	102125841	DHH	262.448	1.24845	0.385883	3.23532	0.00121505	0.0065993	262.562	124.126	130.34	105.214	592.622	358.461	262.455	263.804
ENSMFAG00000002806	RAB27B	RAB27B, member RAS oncogene family [Source:HGNC Symbol;Acc:HGNC:9767]	102118542	RAB27B	1183.59	1.44477	0.367467	3.9317	8.43477e-05	0.000686721	521.743	380.386	912.381	729.549	1147.78	1044.35	2507.61	2224.9
ENSMFAG00000002809	CCR5	C-C motif chemokine receptor 5 (gene/pseudogene) [Source:HGNC Symbol;Acc:HGNC:1606]	102139456	CCR5	229.93	2.09803	0.533426	3.93312	8.3851e-05	0.000682949	31.5525	50.0508	135.596	131.021	179.611	211.867	557.824	541.917
ENSMFAG00000002832	COX6B2	cytochrome c oxidase subunit 6B2 [Source:HGNC Symbol;Acc:HGNC:24380]	102130191	COX6B2	3.20591	4.2847	1.65824	2.58388	0.00976946	0.0371613	0	1.00102	0	0	0.960489	9.63031	7.79568	6.25976
ENSMFAG00000002857			NA	ENSMFAG00000002857	70.4058	1.90794	0.47337	4.03054	5.56481e-05	0.000482205	24.7912	36.0366	34.6873	22.8294	164.244	163.715	61.4992	55.4436
ENSMFAG00000002886	IQCJ-SCHIP1	IQCJ-SCHIP1 readthrough [Source:HGNC Symbol;Acc:HGNC:38842]	102144989	IQCJ-SCHIP1	1313.4	1.22956	0.374826	3.28036	0.00103675	0.00575922	703.169	884.899	701.104	851.637	2551.06	2880.53	948.474	986.36
ENSMFAG00000002931	DEF6	DEF6 guanine nucleotide exchange factor [Source:HGNC Symbol;Acc:HGNC:2760]	102126764	DEF6	1349.36	1.25333	0.306061	4.09502	4.2213e-05	0.00038027	483.429	612.622	989.114	1104.75	1450.34	1593.28	2159.4	2401.96
ENSMFAG00000002948		C1q and TNF related 3 [Source:NCBI gene;Acc:101865232]	101865232	ENSMFAG00000002948	10775.3	1.18779	0.393247	3.02046	0.00252392	0.0121326	4035.33	4453.52	8467.91	9340.21	8604.06	9143.44	20647.3	21510.3
ENSMFAG00000002949	HLA-DQA1	major histocompatibility complex, class II, DQ alpha 1 [Source:HGNC Symbol;Acc:HGNC:4942]	NA	ENSMFAG00000002949	350.083	11.8352	1.04387	11.3378	8.5243e-30	1.85685e-27	0	0	0	0	698.275	813.226	700.745	588.418
ENSMFAG00000002951	ANXA10	annexin A10 [Source:HGNC Symbol;Acc:HGNC:534]	102138769	ANXA10	14.1246	2.53101	0.756684	3.34487	0.000823225	0.00473892	4.50749	7.00712	2.10226	2.97775	24.0122	46.0115	13.859	12.5195
ENSMFAG00000002958			NA	ENSMFAG00000002958	15.191	2.04218	0.802406	2.54508	0.0109254	0.0406892	5.63437	3.00305	2.10226	12.9036	8.6444	46.0115	18.1899	25.0391
ENSMFAG00000002960	ALOX15B	arachidonate 15-lipoxygenase type B [Source:HGNC Symbol;Acc:HGNC:434]	102114788	ALOX15B	1211.31	1.18035	0.47314	2.49472	0.0126058	0.0456843	361.726	461.469	919.739	1223.86	867.322	880.638	2286.73	2689.02
ENSMFAG00000002961	PGLYRP4	peptidoglycan recognition protein 4 [Source:HGNC Symbol;Acc:HGNC:30015]	102122819	PGLYRP4	855.279	2.66708	0.550213	4.84736	1.25114e-06	1.73801e-05	89.023	87.0884	395.225	359.315	722.288	843.187	2096.17	2249.94
ENSMFAG00000002965	IL7	interleukin 7 [Source:HGNC Symbol;Acc:HGNC:6023]	102135001	IL7	470.314	1.58923	0.436764	3.63865	0.000274072	0.00188003	196.076	151.153	228.095	363.286	345.776	374.512	1010.84	1092.78
ENSMFAG00000002981		carcinoembryonic antigen related cell adhesion molecule 6 [Source:NCBI gene;Acc:107126399]	107126399	ENSMFAG00000002981	186.026	1.74496	0.546471	3.19314	0.00140732	0.00745683	90.1499	73.0742	88.2949	90.3251	480.244	479.375	87.4848	99.262
ENSMFAG00000002991	CYTL1	cytokine like 1 [Source:HGNC Symbol;Acc:HGNC:24435]	102124726	CYTL1	152.917	2.18954	0.410205	5.33768	9.41434e-08	1.73978e-06	60.8512	58.059	33.6362	67.4957	142.152	154.085	312.693	394.365
ENSMFAG00000003004	NRIP3	nuclear receptor interacting protein 3 [Source:HGNC Symbol;Acc:HGNC:1167]	102119119	NRIP3	28.9694	1.816	0.436666	4.15878	3.1995e-05	0.000299283	16.9031	10.0102	13.6647	10.9184	49.9454	31.031	54.5697	44.7126
ENSMFAG00000003011	KCNE4	potassium voltage-gated channel subfamily E regulatory subunit 4 [Source:HGNC Symbol;Acc:HGNC:6244]	102138386	KCNE4	627.82	1.86427	0.285699	6.52528	6.78736e-11	2.28582e-09	211.852	187.19	264.885	417.878	953.766	1223.05	813.349	950.59
ENSMFAG00000003030		arachidonate 12-lipoxygenase, epidermal-type-like [Source:NCBI gene;Acc:102137290]	102137290	ENSMFAG00000003030	236.516	1.58267	0.434838	3.63968	0.000272976	0.00187377	78.8812	104.106	114.573	175.687	576.293	464.395	168.04	210.149
ENSMFAG00000003061	SLC5A10	solute carrier family 5 member 10 [Source:HGNC Symbol;Acc:HGNC:23155]	102128088	SLC5A10	158.084	1.67157	0.309156	5.40688	6.41336e-08	1.2319e-06	47.3287	58.059	108.266	88.34	280.463	202.236	255.525	224.457
ENSMFAG00000003088	CHRNA9	cholinergic receptor nicotinic alpha 9 subunit [Source:HGNC Symbol;Acc:HGNC:14079]	102124327	CHRNA9	102.188	4.08649	0.849916	4.80811	1.52361e-06	2.05923e-05	6.76124	9.00915	14.7158	14.8888	342.895	386.282	26.8518	16.0965
ENSMFAG00000003100			NA	ENSMFAG00000003100	17.3707	7.50403	1.42298	5.27347	1.33871e-07	2.3836e-06	0	0	0	0	3.84196	20.3306	45.0417	69.7517
ENSMFAG00000003145	CAMK2B	calcium/calmodulin dependent protein kinase II beta [Source:HGNC Symbol;Acc:HGNC:1461]	101926613	CAMK2B	413.09	4.14251	0.920027	4.5026	6.71275e-06	7.59394e-05	39.4406	47.0478	39.943	50.6218	1571.36	1343.96	97.8791	114.464
ENSMFAG00000003170	HSPA4L	heat shock protein family A (Hsp70) member 4 like [Source:HGNC Symbol;Acc:HGNC:17041]	102144062	HSPA4L	2542.94	1.09963	0.277802	3.95833	7.54753e-05	0.000624165	1495.36	1408.43	1868.91	1700.3	2374.33	2356.22	4669.61	4470.37
ENSMFAG00000003175	NKAIN4	sodium/potassium transporting ATPase interacting 4 [Source:HGNC Symbol;Acc:HGNC:16191]	102123121	NKAIN4	34.6143	2.11524	0.57637	3.66993	0.000242616	0.00168915	11.2687	17.0173	11.5624	11.911	57.6293	110.214	25.1194	32.1931
ENSMFAG00000003208	SLC19A3	solute carrier family 19 member 3 [Source:HGNC Symbol;Acc:HGNC:16266]	101926520	SLC19A3	85.7368	1.93516	0.648893	2.98225	0.00286134	0.0134935	11.2687	10.0102	48.352	72.4586	68.1947	85.6027	189.695	200.312
ENSMFAG00000003216	IFFO2	intermediate filament family orphan 2 [Source:HGNC Symbol;Acc:HGNC:27006]	102132094	IFFO2	4298.43	1.56742	0.266429	5.88306	4.02744e-09	9.86435e-08	1556.21	1458.48	2957.88	2702.81	6234.53	5633.73	7262.97	6580.8
ENSMFAG00000003257			NA	ENSMFAG00000003257	6.06028	5.98497	2.41716	2.47604	0.0132849	0.047573	0	0	0	0	0	0	21.6547	26.8276
ENSMFAG00000003265			NA	ENSMFAG00000003265	142.71	1.11222	0.301286	3.69158	0.000222861	0.00157301	89.023	64.0651	122.982	85.3622	196.9	139.104	254.659	189.581
ENSMFAG00000003266	MGP	matrix Gla protein [Source:HGNC Symbol;Acc:HGNC:7060]	102133014	MGP	35416.2	1.08088	0.194534	5.55626	2.75624e-08	5.70644e-07	21301.3	26276.7	19645.6	23722.8	53483.9	58570.5	38050.7	42278.4
ENSMFAG00000003280	FBXL16	F-box and leucine rich repeat protein 16 [Source:HGNC Symbol;Acc:HGNC:14150]	102126748	FBXL16	503.769	1.06049	0.39104	2.71196	0.00668863	0.0272131	174.665	214.218	458.293	458.574	959.528	820.716	446.952	497.204
ENSMFAG00000003305			NA	ENSMFAG00000003305	146.376	1.14134	0.413266	2.76175	0.00574923	0.02401	54.0899	66.0671	106.164	138.962	164.244	108.073	290.172	243.237
ENSMFAG00000003307	LY6G6C	lymphocyte antigen 6 family member G6C [Source:HGNC Symbol;Acc:HGNC:13936]	102120984	LY6G6C	5813.62	1.63198	0.328336	4.97045	6.67968e-07	9.97616e-06	1542.69	1836.87	3545.46	4419.98	7824.14	9469.8	8411.54	9458.5
ENSMFAG00000003329	FGF11	fibroblast growth factor 11 [Source:HGNC Symbol;Acc:HGNC:3667]	102124771	FGF11	213.657	2.18951	0.436276	5.01864	5.2038e-07	8.01753e-06	63.1049	73.0742	93.5506	77.4215	527.308	526.457	206.152	142.186
ENSMFAG00000003330	MFSD2A	major facilitator superfamily domain containing 2A [Source:NCBI gene;Acc:101925529]	101925529	MFSD2A	2244.84	1.03921	0.369525	2.81228	0.00491921	0.021152	898.118	1164.18	1630.3	2185.67	1817.25	1994.54	3741.06	4527.6
ENSMFAG00000003343	NCF4	neutrophil cytosolic factor 4 [Source:HGNC Symbol;Acc:HGNC:7662]	102143747	NCF4	1196.56	1.33706	0.337522	3.96141	7.45072e-05	0.000617406	560.056	765.778	554.997	833.77	1056.54	1041.14	2176.73	2583.49
ENSMFAG00000003345		complement C4-B [Source:NCBI gene;Acc:102132156]	102132156	ENSMFAG00000003345	5085.35	1.89174	0.445259	4.24863	2.15086e-05	0.000210521	1171.95	981.997	3319.47	3162.37	11476.9	10463.9	5234.37	4871.88
ENSMFAG00000003368			NA	ENSMFAG00000003368	46.3199	1.98855	0.413209	4.81246	1.49083e-06	2.02968e-05	16.9031	16.0163	17.8692	23.822	46.1035	58.8519	94.4143	96.5792
ENSMFAG00000003396	HIST2H2BF	histone cluster 2 H2B family member f [Source:HGNC Symbol;Acc:HGNC:24700]	NA	HIST2H2BF	487.003	2.28646	0.407986	5.60426	2.09144e-08	4.44696e-07	121.702	142.144	174.488	224.324	326.566	653.791	843.666	1409.34
ENSMFAG00000003402		carboxylesterase 5A [Source:NCBI gene;Acc:102129802]	102129802	ENSMFAG00000003402	69.1322	3.20278	0.772143	4.14791	3.35525e-05	0.00031163	18.03	28.0285	4.20452	3.97034	31.6961	47.0815	200.955	219.092
ENSMFAG00000003415	TMEM154	transmembrane protein 154 [Source:HGNC Symbol;Acc:HGNC:26489]	102136882	TMEM154	610.375	2.2076	0.429321	5.14208	2.71713e-07	4.48316e-06	144.24	132.134	285.907	306.708	531.15	569.258	1486.38	1427.23
ENSMFAG00000003417	SLA	Src like adaptor [Source:NCBI gene;Acc:102122835]	102122835	SLA	940.001	1.70078	0.459908	3.69809	0.000217228	0.00153962	250.166	229.233	647.496	642.202	742.458	845.327	2058.06	2105.07
ENSMFAG00000003428	CCL27	C-C motif chemokine ligand 27 [Source:HGNC Symbol;Acc:HGNC:10626]	102133850	CCL27	4425.31	1.30317	0.427055	3.05154	0.00227672	0.011134	935.305	1325.35	3825.06	4123.19	6585.11	6804.35	5381.62	6422.52
ENSMFAG00000003431		cingulin [Source:NCBI gene;Acc:102126433]	102126433	CGN	998.419	1.12833	0.264821	4.26072	2.03772e-05	0.000201275	413.563	471.479	758.916	862.555	1305.3	1560.11	1305.34	1310.08
ENSMFAG00000003451	PCDHB12	protocadherin beta 12 [Source:HGNC Symbol;Acc:HGNC:8683]	NA	PCDHB12	211.021	1.01479	0.23525	4.31368	1.60559e-05	0.000163644	122.829	129.131	121.931	184.621	276.621	295.329	230.406	327.296
ENSMFAG00000003469	HTR2B	5-hydroxytryptamine receptor 2B [Source:HGNC Symbol;Acc:HGNC:5294]	102123932	HTR2B	188.731	2.78172	0.24009	11.5862	4.84383e-31	1.11441e-28	43.9481	41.0417	65.1701	41.6885	360.183	288.909	330.883	338.027
ENSMFAG00000003510	OSBPL6	oxysterol binding protein like 6 [Source:HGNC Symbol;Acc:HGNC:16388]	102145053	OSBPL6	572.076	1.82485	0.281294	6.48734	8.73639e-11	2.85761e-09	232.136	185.188	309.032	280.901	1107.44	1144.94	698.146	618.822
ENSMFAG00000003512	SLC9A3	solute carrier family 9 member A3 [Source:HGNC Symbol;Acc:HGNC:11073]	102131406	SLC9A3	441.757	1.96634	0.323573	6.07696	1.2248e-09	3.27402e-08	92.4036	130.132	248.067	249.139	722.288	698.732	660.9	732.392
ENSMFAG00000003551			NA	ENSMFAG00000003551	136.622	1.21246	0.292994	4.13818	3.50075e-05	0.00032307	113.814	77.0783	74.6303	64.5179	207.466	129.474	210.483	215.515
ENSMFAG00000003552		ecotropic viral integration site 2A [Source:NCBI gene;Acc:101865649]	101865649	EVI2A	973.668	1.76456	0.441041	4.0009	6.31016e-05	0.000537466	236.643	258.262	728.433	547.906	869.243	897.759	2103.1	2147.99
ENSMFAG00000003553		BR serine/threonine kinase 1 [Source:NCBI gene;Acc:102121744]	102121744	ENSMFAG00000003553	113.777	1.63544	0.328393	4.98013	6.35419e-07	9.55976e-06	36.06	57.0579	56.761	71.466	122.943	180.836	148.118	236.977
ENSMFAG00000003567	TNNT2	troponin T2, cardiac type [Source:HGNC Symbol;Acc:HGNC:11949]	102135846	TNNT2	766.677	1.89543	0.279754	6.77536	1.24097e-11	4.63686e-10	218.614	317.322	335.311	427.804	850.993	1057.19	1291.48	1634.69
ENSMFAG00000003586	C1orf210	chromosome 1 open reading frame 210 [Source:HGNC Symbol;Acc:HGNC:28755]	102138437	C1orf210	368.143	1.71052	0.420834	4.06458	4.81184e-05	0.000425972	66.4855	108.11	216.533	297.775	503.296	717.993	459.945	575.004
ENSMFAG00000003587	CHI3L1	chitinase 3 like 1 [Source:HGNC Symbol;Acc:HGNC:1932]	102138036	CHI3L1	822.775	2.13973	0.170959	12.5161	6.09938e-36	1.68772e-33	273.83	299.304	278.55	365.271	1179.48	1325.77	1346.92	1513.07
ENSMFAG00000003596	PKP1	plakophilin 1 [Source:HGNC Symbol;Acc:HGNC:9023]	102133972	PKP1	32398.9	1.24253	0.40608	3.05983	0.00221465	0.0108851	10196	8460.59	31988	26355.1	41220.3	35306.8	56120.2	49544.2
ENSMFAG00000003623		protocadherin beta-17 [Source:NCBI gene;Acc:102145552]	102145552	ENSMFAG00000003623	145.529	1.15012	0.339391	3.38876	0.00070209	0.00414892	102.546	56.0569	116.675	86.3548	260.293	246.108	131.66	164.542
ENSMFAG00000003650	KRT12	keratin 12 [Source:HGNC Symbol;Acc:HGNC:6414]	102122834	KRT12	136.63	1.31868	0.386446	3.41233	0.0006441	0.00385892	47.3287	66.0671	97.7551	101.244	240.122	282.489	122.998	135.032
ENSMFAG00000003669	SYT8	synaptotagmin 8 [Source:HGNC Symbol;Acc:HGNC:19264]	102123051	SYT8	365.415	1.61712	0.459463	3.51959	0.000432212	0.00276044	136.352	179.182	193.408	209.435	820.258	909.529	211.35	263.804
ENSMFAG00000003679	IL23R	interleukin 23 receptor [Source:HGNC Symbol;Acc:HGNC:19100]	102133210	IL23R	30.8248	2.41339	0.848502	2.84429	0.004451	0.0194991	18.03	7.00712	3.15339	10.9184	16.3283	7.49024	99.6114	84.0597
ENSMFAG00000003696	CCL23	C-C motif chemokine ligand 23 [Source:HGNC Symbol;Acc:HGNC:10622]	102134512	CCL23	58.7981	2.43654	0.37775	6.45014	1.1175e-10	3.58089e-09	16.9031	25.0254	8.40904	22.8294	93.1674	90.9529	102.21	110.887
ENSMFAG00000003697	SNORC	secondary ossification center associated regulator of chondrocyte maturation [Source:HGNC Symbol;Acc:HGNC:33763]	102115128	C2orf82	142.568	2.55921	0.656822	3.89636	9.76503e-05	0.00077801	21.4106	60.061	24.176	59.555	416.852	421.593	80.5553	56.3379
ENSMFAG00000003710	SLC28A3	solute carrier family 28 member 3 [Source:HGNC Symbol;Acc:HGNC:16484]	102129372	SLC28A3	902.281	2.00718	0.489874	4.09733	4.17935e-05	0.000377654	219.74	178.181	530.821	509.195	667.54	720.133	2288.46	2104.17
ENSMFAG00000003734		FXYD domain containing ion transport regulator 3 [Source:NCBI gene;Acc:102124423]	102124423	FXYD3	8067.35	1.40195	0.371049	3.77835	0.000157874	0.00117379	2074.57	2557.6	5883.18	7202.19	10934.2	11902	11194.6	12790.5
ENSMFAG00000003787			NA	ENSMFAG00000003787	71.5519	1.06729	0.35277	3.02545	0.00248267	0.0119781	30.4256	42.0427	51.5054	60.5476	113.338	121.984	65.8302	86.7424
ENSMFAG00000003796	PF4V1	platelet factor 4 variant 1 [Source:HGNC Symbol;Acc:HGNC:8862]	102126536	PF4V1	17.7647	3.04011	0.979699	3.1031	0.00191504	0.00967013	0	0	8.40904	6.94809	17.2888	20.3306	36.3798	52.7609
ENSMFAG00000003808	CFAP300	cilia and flagella associated protein 300 [Source:HGNC Symbol;Acc:HGNC:28188]	102133580	C11orf70	34.8031	2.01627	0.761816	2.64667	0.00812892	0.0319539	18.03	20.0203	6.30678	10.9184	24.0122	8.56027	79.6892	110.887
ENSMFAG00000003819	ADGRB3	adhesion G protein-coupled receptor B3 [Source:HGNC Symbol;Acc:HGNC:945]	102127384	ADGRB3	63.9104	1.11235	0.311738	3.56823	0.000359403	0.00235567	38.3137	43.0437	29.4316	50.6218	99.8909	98.4431	70.1611	81.3769
ENSMFAG00000003820	PROK2	prokineticin 2 [Source:HGNC Symbol;Acc:HGNC:18455]	102131840	PROK2	136.172	2.99823	0.41184	7.28008	3.33629e-13	1.5924e-11	39.4406	28.0285	19.9715	33.7478	324.645	343.481	122.998	177.062
ENSMFAG00000003836			NA	ENSMFAG00000003836	51.3644	1.2435	0.450002	2.76332	0.00572168	0.0239145	47.3287	40.0407	17.8692	16.8739	64.3528	96.3031	74.492	53.6551
ENSMFAG00000003860	SBSPON	somatomedin B and thrombospondin type 1 domain containing [Source:HGNC Symbol;Acc:HGNC:30362]	102142013	SBSPON	1220.42	1.36444	0.286911	4.75561	1.97846e-06	2.61024e-05	849.663	667.678	639.087	574.706	2218.73	2397.95	1264.63	1150.9
ENSMFAG00000003861	C12orf75	chromosome 12 open reading frame 75 [Source:HGNC Symbol;Acc:HGNC:35164]	102145916	C12orf75	1291.06	1.36873	0.366331	3.73632	0.000186733	0.00135298	379.756	397.404	970.193	1135.52	1526.22	1849.02	1994.83	2075.56
ENSMFAG00000003864	CD28	CD28 molecule [Source:NCBI gene;Acc:102146670]	102146670	CD28	68.418	1.81003	0.516909	3.50164	0.000462402	0.00292678	16.9031	21.0213	37.8407	45.6589	47.064	69.5522	168.906	140.398
ENSMFAG00000003868	ANKRD1	ankyrin repeat domain 1 [Source:HGNC Symbol;Acc:HGNC:15819]	102119435	ANKRD1	428.352	10.0976	1.47845	6.82988	8.4985e-12	3.25871e-10	1.12687	2.00203	0	0	1486.84	1721.69	121.266	93.8965
ENSMFAG00000003872	MICAL2	microtubule associated monooxygenase, calponin and LIM domain containing 2 [Source:HGNC Symbol;Acc:HGNC:24693]	102124064	MICAL2	4167.05	2.04303	0.357488	5.71497	1.09724e-08	2.4853e-07	1996.82	1800.83	1417.97	1294.33	4118.58	3491.52	10274.7	8941.63
ENSMFAG00000003890	ART1	ADP-ribosyltransferase 1 [Source:HGNC Symbol;Acc:HGNC:723]	102142531	ART1	246.714	8.55693	2.39251	3.57655	0.000348152	0.00230183	2.25375	0	0	2.97775	983.541	978.011	6.92949	0
ENSMFAG00000003901	SMOC2	SPARC related modular calcium binding 2 [Source:HGNC Symbol;Acc:HGNC:20323]	102122640	SMOC2	1942.61	2.97199	0.222376	13.3647	9.72375e-41	3.75667e-38	366.234	340.346	515.054	535.003	3104.3	2835.59	3781.77	4062.59
ENSMFAG00000003906	CKM	creatine kinase, M-type [Source:HGNC Symbol;Acc:HGNC:1994]	102146019	CKM	74152.8	13.125	1.92127	6.83145	8.40608e-12	3.22932e-10	4.50749	32.0325	18.9203	10.9184	317808	275263	32.9151	52.7609
ENSMFAG00000003925	DAPP1	dual adaptor of phosphotyrosine and 3-phosphoinositides 1 [Source:HGNC Symbol;Acc:HGNC:16500]	102128583	DAPP1	940.656	1.0865	0.33795	3.21497	0.0013046	0.00699476	305.383	458.466	809.37	835.756	924.951	1205.93	1506.3	1479.09
ENSMFAG00000003930	AMH	anti-Mullerian hormone [Source:HGNC Symbol;Acc:HGNC:464]	102144003	AMH	37.2207	2.01851	0.521324	3.87189	0.000107994	0.000848859	25.9181	6.0061	7.35791	19.8517	49.9454	59.9219	55.4359	73.3287
ENSMFAG00000003931	BRINP1	BMP/retinoic acid inducible neural specific 1 [Source:HGNC Symbol;Acc:HGNC:2687]	102134858	ENSMFAG00000003931	460.668	1.79112	0.221871	8.07281	6.8701e-16	4.42366e-14	163.397	175.178	244.913	242.19	747.26	850.677	664.365	597.36
ENSMFAG00000003986			NA	ENSMFAG00000003986	488.689	1.14303	0.274996	4.15654	3.23099e-05	0.000301677	211.852	222.226	389.969	394.056	760.707	756.514	550.895	623.294
ENSMFAG00000003996	PLA2G4D	phospholipase A2 group IVD [Source:HGNC Symbol;Acc:HGNC:30038]	102144463	PLA2G4D	496.416	3.24591	0.993064	3.26859	0.00108086	0.00596544	12.3956	14.0142	139.8	212.413	402.445	431.224	1261.17	1497.87
ENSMFAG00000004002	TMEM52	transmembrane protein 52 [Source:HGNC Symbol;Acc:HGNC:27916]	102118786	TMEM52	1013.65	4.26383	1.35547	3.14565	0.00165718	0.00857964	95.7843	111.113	103.011	91.3177	3659.46	3984.81	19.9223	43.8183
ENSMFAG00000004008	COMP	cartilage oligomeric matrix protein [Source:HGNC Symbol;Acc:HGNC:2227]	101867220	COMP	18039.4	3.29894	0.341444	9.66173	4.38411e-22	5.21913e-20	2013.72	1777.81	5278.78	4240.32	36694.5	32606.1	31977.9	29725.8
ENSMFAG00000004012	PAX9	paired box 9 [Source:HGNC Symbol;Acc:HGNC:8623]	102121946	PAX9	55.9122	1.99262	0.52672	3.78307	0.000154903	0.00115464	15.7762	19.0193	26.2783	28.7849	72.0367	27.8209	136.857	120.724
ENSMFAG00000004018		HLA class II histocompatibility antigen, DM beta chain [Source:NCBI gene;Acc:102140649]	102140649	ENSMFAG00000004018	2864.59	1.55674	0.251965	6.17838	6.47614e-10	1.8341e-08	1071.66	1042.06	1735.42	1964.32	3879.41	3771.87	4728.51	4723.44
ENSMFAG00000004023	KLK6	kallikrein related peptidase 6 [Source:HGNC Symbol;Acc:HGNC:6367]	102142458	KLK6	2324.27	3.86553	0.533848	7.24087	4.458e-13	2.09362e-11	225.375	236.24	348.975	383.137	1251.52	1471.3	7332.27	7345.39
ENSMFAG00000004031			NA	ENSMFAG00000004031	69.8929	1.27682	0.29688	4.3008	1.7018e-05	0.000171995	30.4256	43.0437	37.8407	51.6144	100.851	117.704	91.8158	85.8482
ENSMFAG00000004037	APOBEC3F	apolipoprotein B mRNA editing enzyme catalytic subunit 3F [Source:HGNC Symbol;Acc:HGNC:17356]	107126386	ENSMFAG00000004037	661.709	1.31022	0.37864	3.46034	0.000539497	0.00332433	247.912	207.21	567.61	498.277	1288.02	1112.84	606.331	765.48
ENSMFAG00000004040	TFAP2C	transcription factor AP-2 gamma [Source:HGNC Symbol;Acc:HGNC:11744]	102127991	TFAP2C	2936.4	1.29571	0.31375	4.12975	3.63158e-05	0.000333603	1169.69	1259.28	2011.86	2358.38	2919.89	3111.66	5296.73	5363.72
ENSMFAG00000004044	RHO	rhodopsin [Source:NCBI gene;Acc:102128424]	102128424	RHO	15.4837	4.02268	0.983742	4.08916	4.32942e-05	0.000388812	0	0	2.10226	4.96292	32.6566	52.4317	14.7252	16.9908
ENSMFAG00000004047	CTLA4	cytotoxic T-lymphocyte associated protein 4 [Source:HGNC Symbol;Acc:HGNC:2505]	102115124	CTLA4	83.3651	1.22822	0.337883	3.63504	0.000277935	0.00190017	45.0749	53.0539	34.6873	66.5031	114.298	114.494	81.4215	157.388
ENSMFAG00000004052		chromosome 5 open reading frame, human C4orf36 [Source:NCBI gene;Acc:102126396]	102126396	C4orf36	69.8792	1.02246	0.330745	3.0914	0.00199218	0.00999313	51.8362	60.061	39.943	32.7553	112.377	70.6223	108.273	83.1654
ENSMFAG00000004062	CAMK2A	calcium/calmodulin dependent protein kinase II alpha [Source:HGNC Symbol;Acc:HGNC:1460]	102126681	CAMK2A	1047.59	1.36133	0.532199	2.55794	0.0105295	0.039473	572.452	541.55	696.899	536.988	2601.96	2514.58	505.853	410.462
ENSMFAG00000004069	IL1A	interleukin 1 alpha [Source:NCBI gene;Acc:101926546]	101926546	IL1A	117.35	1.39401	0.48806	2.85622	0.00428717	0.018919	39.4406	29.0295	84.0904	106.206	108.535	101.653	237.335	232.506
ENSMFAG00000004076			NA	ENSMFAG00000004076	11.7753	2.19611	0.849177	2.58617	0.00970497	0.0369641	7.88812	0	2.10226	6.94809	15.3678	25.6808	13.859	22.3563
ENSMFAG00000004078	THSD4	thrombospondin type 1 domain containing 4 [Source:HGNC Symbol;Acc:HGNC:25835]	102115162	THSD4	515.268	2.67957	0.303959	8.81555	1.19098e-18	1.05114e-16	190.442	148.15	144.005	74.4438	1160.27	775.775	919.024	710.036
ENSMFAG00000004331	ODAPH	odontogenesis associated phosphoprotein [Source:HGNC Symbol;Acc:HGNC:26300]	102115372	ODAPH	42.9784	3.66004	1.07435	3.40676	0.000657397	0.00392559	6.76124	5.00508	10.5113	2.97775	0	31.031	122.998	164.542
ENSMFAG00000004536	GPR68	G protein-coupled receptor 68 [Source:HGNC Symbol;Acc:HGNC:4519]	102138797	GPR68	472.214	2.41667	0.284903	8.48244	2.20515e-17	1.70387e-15	110.434	129.131	176.59	179.658	766.47	493.286	981.389	940.753
ENSMFAG00000004579	GJB4	gap junction protein beta 4 [Source:HGNC Symbol;Acc:HGNC:4286]	102129257	GJB4	3427.5	2.10792	0.389853	5.40696	6.41019e-08	1.2319e-06	836.14	886.901	1617.69	1822.38	3304.08	3230.43	7406.76	8315.65
ENSMFAG00000004606			NA	ENSMFAG00000004606	10.37	6.02068	1.39843	4.30532	1.66744e-05	0.000169274	1.12687	0	0	0	5.76293	8.56027	41.577	25.9333
ENSMFAG00000004655	C4BPA	complement component 4 binding protein alpha [Source:HGNC Symbol;Acc:HGNC:1325]	101926212	C4BPA	31.0002	3.05032	0.734708	4.15174	3.29951e-05	0.000307234	0	9.00915	12.6136	4.96292	95.0884	50.2916	26.8518	49.1839
ENSMFAG00000004661	CDH2	cadherin 2 [Source:HGNC Symbol;Acc:HGNC:1759]	102134778	CDH2	585.606	2.95787	0.349235	8.46959	2.46261e-17	1.88855e-15	121.702	111.113	155.567	145.91	650.251	586.379	1559.14	1354.79
ENSMFAG00000004692	PPP1R13L	protein phosphatase 1 regulatory subunit 13 like [Source:HGNC Symbol;Acc:HGNC:18838]	102118559	PPP1R13L	5752.96	1.04065	0.24659	4.22016	2.44127e-05	0.00023579	2710.13	3086.13	4325.4	4932.15	8819.21	9186.24	6334.42	6629.98
ENSMFAG00000004700	GJB5	gap junction protein beta 5 [Source:HGNC Symbol;Acc:HGNC:4287]	102129641	GJB5	2515.59	1.4956	0.447951	3.33877	0.00084151	0.00483467	574.706	498.506	2075.98	2119.17	3434.71	3242.2	4120.45	4059.01
ENSMFAG00000004706	ESRRG	estrogen related receptor gamma [Source:HGNC Symbol;Acc:HGNC:3474]	102117066	ESRRG	64.6133	1.77083	0.544756	3.25069	0.00115127	0.00629797	22.5375	53.0539	30.4828	10.9184	129.666	150.875	69.2949	50.0781
ENSMFAG00000004902	IL34	interleukin 34 [Source:HGNC Symbol;Acc:HGNC:28529]	102125350	IL34	2757.47	1.05981	0.183199	5.78504	7.24945e-09	1.69259e-07	1610.3	1498.52	2092.8	1949.43	4338.53	3975.18	3233.47	3361.49
ENSMFAG00000004963	LIF	LIF interleukin 6 family cytokine [Source:HGNC Symbol;Acc:HGNC:6596]	102129162	LIF	709.652	2.279	0.607297	3.7527	0.00017494	0.00128344	138.605	123.125	346.873	361.301	359.223	324.22	1940.26	2083.61
ENSMFAG00000005132	TNFSF18	TNF superfamily member 18 [Source:HGNC Symbol;Acc:HGNC:11932]	102140808	TNFSF18	116.673	4.04665	0.501518	8.06879	7.09988e-16	4.54304e-14	12.3956	1.00102	22.0737	17.8665	212.268	195.816	226.941	245.025
ENSMFAG00000005196	SNORD14	Small nucleolar RNA SNORD14 [Source:RFAM;Acc:RF00016]	NA	SNORD14	9.21494	4.0367	1.00874	4.00174	6.28797e-05	0.000536468	2.25375	0	2.10226	0	17.2888	20.3306	13.859	17.885
ENSMFAG00000005215	SLAMF7	SLAM family member 7 [Source:HGNC Symbol;Acc:HGNC:21394]	102133710	SLAMF7	173.128	1.0594	0.410789	2.57895	0.00991018	0.0375849	68.7393	52.0529	173.437	154.843	174.809	210.797	291.905	258.439
ENSMFAG00000005468			NA	H19_3	2243.16	2.05256	0.578123	3.55039	0.000384667	0.00250125	1392.82	1015.03	621.218	456.589	6182.67	6093.84	1261.17	921.974
ENSMFAG00000005540	ARX	aristaless related homeobox [Source:HGNC Symbol;Acc:HGNC:18060]	102136734	ARX	20.8957	7.76868	2.98669	2.6011	0.0092925	0.0356179	0	0	0	0	78.7601	86.6728	1.73237	0
ENSMFAG00000005645	ADAMTS17	ADAM metallopeptidase with thrombospondin type 1 motif 17 [Source:HGNC Symbol;Acc:HGNC:17109]	102143177	ADAMTS17	980.403	2.69523	0.258094	10.4428	1.58039e-25	2.56826e-23	285.099	268.272	280.652	215.391	1297.62	1199.51	2269.41	2027.27
ENSMFAG00000005761	TRAV23DV6	T cell receptor alpha variable 23/delta variable 6 [Source:HGNC Symbol;Acc:HGNC:12120]	NA	TRAV23DV6	11.2052	3.49507	1.02804	3.39974	0.000674506	0.00401409	0	1.00102	6.30678	0	28.8147	19.2606	19.0561	15.2023
ENSMFAG00000005781			NA	ENSMFAG00000005781	6.31773	3.11801	1.10562	2.82015	0.0048001	0.0207094	2.25375	3.00305	0	0	12.4864	6.42021	13.859	12.5195
ENSMFAG00000005792	DUSP27	dual specificity phosphatase 27, atypical [Source:HGNC Symbol;Acc:HGNC:25034]	102114764	DUSP27	334.956	7.00886	1.6398	4.27422	1.91809e-05	0.000191211	0	2.00203	13.6647	4.96292	1447.46	1179.18	21.6547	10.731
ENSMFAG00000005809	BMERB1	bMERB domain containing 1 [Source:HGNC Symbol;Acc:HGNC:19213]	102127737	C16orf45	27.784	2.4858	0.631274	3.93776	8.2247e-05	0.000671487	2.25375	17.0173	4.20452	9.92584	53.7874	66.3421	31.1827	37.5586
ENSMFAG00000005954			NA	ENSMFAG00000005954	18.2923	2.42389	0.979311	2.4751	0.01332	0.0476735	2.25375	5.00508	15.767	0	8.6444	20.3306	41.577	52.7609
ENSMFAG00000005982	P2RY1	purinergic receptor P2Y1 [Source:HGNC Symbol;Acc:HGNC:8539]	102138938	P2RY1	361.85	1.81111	0.383211	4.72615	2.28814e-06	2.96343e-05	93.5305	129.131	202.868	216.383	334.25	378.792	802.089	737.758
ENSMFAG00000006107	MYH3	myosin heavy chain 3 [Source:HGNC Symbol;Acc:HGNC:7573]	102146855	MYH3	382.109	8.30349	1.53871	5.39638	6.79981e-08	1.29519e-06	4.50749	0	4.20452	0.992584	1461.86	1529.08	31.1827	25.0391
ENSMFAG00000006229	SOSTDC1	sclerostin domain containing 1 [Source:HGNC Symbol;Acc:HGNC:21748]	102136584	SOSTDC1	1199.9	1.42332	0.479817	2.96638	0.00301331	0.014074	225.375	267.271	927.097	1187.13	1513.73	1446.69	1913.41	2118.48
ENSMFAG00000006242	EFCAB8	EF-hand calcium binding domain 8 [Source:HGNC Symbol;Acc:HGNC:34532]	102132495	EFCAB8	297.357	2.41726	0.433336	5.57825	2.42947e-08	5.07611e-07	54.0899	89.0905	98.8062	133.006	284.305	248.248	709.407	761.903
ENSMFAG00000006289	SLC15A1	solute carrier family 15 member 1 [Source:HGNC Symbol;Acc:HGNC:10920]	NA	SLC15A1	472.73	1.46672	0.364305	4.02609	5.67121e-05	0.000490388	178.046	163.166	331.106	332.516	620.476	364.882	924.221	867.424
ENSMFAG00000006334	CHSY3	chondroitin sulfate synthase 3 [Source:HGNC Symbol;Acc:HGNC:24293]	102136240	CHSY3	776.907	1.2726	0.304276	4.18238	2.88468e-05	0.000273711	500.332	470.478	362.64	486.366	768.391	671.981	1503.7	1451.37
ENSMFAG00000006623	LINC00672	long intergenic non-protein coding RNA 672 [Source:HGNC Symbol;Acc:HGNC:44353]	NA	LINC00672	65.2676	1.96724	0.513525	3.83087	0.000127693	0.000975895	14.6494	19.0193	18.9203	53.5995	81.6416	57.7818	131.66	144.869
ENSMFAG00000006670	RPP25	ribonuclease P and MRP subunit p25 [Source:HGNC Symbol;Acc:HGNC:30361]	102136252	RPP25	168.072	1.7976	0.417497	4.30567	1.66485e-05	0.000169094	28.1718	57.0579	135.596	79.4067	234.359	239.688	310.961	259.333
ENSMFAG00000006760	CACNA1B	calcium voltage-gated channel subunit alpha1 B [Source:HGNC Symbol;Acc:HGNC:1389]	101925455	ENSMFAG00000006760	136.88	1.63669	0.522463	3.13264	0.00173242	0.00891505	63.1049	43.0437	101.96	58.5624	81.6416	90.9529	322.221	333.556
ENSMFAG00000006894			NA	ENSMFAG00000006894	30.3807	1.38088	0.449432	3.0725	0.0021227	0.0105133	15.7762	20.0203	15.767	15.8813	48.9849	37.4512	63.2316	25.9333
ENSMFAG00000007057	RAC3	Rac family small GTPase 3 [Source:HGNC Symbol;Acc:HGNC:9803]	102143597	ENSMFAG00000007057	658.967	1.67246	0.364701	4.58585	4.52142e-06	5.38259e-05	189.315	213.217	330.055	526.069	632.962	936.28	1081	1362.84
ENSMFAG00000007111	NCCRP1	non-specific cytotoxic cell receptor protein 1 homolog (zebrafish) [Source:HGNC Symbol;Acc:HGNC:33739]	102137068	NCCRP1	8392.65	1.39654	0.344101	4.05852	4.9385e-05	0.000434963	2413.76	2751.79	6489.68	6826.99	11657.5	11360.6	12472.2	13168.8
ENSMFAG00000007242	KLK8	kallikrein related peptidase 8 [Source:HGNC Symbol;Acc:HGNC:6369]	102143235	KLK8	7031.18	2.34006	0.481504	4.8599	1.17446e-06	1.6494e-05	962.35	798.811	3956.45	3559.41	9780.66	8505.7	14785.8	13900.3
ENSMFAG00000007246	HSPB8	heat shock protein family B (small) member 8 [Source:HGNC Symbol;Acc:HGNC:30171]	102131106	HSPB8	10989.5	1.51066	0.260067	5.80873	6.29473e-09	1.49179e-07	5723.39	6128.22	4989.72	5997.19	19700.6	22327.3	10529.4	12520.4
ENSMFAG00000007266			NA	ENSMFAG00000007266	20.2239	1.57166	0.542478	2.89718	0.0037653	0.0169521	10.1419	8.00813	13.6647	8.93325	14.4073	40.6613	33.7813	32.1931
ENSMFAG00000007292	LAMA1	laminin subunit alpha 1 [Source:HGNC Symbol;Acc:HGNC:6481]	102146003	LAMA1	27.945	1.24957	0.505142	2.4737	0.013372	0.0478179	12.3956	14.0142	16.8181	22.8294	47.064	44.9414	48.5064	16.9908
ENSMFAG00000007357	KRT79	keratin 79 [Source:HGNC Symbol;Acc:HGNC:28930]	102129700	ENSMFAG00000007357	7218.84	1.63307	0.195827	8.33937	7.46869e-17	5.42301e-15	3837.01	3949.01	3210.15	3083.96	10028.5	8314.17	12998	12329.9
ENSMFAG00000007411	KCNS3	potassium voltage-gated channel modifier subfamily S member 3 [Source:HGNC Symbol;Acc:HGNC:6302]	102142113	KCNS3	811.376	2.80809	0.423469	6.63116	3.33056e-11	1.1758e-09	126.21	114.116	261.731	308.694	2079.46	1915.36	835.004	850.434
ENSMFAG00000007430			NA	ENSMFAG00000007430	24.4821	2.72723	0.980324	2.78197	0.00540295	0.022834	2.25375	2.00203	10.5113	10.9184	9.60489	4.28014	89.2172	67.0689
ENSMFAG00000007505	KBTBD12	kelch repeat and BTB domain containing 12 [Source:HGNC Symbol;Acc:HGNC:25731]	102117351	KBTBD12	259.994	4.27071	1.00073	4.26758	1.97607e-05	0.000195942	31.5525	37.0376	19.9715	13.8962	989.304	873.148	64.964	50.0781
ENSMFAG00000007511	JUNB	JunB proto-oncogene, AP-1 transcription factor subunit [Source:HGNC Symbol;Acc:HGNC:6205]	102145757	JUNB	19493.4	1.26821	0.279492	4.53756	5.69082e-06	6.5648e-05	13218.2	16591.8	6962.69	8977.92	23413.8	26535.8	27710.2	32536.5
ENSMFAG00000007541	TUBA4A	tubulin alpha 4a [Source:HGNC Symbol;Acc:HGNC:12407]	101926805	TUBA4A	14214.2	1.79181	0.363673	4.92698	8.35089e-07	1.22138e-05	3511.34	3196.25	9882.73	8891.57	23038.3	20878.5	23238.1	21076.6
ENSMFAG00000007639	TMEM246	transmembrane protein 246 [Source:HGNC Symbol;Acc:HGNC:28180]	102128613	TMEM246	685.034	1.7198	0.282272	6.09272	1.11006e-09	2.99467e-08	241.151	216.22	427.81	391.078	1150.67	772.565	1035.09	1245.69
ENSMFAG00000007648		40S ribosomal protein S11-like [Source:NCBI gene;Acc:102129434]	102129434	ENSMFAG00000007648	1339.22	1.04736	0.2779	3.76883	0.000164013	0.00121414	986.015	679.69	1042.72	785.134	2464.61	2039.49	1619.77	1096.35
ENSMFAG00000007750	NRN1	neuritin 1 [Source:NCBI gene;Acc:101926116]	101926116	NRN1	3133.61	1.18005	0.119349	9.8874	4.72119e-23	6.04194e-21	1801.87	1932.96	2070.73	1870.03	4494.13	4602.22	4304.08	3992.83
ENSMFAG00000007795			NA	ENSMFAG00000007795	7.3771	6.26845	2.35134	2.6659	0.00767817	0.0304805	0	0	0	0	0	0	27.718	31.2988
ENSMFAG00000007806	CDK5R1	cyclin dependent kinase 5 regulatory subunit 1 [Source:HGNC Symbol;Acc:HGNC:1775]	102128628	CDK5R1	82.4676	1.62219	0.347262	4.67137	2.99193e-06	3.74119e-05	45.0749	46.0468	44.1475	26.7998	102.772	84.5327	163.709	146.657
ENSMFAG00000007829	MPEG1	macrophage expressed 1 [Source:HGNC Symbol;Acc:HGNC:29619]	102142120	MPEG1	2313.18	1.47975	0.406133	3.64352	0.000268938	0.00184915	662.602	504.512	1826.86	1889.88	3299.28	2876.25	4070.21	3375.8
ENSMFAG00000007943		myosin VB [Source:NCBI gene;Acc:102125938]	102125938	MYO5B	1886.26	1.31604	0.309529	4.25174	2.12114e-05	0.000208109	771.908	651.662	1660.79	1239.74	2503.99	2149.7	3255.13	2857.13
ENSMFAG00000008029			NA	H19_1	79581.6	1.90019	0.509541	3.72922	0.000192076	0.00138814	40688	30672.1	36325	26839.5	245796	172216	47752	36364.8
ENSMFAG00000008179			NA	ENSMFAG00000008179	218.512	1.78822	0.368689	4.85022	1.23324e-06	1.71665e-05	61.9781	54.0549	151.363	125.066	300.633	258.948	408.84	387.211
ENSMFAG00000008235	AGT	angiotensinogen [Source:NCBI gene;Acc:101926221]	101926221	AGT	482.151	4.1224	0.860643	4.78991	1.66859e-06	2.23498e-05	56.3437	68.0691	47.3009	37.7182	1582.89	1748.44	168.906	147.552
ENSMFAG00000008251	CALML3	calmodulin like 3 [Source:HGNC Symbol;Acc:HGNC:1452]	102114795	CALML3	4826.1	1.33815	0.27768	4.81905	1.4424e-06	1.97292e-05	2081.34	2031.06	3571.74	3258.65	5596.77	5080.52	8978.02	8010.71
ENSMFAG00000008280	HSPB7	heat shock protein family B (small) member 7 [Source:HGNC Symbol;Acc:HGNC:5249]	102147087	HSPB7	1781.92	5.58486	1.17316	4.76053	1.93082e-06	2.55728e-05	50.7093	54.0549	80.937	105.214	6904.96	6730.52	168.906	160.071
ENSMFAG00000008386			NA	ENSMFAG00000008386	223.613	1.09289	0.275859	3.96175	7.44032e-05	0.000616794	143.113	98.0996	163.976	165.761	401.484	302.82	292.771	220.88
ENSMFAG00000008414	PPFIA3	PTPRF interacting protein alpha 3 [Source:HGNC Symbol;Acc:HGNC:9247]	102142191	PPFIA3	4736.8	1.12951	0.288583	3.91397	9.07903e-05	0.000729887	1837.93	2045.08	3772.51	4231.38	5904.13	6300.36	6837.68	6965.33
ENSMFAG00000008701			NA	ENSMFAG00000008701	56.7874	2.76685	0.990863	2.79237	0.00523237	0.0222417	3.38062	1.00102	39.943	13.8962	18.2493	19.2606	194.026	164.542
ENSMFAG00000008711			NA	ENSMFAG00000008711	74.6409	2.89259	0.481506	6.00738	1.88545e-09	4.8869e-08	10.1419	11.0112	15.767	33.7478	74.9181	117.704	184.498	149.34
ENSMFAG00000008769			NA	ENSMFAG00000008769	14.5184	7.24531	1.79512	4.03611	5.43451e-05	0.000472314	0	0	0	0	6.72342	0	72.7597	36.6643
ENSMFAG00000008798	MMP25	matrix metallopeptidase 25 [Source:HGNC Symbol;Acc:HGNC:14246]	102144147	MMP25	409.593	1.35715	0.320053	4.24039	2.23133e-05	0.000217359	132.971	205.208	358.435	223.331	477.363	477.235	717.202	684.997
ENSMFAG00000008821	GSDMA	gasdermin A [Source:HGNC Symbol;Acc:HGNC:13311]	102121565	GSDMA	2756.37	1.69871	0.256859	6.6134	3.75604e-11	1.30966e-09	929.671	935.95	1553.57	1773.75	3600.87	4010.49	4524.09	4722.54
ENSMFAG00000008852			NA	ENSMFAG00000008852	15.7345	4.57511	1.58209	2.89181	0.00383025	0.0171952	0	0	1.05113	3.97034	0	3.2101	39.8446	77.7999
ENSMFAG00000008869	TACSTD2	tumor associated calcium signal transducer 2 [Source:HGNC Symbol;Acc:HGNC:11530]	102127436	TACSTD2	12337.2	1.68196	0.332567	5.0575	4.24793e-07	6.72184e-06	3276.95	4006.07	7530.3	8637.46	22079.7	22850.6	14285.1	16031.3
ENSMFAG00000008966			NA	ENSMFAG00000008966	25.2619	5.56599	1.13418	4.9075	9.22463e-07	1.3317e-05	0	0	4.20452	0	15.3678	21.4007	77.9568	83.1654
ENSMFAG00000009175	CDH19	cadherin 19 [Source:HGNC Symbol;Acc:HGNC:1758]	102125053	CDH19	1901.84	2.27125	0.231163	9.82531	8.76028e-23	1.08712e-20	724.58	597.607	636.985	652.128	2289.81	2510.3	4165.49	3637.82
ENSMFAG00000009219	Metazoa_SRP	Metazoan signal recognition particle RNA [Source:RFAM;Acc:RF00017]	NA	Metazoa_SRP	22.445	1.28875	0.476406	2.70515	0.00682743	0.0276445	14.6494	12.0122	12.6136	12.9036	42.2615	29.961	36.3798	18.7793
ENSMFAG00000009500	CCER2	coiled-coil glutamate rich protein 2 [Source:HGNC Symbol;Acc:HGNC:44662]	102129420	CCER2	661.576	2.67956	0.352401	7.60373	2.87719e-14	1.57523e-12	218.614	212.216	121.931	161.791	1565.6	1599.7	750.118	662.641
ENSMFAG00000009610	CALHM3	calcium homeostasis modulator 3 [Source:HGNC Symbol;Acc:HGNC:23458]	102142572	CALHM3	7.00733	4.67581	1.3915	3.36027	0.000778664	0.0045231	2.25375	0	0	0	16.3283	22.4707	6.06331	8.94252
ENSMFAG00000009646		small proline-rich protein 2D-like [Source:NCBI gene;Acc:102127940]	102127940	ENSMFAG00000009646	130.023	7.12997	0.805535	8.85122	8.65684e-19	7.70685e-17	3.38062	1.00102	3.15339	0	110.456	90.9529	371.594	459.645
ENSMFAG00000009701	SLC16A13	solute carrier family 16 member 13 [Source:HGNC Symbol;Acc:HGNC:31037]	102138680	SLC16A13	237.346	1.192	0.386568	3.08355	0.00204548	0.0101956	74.3737	91.0925	169.232	243.183	256.451	286.769	396.713	380.951
ENSMFAG00000009736			NA	ENSMFAG00000009736	152.221	1.21794	0.340297	3.57906	0.000344833	0.00228283	75.5005	60.061	91.4483	138.962	299.673	174.416	210.483	167.225
ENSMFAG00000009737			NA	ENSMFAG00000009737	114.251	1.73506	0.485767	3.57181	0.000354529	0.00233494	21.4106	47.0478	84.0904	58.5624	102.772	100.583	258.99	240.554
ENSMFAG00000009943	ATP12A	ATPase H+/K+ transporting non-gastric alpha2 subunit [Source:HGNC Symbol;Acc:HGNC:13816]	102119167	ATP12A	4098.66	2.07844	0.535371	3.88224	0.000103499	0.000817696	1015.31	871.885	2119.08	2271.03	2551.06	2188.22	11332.3	10440.4
ENSMFAG00000010019	KCNJ2	potassium voltage-gated channel subfamily J member 2 [Source:HGNC Symbol;Acc:HGNC:6263]	102132844	KCNJ2	221.746	1.32933	0.418508	3.17635	0.00149142	0.00784718	77.7543	61.062	213.379	152.858	244.925	226.847	402.777	394.365
ENSMFAG00000010209	SPRR2G	small proline rich protein 2G [Source:HGNC Symbol;Acc:HGNC:11267]	102125022	SPRR2G	1486.45	5.65002	0.3064	18.44	6.27049e-76	1.06996e-72	32.6793	48.0488	52.5565	98.2658	2551.06	3145.9	2642.74	3320.36
ENSMFAG00000010277		small proline-rich protein 2E-like [Source:NCBI gene;Acc:102125410]	102125410	ENSMFAG00000010277	174.215	5.41824	1.53027	3.5407	0.000399062	0.00257766	0	0	18.9203	12.9036	71.0762	83.4627	576.014	631.342
ENSMFAG00000010345		small proline-rich protein 2D [Source:NCBI gene;Acc:102126174]	102126174	ENSMFAG00000010345	2118.48	5.5668	0.878457	6.33702	2.34256e-10	7.11665e-09	30.4256	11.0112	141.903	166.754	2138.05	1960.3	5506.35	6993.05
ENSMFAG00000010384	KCNJ11	potassium voltage-gated channel subfamily J member 11 [Source:HGNC Symbol;Acc:HGNC:6257]	102120776	KCNJ11	376.234	5.00755	1.46412	3.42018	0.000625796	0.00376766	21.4106	17.0173	30.4828	21.8368	1700.07	1205.93	8.66187	4.47126
ENSMFAG00000010857			NA	ENSMFAG00000010857	33.3431	1.16241	0.434897	2.67285	0.00752101	0.0299962	21.4106	23.0234	21.0226	16.8739	61.4713	50.2916	48.5064	24.1448
ENSMFAG00000011016			NA	ENSMFAG00000011016	149.027	2.28587	0.75566	3.02501	0.00248629	0.0119927	19.1569	57.0579	45.1986	81.3919	33.6171	57.7818	297.968	600.043
ENSMFAG00000011076			NA	ENSMFAG00000011076	46.5202	1.08317	0.432235	2.50597	0.0122117	0.04454	29.2987	25.0254	23.1249	41.6885	41.301	94.163	42.4431	75.1172
ENSMFAG00000011168	B3GNT5	UDP-GlcNAc:betaGal beta-1,3-N-acetylglucosaminyltransferase 5 [Source:HGNC Symbol;Acc:HGNC:15684]	102119427	B3GNT5	385.091	1.13016	0.359109	3.14713	0.00164879	0.00854485	320.032	310.315	153.465	182.635	330.408	378.792	711.139	693.94
ENSMFAG00000011358			NA	ENSMFAG00000011358	14.7105	4.15787	1.10604	3.75923	0.000170438	0.00125491	0	0	5.25565	0.992584	7.68391	21.4007	25.1194	57.2321
ENSMFAG00000011379			NA	ENSMFAG00000011379	6.30489	6.04192	2.41345	2.50343	0.0122996	0.0447965	0	0	0	0	0	0	16.4575	33.9816
ENSMFAG00000011501			NA	ENSMFAG00000011501	3.5021	5.19636	1.73209	3.00004	0.00269941	0.0128542	0	0	0	0	1.92098	3.2101	11.2604	11.6253
ENSMFAG00000011538			NA	ENSMFAG00000011538	9.15934	6.57845	1.41024	4.66477	3.08969e-06	3.8482e-05	0	0	0	0	27.8542	16.0505	4.33093	25.0391
ENSMFAG00000011559	IGKV1OR2-108	immunoglobulin kappa variable 1/OR2-108 (non-functional) [Source:HGNC Symbol;Acc:HGNC:5767]	NA	ENSMFAG00000011559	19.8168	7.69272	2.50439	3.07169	0.00212848	0.0105348	0	0	0	0	0	34.2411	55.4359	68.8574
ENSMFAG00000011575			NA	ENSMFAG00000011575	1715.89	1.06854	0.222753	4.79696	1.61091e-06	2.16721e-05	1141.52	1104.12	1143.63	1043.21	1822.05	1720.61	2839.36	2912.58
ENSMFAG00000011666	VRTN	vertebrae development associated [Source:HGNC Symbol;Acc:HGNC:20223]	102125279	VRTN	6.69387	3.97895	1.55866	2.5528	0.010686	0.0399353	2.25375	1.00102	0	0	0	10.7003	19.9223	19.6735
ENSMFAG00000011873	CHST6	carbohydrate sulfotransferase 6 [Source:HGNC Symbol;Acc:HGNC:6938]	102118079	CHST6	444.914	3.44895	0.355388	9.70474	2.87803e-22	3.4665e-20	39.4406	62.063	113.522	83.377	599.345	593.869	1098.32	969.369
ENSMFAG00000012003	MIR199A2	microRNA 199a-2 [Source:HGNC Symbol;Acc:HGNC:31572]	NA	ENSMFAG00000012003	105.263	1.78046	0.329375	5.40556	6.46067e-08	1.23982e-06	27.045	61.062	35.7384	65.5105	155.599	176.556	151.583	169.014
ENSMFAG00000012041		60S ribosomal protein L15-like [Source:NCBI gene;Acc:102114854]	102114854	ENSMFAG00000012041	1016.92	1.12563	0.247308	4.55153	5.32575e-06	6.21014e-05	504.839	750.762	525.565	775.208	997.948	1395.32	1396.29	1789.4
ENSMFAG00000012114			NA	ENSMFAG00000012114	1031.62	1.63299	0.460078	3.54938	0.00038614	0.00250764	546.534	379.385	699.002	387.108	1289.94	3339.58	967.53	643.861
ENSMFAG00000012118			NA	ENSMFAG00000012118	12540.6	1.08248	0.221889	4.87847	1.06911e-06	1.51495e-05	6396.14	6281.38	10614.3	8887.6	18807.3	14658.4	19080.4	15599.3
ENSMFAG00000012150	RHOH	ras homolog family member H [Source:HGNC Symbol;Acc:HGNC:686]	102123151	RHOH	133.143	1.29886	0.371869	3.49279	0.000477998	0.00300861	51.8362	49.0498	97.7551	109.184	161.362	125.194	236.469	234.294
ENSMFAG00000012173	IGLV5-52	immunoglobulin lambda variable 5-52 [Source:HGNC Symbol;Acc:HGNC:5926]	107131031	ENSMFAG00000012173	84.4033	21.5848	3.3838	6.37885	1.78419e-10	5.5186e-09	0	0	0	0	0	0	329.151	346.076
ENSMFAG00000012302	MIR1204	microRNA 1204 [Source:HGNC Symbol;Acc:HGNC:37059]	NA	MIR1204	4.60446	4.06878	1.59525	2.55056	0.0107551	0.0401499	0	1.00102	0	0.992584	1.92098	22.4707	8.66187	1.7885
ENSMFAG00000012354	GJD3	gap junction protein delta 3 [Source:HGNC Symbol;Acc:HGNC:19147]	102134117	GJD3	112.9	1.67401	0.306284	5.46555	4.61464e-08	9.14708e-07	42.8212	47.0478	80.937	44.6663	206.505	169.065	135.991	176.168
ENSMFAG00000012357	SCN7A	sodium voltage-gated channel alpha subunit 7 [Source:HGNC Symbol;Acc:HGNC:10594]	102125364	SCN7A	1728.38	1.39236	0.36248	3.8412	0.000122434	0.000942842	1229.42	1248.27	604.4	732.527	1652.04	1507.68	3697.75	3154.92
ENSMFAG00000012381			NA	ENSMFAG00000012381	114.317	1.82106	0.56771	3.20772	0.00133789	0.00714707	19.1569	21.0213	84.0904	77.4215	89.3255	115.564	247.729	260.227
ENSMFAG00000012759			NA	ENSMFAG00000012759	11.3097	5.41056	1.35392	3.99622	6.43628e-05	0.00054639	0	1.00102	1.05113	0	13.4468	4.28014	25.9856	44.7126
ENSMFAG00000012957	Metazoa_SRP	Metazoan signal recognition particle RNA [Source:RFAM;Acc:RF00017]	NA	Metazoa_SRP	8.59968	6.48951	2.30713	2.81281	0.00491104	0.0211257	0	0	0	0	0	0	29.4503	39.3471
ENSMFAG00000013146	MIR675	microRNA 675 [Source:HGNC Symbol;Acc:HGNC:33351]	NA	ENSMFAG00000013146	57288.4	1.88122	0.491286	3.82917	0.000128577	0.000980901	28042.3	25859.3	23418.1	20528.6	156581	141730	32239.5	29908.3
ENSMFAG00000013334		histone H4 [Source:NCBI gene;Acc:102119092]	102119092	ENSMFAG00000013334	64.0036	1.52743	0.603732	2.52999	0.0114066	0.0421536	15.7762	37.0376	7.35791	71.466	67.2342	104.863	84.8863	123.407
ENSMFAG00000013698	TFCP2L1	transcription factor CP2 like 1 [Source:HGNC Symbol;Acc:HGNC:17925]	102124314	TFCP2L1	247.769	1.86365	0.232738	8.0075	1.17065e-15	7.44416e-14	116.068	82.0834	129.289	100.251	331.369	359.531	478.135	385.423
ENSMFAG00000013971			NA	ENSMFAG00000013971	66.9639	1.1503	0.379293	3.03274	0.00242348	0.0117312	33.8062	50.0508	31.5339	50.6218	111.417	124.124	54.5697	79.5884
ENSMFAG00000014028		60S ribosomal protein L39 [Source:NCBI gene;Acc:102138871]	102123072	ENSMFAG00000014028	116.845	1.05487	0.397929	2.6509	0.00802771	0.0316411	69.8662	121.123	79.8859	32.7553	179.611	187.256	151.583	112.676
ENSMFAG00000014180	ISLR2	immunoglobulin superfamily containing leucine rich repeat 2 [Source:HGNC Symbol;Acc:HGNC:29286]	102144089	ISLR2	1264.07	4.05544	0.438107	9.25673	2.10789e-20	2.2021e-18	67.6124	61.062	290.112	154.843	2764.29	2095.13	2569.11	2110.43
ENSMFAG00000014303	OR51E2	olfactory receptor family 51 subfamily E member 2 [Source:HGNC Symbol;Acc:HGNC:15195]	102124067	OR51E2	11.5572	2.82121	0.861897	3.27326	0.00106314	0.00588346	4.50749	4.00407	0	2.97775	7.68391	20.3306	21.6547	31.2988
ENSMFAG00000014363			NA	ENSMFAG00000014363	47.2603	3.37499	0.683927	4.93473	8.02637e-07	1.17897e-05	4.50749	10.0102	15.767	2.97775	34.5776	38.5212	142.055	129.667
ENSMFAG00000014433	HIST1H2AD	histone cluster 1 H2A family member d [Source:HGNC Symbol;Acc:HGNC:4729]	102117971	ENSMFAG00000014433	42.4087	2.29795	0.618989	3.71242	0.000205288	0.0014668	2.25375	14.0142	21.0226	19.8517	28.8147	99.5132	83.1539	70.6459
ENSMFAG00000014492	U6	U6 spliceosomal RNA [Source:RFAM;Acc:RF00026]	NA	U6	3.29417	5.10779	1.73948	2.93639	0.00332055	0.0152653	0	0	0	0	3.84196	2.14007	6.06331	14.308
ENSMFAG00000014606	FOS	Fos proto-oncogene, AP-1 transcription factor subunit [Source:HGNC Symbol;Acc:HGNC:3796]	102143716	FOS	32713.3	2.45946	0.248837	9.88379	4.89447e-23	6.22479e-21	9378.97	11041.2	9158.5	10683.2	36462.1	45401.6	61999.9	77580.8
ENSMFAG00000014731	ITM2C	integral membrane protein 2C [Source:NCBI gene;Acc:101864987]	101864987	ITM2C	16276.6	1.34021	0.226537	5.91606	3.29737e-09	8.21375e-08	10760.5	9259.4	8704.41	8144.15	19144.5	16866.9	29848.8	27483.9
ENSMFAG00000015112	RPRML	reprimo like [Source:HGNC Symbol;Acc:HGNC:32422]	102132228	RPRML	107.373	2.95533	0.328311	9.00162	2.22413e-19	2.13809e-17	23.6643	21.0213	33.6362	19.8517	218.031	204.377	126.463	211.938
ENSMFAG00000015166			NA	ENSMFAG00000015166	8.07007	4.33299	1.37466	3.15204	0.00162132	0.00841526	0	0	0	2.97775	2.88147	17.1205	13.859	27.7218
ENSMFAG00000015247			NA	CDKN2B-AS_2	10.2571	4.21662	1.13534	3.71398	0.000204026	0.00145867	0	0	4.20452	0	19.2098	27.8209	14.7252	16.0965
ENSMFAG00000015248		putative serpin A13 [Source:NCBI gene;Acc:102143828]	102143828	ENSMFAG00000015248	16.2193	2.88362	0.780668	3.69379	0.00022094	0.00156268	4.50749	4.00407	0	6.94809	25.9332	14.9805	25.9856	47.3954
ENSMFAG00000015697			NA	PVT1_4	43.193	1.33511	0.379646	3.51673	0.000436904	0.0027852	29.2987	19.0193	24.176	25.8072	41.301	54.5717	75.3582	76.0114
ENSMFAG00000015744	DRD1	dopamine receptor D1 [Source:HGNC Symbol;Acc:HGNC:3020]	102129233	DRD1	95.4774	1.84991	0.314408	5.88378	4.01002e-09	9.83342e-08	45.0749	38.0386	48.352	34.7404	142.152	96.3031	175.836	183.322
ENSMFAG00000015792	UTS2R	urotensin 2 receptor [Source:HGNC Symbol;Acc:HGNC:4468]	102125925	UTS2R	143.534	8.44501	1.74167	4.84879	1.24216e-06	1.72788e-05	3.38062	0	0	0	537.874	529.667	13.859	63.4919
ENSMFAG00000015799	PEAK3	PEAK family member 3 [Source:HGNC Symbol;Acc:HGNC:24793]	102144740	PEAK3	38.8972	1.66344	0.652581	2.54902	0.0108026	0.040305	14.6494	23.0234	24.176	12.9036	37.4591	11.7704	73.6259	113.57
ENSMFAG00000015897	U1	U1 spliceosomal RNA [Source:RFAM;Acc:RF00003]	NA	U1	3.29228	5.09951	1.78327	2.85964	0.00424125	0.0187406	0	0	0	0	6.72342	10.7003	0.866187	8.04827
ENSMFAG00000016402	BCL11A	BAF chromatin remodeling complex subunit BCL11A [Source:HGNC Symbol;Acc:HGNC:13221]	102118353	BCL11A	1681.6	1.99332	0.431974	4.61444	3.9415e-06	4.76423e-05	345.95	335.341	1056.39	962.806	1715.43	1875.77	3671.76	3489.37
ENSMFAG00000016489	PIK3C2G	phosphatidylinositol-4-phosphate 3-kinase catalytic subunit type 2 gamma [Source:HGNC Symbol;Acc:HGNC:8973]	102120715	PIK3C2G	428.972	1.1618	0.343989	3.37742	0.000731694	0.00429165	183.68	185.188	382.611	308.694	421.655	417.313	831.539	701.094
ENSMFAG00000016595	RASAL1	RAS protein activator like 1 [Source:HGNC Symbol;Acc:HGNC:9873]	102133538	RASAL1	1353.36	2.10642	0.339861	6.19789	5.72268e-10	1.63428e-08	325.667	530.539	568.661	615.402	1253.44	1548.34	2771.8	3213.05
ENSMFAG00000016792	APOBEC3C	apolipoprotein B mRNA editing enzyme catalytic subunit 3C [Source:NCBI gene;Acc:101925624]	101925624	APOBEC3C	1013.44	1.57862	0.236114	6.68586	2.29576e-11	8.33476e-10	482.302	573.582	473.009	504.233	1908.49	1873.63	1177.15	1115.13
ENSMFAG00000017011			NA	ENSMFAG00000017011	77.6053	4.37683	0.828648	5.28189	1.27855e-07	2.28643e-06	1.12687	12.0122	6.30678	8.93325	22.0912	41.7313	216.547	312.094
ENSMFAG00000017173	Y_RNA	Y RNA [Source:RFAM;Acc:RF00019]	NA	Y_RNA	6.2108	5.27018	1.36364	3.86479	0.000111187	0.000871948	0	0	1.05113	0	9.60489	6.42021	14.7252	17.885
ENSMFAG00000017340	CRABP1	cellular retinoic acid binding protein 1 [Source:HGNC Symbol;Acc:HGNC:2338]	102142773	CRABP1	5192.66	3.73823	0.170489	21.9266	1.44973e-106	7.42118e-103	649.079	654.665	665.365	926.081	9790.26	10450	9012.67	9393.22
ENSMFAG00000017364			NA	ENSMFAG00000017364	55.8378	4.05755	0.935204	4.33868	1.43341e-05	0.000147862	7.88812	6.0061	10.5113	0.992584	15.3678	11.7704	226.941	167.225
ENSMFAG00000017427			NA	ENSMFAG00000017427	479.945	5.12476	1.10581	4.63438	3.58014e-06	4.37393e-05	4.50749	12.0122	36.7896	53.5995	109.496	149.805	1681.27	1792.08
ENSMFAG00000017703	TOX	thymocyte selection associated high mobility group box [Source:HGNC Symbol;Acc:HGNC:18988]	102136399	TOX	240.838	1.07767	0.270642	3.98191	6.83631e-05	0.000574396	109.307	119.121	204.97	185.613	330.408	389.492	295.37	292.42
ENSMFAG00000017885	SFN	stratifin [Source:HGNC Symbol;Acc:HGNC:10773]	102133867	SFN	27218.8	1.37395	0.286043	4.80329	1.56079e-06	2.10393e-05	9238.11	10451.6	20141.8	20792.6	38003.7	39965.8	39105.7	40050.9
ENSMFAG00000017989	FLRT2	fibronectin leucine rich transmembrane protein 2 [Source:HGNC Symbol;Acc:HGNC:3761]	102138182	FLRT2	1316.41	1.13653	0.199591	5.69428	1.23892e-08	2.78772e-07	767.401	670.681	956.529	898.288	1880.64	1379.27	2071.05	1907.44
ENSMFAG00000018250			NA	ENSMFAG00000018250	3.88035	4.57238	1.54456	2.96031	0.00307331	0.0143021	0	0	0	0.992584	6.72342	6.42021	2.59856	14.308
ENSMFAG00000018534		ubiquitin-conjugating enzyme E2 L3 [Source:NCBI gene;Acc:102140123]	102140123	ENSMFAG00000018534	371.92	2.23861	0.628459	3.56206	0.000367952	0.00240325	149.874	131.133	159.772	79.4067	554.202	1414.59	416.636	69.7517
ENSMFAG00000018546	KCNJ15	potassium voltage-gated channel subfamily J member 15 [Source:HGNC Symbol;Acc:HGNC:6261]	102124554	KCNJ15	178.105	1.67115	0.219437	7.61563	2.62411e-14	1.44439e-12	85.6424	71.0722	95.6529	88.34	222.833	263.228	309.229	288.843
ENSMFAG00000019143			NA	ENSMFAG00000019143	203.32	2.54258	0.429244	5.9234	3.1536e-09	7.86517e-08	20.2837	43.0437	107.215	67.4957	336.171	431.224	287.574	333.556
ENSMFAG00000019208	ACAN	aggrecan [Source:HGNC Symbol;Acc:HGNC:319]	102133327	ACAN	1064.71	4.26809	0.238995	17.8585	2.48288e-71	3.63138e-68	68.7393	88.0895	120.88	141.939	2249.47	1973.14	1995.69	1879.72
ENSMFAG00000019281			NA	H19_2	44482.1	1.89838	0.521879	3.63758	0.000275209	0.00188594	23440.1	19211.5	18726.9	13888.2	132822	103077	25109.9	19580.5
ENSMFAG00000019478	RASSF7	Ras association domain family member 7 [Source:HGNC Symbol;Acc:HGNC:1166]	102119622	RASSF7	1478.31	1.02789	0.31877	3.22457	0.00126164	0.00680541	489.063	837.851	1021.7	1542.48	1801.88	1950.67	1836.32	2346.52
ENSMFAG00000019657			NA	ENSMFAG00000019657	119.008	1.14852	0.268888	4.27138	1.94267e-05	0.000193098	61.9781	64.0651	88.2949	81.3919	210.347	165.855	130.794	149.34
ENSMFAG00000019805	CASP12	caspase 12 (gene/pseudogene) [Source:HGNC Symbol;Acc:HGNC:19004]	102115795	CASP12	2466.2	1.61737	0.303348	5.33174	9.72773e-08	1.78802e-06	1210.26	1035.05	1277.12	1327.08	5303.82	4849.39	2377.68	2349.2
ENSMFAG00000019905			NA	ENSMFAG00000019905	36.3451	5.13402	1.86455	2.75349	0.00589637	0.0244847	0	8.00813	0	0	9.60489	7.49024	135.991	129.667
ENSMFAG00000020141	TMEM30B	transmembrane protein 30B [Source:HGNC Symbol;Acc:HGNC:27254]	102133714	TMEM30B	281.23	1.70439	0.48409	3.5208	0.000430244	0.00274998	64.2318	73.0742	134.545	256.087	632.962	546.787	323.954	218.197
ENSMFAG00000020302	LRRN1	leucine rich repeat neuronal 1 [Source:HGNC Symbol;Acc:HGNC:20980]	102120690	LRRN1	1706.1	3.03565	0.480519	6.31743	2.65942e-10	8.01977e-09	164.524	153.156	595.991	569.743	2055.45	1857.58	4106.59	4145.75
ENSMFAG00000020323		late cornified envelope protein 2D-like [Source:NCBI gene;Acc:102135859]	102135859	ENSMFAG00000020323	6961.39	1.72144	0.479954	3.58667	0.000334926	0.0022266	1032.22	1786.81	3688.42	6450.8	7424.58	9681.67	9714.28	15912.3
ENSMFAG00000020396	CSRP3	cysteine and glycine rich protein 3 [Source:HGNC Symbol;Acc:HGNC:2472]	102124352	CSRP3	4462.34	11.4937	1.9326	5.9473	2.72599e-09	6.87406e-08	2.25375	1.00102	3.15339	5.9555	17448.2	18230.2	3.46475	4.47126
ENSMFAG00000020407	SLC34A2	solute carrier family 34 member 2 [Source:HGNC Symbol;Acc:HGNC:11020]	102137752	SLC34A2	393.222	1.57726	0.336839	4.68255	2.83328e-06	3.57671e-05	152.128	135.137	271.192	231.272	485.047	353.111	762.244	755.643
ENSMFAG00000020423	RASSF10	Ras association domain family member 10 [Source:HGNC Symbol;Acc:HGNC:33984]	102120403	RASSF10	444.762	1.7622	0.337814	5.21649	1.82346e-07	3.15881e-06	146.494	169.172	271.192	223.331	534.992	390.562	970.129	852.222
ENSMFAG00000020574		uncharacterized LOC101926682 [Source:NCBI gene;Acc:101926682]	101926682	ENSMFAG00000020574	350.951	1.26055	0.223919	5.62949	1.80739e-08	3.88332e-07	171.285	199.202	198.664	257.079	599.345	518.967	382.854	480.213
ENSMFAG00000020846			NA	ENSMFAG00000020846	9.85127	4.63342	1.47344	3.14463	0.00166296	0.00860302	0	0	0	2.97775	34.5776	34.2411	4.33093	2.68276
ENSMFAG00000020899			NA	ENSMFAG00000020899	4.74578	4.08451	1.58137	2.58289	0.00979756	0.0372406	0	0	2.10226	0	11.5259	18.1906	3.46475	2.68276
ENSMFAG00000021015	EVA1A	eva-1 homolog A, regulator of programmed cell death [Source:HGNC Symbol;Acc:HGNC:25816]	102117739	EVA1A	768.557	2.55977	0.279832	9.14753	5.82519e-20	5.90478e-18	146.494	210.213	278.55	256.087	977.778	1043.28	1553.07	1682.98
ENSMFAG00000021112			NA	ENSMFAG00000021112	10.4014	2.22997	0.80402	2.77353	0.00554517	0.0233024	3.38062	0	6.30678	4.96292	14.4073	18.1906	21.6547	14.308
ENSMFAG00000021161			NA	ENSMFAG00000021161	9.72796	4.13721	1.14063	3.62711	0.000286608	0.0019484	2.25375	0	0	1.98517	7.68391	8.56027	24.2532	33.0873
ENSMFAG00000021292	ZMAT3	zinc finger matrin-type 3 [Source:HGNC Symbol;Acc:HGNC:29983]	102120315	ZMAT3	493.501	1.71672	0.234461	7.32195	2.44395e-13	1.18865e-11	280.592	175.178	273.294	192.561	749.181	661.281	938.08	677.843
ENSMFAG00000021372			NA	HOXA11-AS1_6	9.73143	3.50077	1.20509	2.90499	0.00367269	0.0166109	3.38062	3.00305	0	0	3.84196	7.49024	20.7885	39.3471
ENSMFAG00000021540	SOWAHD	sosondowah ankyrin repeat domain family member D [Source:HGNC Symbol;Acc:HGNC:32960]	102142352	SOWAHD	115.794	1.26693	0.448773	2.82309	0.00475639	0.0205642	46.2018	45.0457	72.528	108.192	137.35	72.7623	198.357	245.919
ENSMFAG00000021547		40S ribosomal protein S18 [Source:NCBI gene;Acc:102143773]	102143773	ENSMFAG00000021547	5059.97	1.34429	0.454576	2.95725	0.00310396	0.0144054	3238.64	1596.62	4907.73	1695.33	8445.58	4497.35	12524.2	3574.33
ENSMFAG00000021723	PRSS55	serine protease 55 [Source:HGNC Symbol;Acc:HGNC:30824]	102145721	PRSS55	88.5176	1.80077	0.617376	2.91682	0.00353624	0.0160907	29.2987	52.0529	19.9715	56.5773	42.2615	53.5017	187.096	267.381
ENSMFAG00000021726	OVOL2	ovo like zinc finger 2 [Source:HGNC Symbol;Acc:HGNC:15804]	102130323	OVOL2	348.914	1.07639	0.214515	5.01779	5.2268e-07	8.04086e-06	199.457	246.25	177.641	273.953	529.229	518.967	446.086	399.731
ENSMFAG00000021753			NA	ENSMFAG00000021753	8.49483	1.88144	0.71828	2.61936	0.0088094	0.0340975	2.25375	3.00305	5.25565	3.97034	13.4468	12.8404	16.4575	10.731
ENSMFAG00000022240	HIST3H2A	histone cluster 3 H2A [Source:HGNC Symbol;Acc:HGNC:20507]	102141626	HIST3H2A	1616.01	1.88937	0.324076	5.83002	5.5422e-09	1.32418e-07	437.227	396.403	824.086	1089.86	2527.05	2481.41	2328.31	2843.72
ENSMFAG00000022604	FFAR2	free fatty acid receptor 2 [Source:HGNC Symbol;Acc:HGNC:4501]	102135149	FFAR2	54.7873	1.90191	0.683787	2.78144	0.00541189	0.0228634	28.1718	22.0224	32.585	9.92584	21.1308	31.031	161.977	131.455
ENSMFAG00000022646	ADGRF4	adhesion G protein-coupled receptor F4 [Source:HGNC Symbol;Acc:HGNC:19011]	102133539	ADGRF4	3651.27	1.06354	0.363436	2.92634	0.0034298	0.015687	1221.53	1312.33	3129.21	3789.69	4310.67	4747.74	5405	5293.97
ENSMFAG00000022681	NREP	neuronal regeneration related protein [Source:HGNC Symbol;Acc:HGNC:16834]	101864800	NREP	6626.48	1.60152	0.338849	4.72637	2.28575e-06	2.96221e-05	1957.38	1792.82	4435.77	4952.99	8886.44	9513.67	10875	10597.8
ENSMFAG00000022830	ZGLP1	zinc finger GATA like protein 1 [Source:HGNC Symbol;Acc:HGNC:37245]	102139964	ZGLP1	49.7849	1.61942	0.556676	2.90909	0.00362482	0.0164244	16.9031	19.0193	23.1249	38.7108	33.6171	52.4317	59.7669	154.706
ENSMFAG00000022958			NA	ENSMFAG00000022958	230.87	1.84161	0.342762	5.37284	7.7506e-08	1.46134e-06	55.2168	72.0732	113.522	161.791	342.895	300.68	373.326	427.452
ENSMFAG00000022981			NA	ENSMFAG00000022981	126.086	1.52292	0.327443	4.65095	3.30415e-06	4.07564e-05	45.0749	59.06	56.761	99.2584	145.034	173.346	247.729	182.427
ENSMFAG00000023144	KIF26B	kinesin family member 26B [Source:HGNC Symbol;Acc:HGNC:25484]	102122188	KIF26B	1343.51	3.13354	0.320708	9.77069	1.50427e-22	1.84439e-20	270.45	274.279	284.856	269.983	1604.98	1354.66	3620.66	3068.18
ENSMFAG00000023146	HIST3H2BB	histone cluster 3 H2B family member b [Source:HGNC Symbol;Acc:HGNC:20514]	102141219	HIST3H2BB	35.9563	2.70174	0.483897	5.58331	2.3599e-08	4.94084e-07	6.76124	6.0061	12.6136	12.9036	49.9454	49.2216	56.3021	93.8965
ENSMFAG00000023184	RARRES1	retinoic acid receptor responder 1 [Source:HGNC Symbol;Acc:HGNC:9867]	102141381	RARRES1	2386.69	1.18725	0.277792	4.27389	1.92093e-05	0.000191401	1757.92	1767.8	1232.98	1068.02	2671.12	2277.03	4377.71	3940.97
ENSMFAG00000023352			NA	ENSMFAG00000023352	19.6078	1.62251	0.566204	2.86559	0.00416235	0.0184677	5.63437	9.00915	16.8181	6.94809	28.8147	32.101	18.1899	39.3471
ENSMFAG00000023385	LRRTM1	leucine rich repeat transmembrane neuronal 1 [Source:HGNC Symbol;Acc:HGNC:19408]	102138278	LRRTM1	35.2208	1.60185	0.555257	2.88488	0.00391567	0.0175366	18.03	5.00508	22.0737	24.8146	67.2342	25.6808	55.4359	63.4919
ENSMFAG00000023621			NA	ENSMFAG00000023621	179.781	1.21667	0.261222	4.65759	3.19928e-06	3.9678e-05	76.6274	126.128	108.266	121.095	203.624	317.8	220.011	264.699
ENSMFAG00000023651	GPR183	G protein-coupled receptor 183 [Source:HGNC Symbol;Acc:HGNC:3128]	102121838	GPR183	457.953	1.43444	0.51426	2.78933	0.00528165	0.0224139	135.225	186.189	321.646	346.412	316.961	227.917	991.784	1137.49
ENSMFAG00000023780			NA	ENSMFAG00000023780	396.171	1.16182	0.362594	3.20419	0.00135445	0.00721724	164.524	124.126	329.004	361.301	517.704	438.714	719.801	514.195
ENSMFAG00000024075		60S ribosomal protein L36a-like [Source:NCBI gene;Acc:102125436]	102125436	ENSMFAG00000024075	241.921	1.28274	0.315704	4.06313	4.84197e-05	0.000428167	226.502	138.14	107.215	92.3103	276.621	409.823	338.679	346.076
ENSMFAG00000024295		60S ribosomal protein L39 [Source:NCBI gene;Acc:102136025]	102123072	ENSMFAG00000024295	370.062	1.6723	0.424868	3.93604	8.28364e-05	0.00067576	167.904	235.239	140.851	162.784	882.689	819.646	259.856	291.526
ENSMFAG00000024473			NA	ENSMFAG00000024473	30.9762	2.55252	0.893537	2.85665	0.00428142	0.0188977	7.88812	14.0142	5.25565	8.93325	9.60489	26.7509	162.843	12.5195
ENSMFAG00000024502	CDH15	cadherin 15 [Source:HGNC Symbol;Acc:HGNC:1754]	102122414	CDH15	396.197	4.08546	1.14956	3.55393	0.000379522	0.00246936	48.4556	47.0478	43.0963	37.7182	1598.25	1317.21	27.718	50.0781
ENSMFAG00000024503	TRBV28	T cell receptor beta variable 28 [Source:HGNC Symbol;Acc:HGNC:12209]	NA	TRBV28	7.19919	4.75481	1.57132	3.026	0.00247816	0.0119648	0	0	0	1.98517	2.88147	3.2101	17.3237	32.1931
ENSMFAG00000024507			NA	TP53TG1_1	33.2639	2.57267	0.694842	3.70253	0.000213463	0.00151636	5.63437	1.00102	14.7158	16.8739	30.7356	81.3226	40.7108	75.1172
ENSMFAG00000024844	NTF4	neurotrophin 4 [Source:HGNC Symbol;Acc:HGNC:8024]	102139472	NTF4	226.172	1.29892	0.383115	3.39041	0.000697881	0.00413239	67.6124	77.0783	175.539	202.487	272.779	274.999	351.672	387.211
ENSMFAG00000024879	TGFB3	transforming growth factor beta 3 [Source:HGNC Symbol;Acc:HGNC:11769]	102119907	TGFB3	6418.69	2.34641	0.220993	10.6176	2.46928e-26	4.28482e-24	1738.77	1655.68	2639.39	2404.04	9205.33	9162.7	12697.4	11846.2
ENSMFAG00000024909			NA	ENSMFAG00000024909	25.3432	5.58543	1.26335	4.42114	9.81823e-06	0.000106089	1.12687	2.00203	0	0.992584	0.960489	17.1205	85.7525	94.7907
ENSMFAG00000024955			NA	ENSMFAG00000024955	101.209	1.09204	0.33223	3.28701	0.00101259	0.00564492	63.1049	54.0549	78.8348	62.5328	207.466	125.194	129.062	89.4252
ENSMFAG00000024958			NA	ENSMFAG00000024958	23.4728	2.28713	0.817424	2.79798	0.0051424	0.0219184	3.38062	6.0061	10.5113	11.911	72.9972	59.9219	6.06331	16.9908
ENSMFAG00000024997	CLDN4	claudin 4 [Source:HGNC Symbol;Acc:HGNC:2046]	102119565	CLDN4	4043.01	1.53184	0.336854	4.5475	5.42871e-06	6.30864e-05	1257.59	1499.52	2588.93	2964.85	7643.57	7717.09	4166.36	4506.14
ENSMFAG00000025303	BPIFC	BPI fold containing family C [Source:HGNC Symbol;Acc:HGNC:16503]	102145492	BPIFC	2879.94	1.15315	0.364711	3.16182	0.00156788	0.00818562	1051.37	1164.18	2218.94	2711.74	2669.2	2916.91	4911.28	5395.92
ENSMFAG00000025338		histone H2A type 1-like [Source:NCBI gene;Acc:102119981]	102119981	ENSMFAG00000025338	45.1147	1.33841	0.476275	2.81016	0.00495164	0.0212646	24.7912	28.0285	10.5113	38.7108	50.9059	100.583	52.8374	54.5494
ENSMFAG00000025522	C4orf54	chromosome 4 open reading frame 54 [Source:HGNC Symbol;Acc:HGNC:27741]	102133954	ENSMFAG00000025522	121.899	7.08608	2.48943	2.84647	0.00442065	0.0193952	0	5.00508	2.10226	0	479.284	487.936	0.866187	0
ENSMFAG00000025685			NA	ENSMFAG00000025685	143.74	1.15052	0.356747	3.22502	0.00125962	0.00679811	74.3737	110.112	80.937	91.3177	279.502	262.158	130.794	120.724
ENSMFAG00000025686	NES	nestin [Source:HGNC Symbol;Acc:HGNC:7756]	102136783	NES	3589.68	1.0817	0.365769	2.95733	0.0031032	0.0144051	3390.76	2795.84	1866.81	1161.32	7050.95	5403.67	4096.2	2951.93
ENSMFAG00000025747	MAL	mal, T cell differentiation protein [Source:NCBI gene;Acc:101926035]	101926035	MAL	712.582	1.92469	0.315375	6.10287	1.04183e-09	2.82176e-08	285.099	278.283	294.316	330.53	1590.57	1503.4	767.441	651.015
ENSMFAG00000025800	FBP2	fructose-bisphosphatase 2 [Source:HGNC Symbol;Acc:HGNC:3607]	102142152	FBP2	1169.8	5.44321	1.52815	3.56197	0.000368083	0.00240334	47.3287	44.0447	67.2723	51.6144	4837.98	4284.42	6.92949	18.7793
ENSMFAG00000025893	SOWAHA	sosondowah ankyrin repeat domain family member A [Source:HGNC Symbol;Acc:HGNC:27033]	102131141	SOWAHA	50.7627	1.72716	0.644214	2.68103	0.00733955	0.0293869	4.50749	8.00813	37.8407	43.6737	69.1552	102.723	61.4992	78.6942
ENSMFAG00000025896	IGLV3-10	immunoglobulin lambda variable 3-10 [Source:HGNC Symbol;Acc:HGNC:5897]	NA	ENSMFAG00000025896	18.0506	3.45463	1.07793	3.20488	0.0013512	0.00720311	0	5.00508	0	6.94809	9.60489	11.7704	49.3726	61.7034
ENSMFAG00000025902			NA	ENSMFAG00000025902	514.38	3.35666	0.946293	3.54717	0.000389393	0.00252396	56.3437	39.0396	117.727	152.858	116.219	195.816	1560	1877.03
ENSMFAG00000025923	GPR55	G protein-coupled receptor 55 [Source:HGNC Symbol;Acc:HGNC:4511]	102121642	GPR55	29.8787	2.59419	0.713951	3.63357	0.000279528	0.00190978	0	8.00813	18.9203	6.94809	40.3405	43.8714	48.5064	72.4344
ENSMFAG00000026095	P2RY10	P2Y receptor family member 10 [Source:HGNC Symbol;Acc:HGNC:19906]	102129449	P2RY10	127.271	1.51476	0.550037	2.75393	0.0058885	0.0244702	34.9331	19.0193	79.8859	130.028	112.377	146.595	223.476	271.853
ENSMFAG00000026134	FA2H	fatty acid 2-hydroxylase [Source:NCBI gene;Acc:101865555]	101865555	FA2H	9673.79	1.11124	0.222491	4.99453	5.89795e-07	8.97225e-06	7056.48	8115.24	4439.97	4876.56	12742.8	13730.7	12810	13618.6
ENSMFAG00000026321			NA	ENSMFAG00000026321	113.619	9.48911	1.93373	4.90716	9.24049e-07	1.3317e-05	0	0	1.05113	0	7.68391	9.63031	444.354	446.232
ENSMFAG00000026497	IGLV7-43	immunoglobulin lambda variable 7-43 [Source:HGNC Symbol;Acc:HGNC:5929]	NA	IGLV7-43	11.7275	5.46483	1.53564	3.55867	0.000372742	0.00243143	0	0	1.05113	0.992584	1.92098	5.35017	13.859	70.6459
ENSMFAG00000026563	CORO2A	coronin 2A [Source:HGNC Symbol;Acc:HGNC:2255]	102119139	CORO2A	874.216	1.98618	0.421059	4.71711	2.39222e-06	3.0807e-05	235.517	202.205	518.207	453.611	836.586	761.864	2013.02	1972.72
ENSMFAG00000026569	LRRC15	leucine rich repeat containing 15 [Source:HGNC Symbol;Acc:HGNC:20818]	NA	LRRC15	1680.95	2.29971	0.29636	7.75983	8.504e-15	4.91887e-13	446.242	368.374	756.814	698.779	2520.32	1948.53	3674.36	3034.2
ENSMFAG00000026743			NA	ENSMFAG00000026743	31.2562	4.52737	1.20489	3.75751	0.000171616	0.00126176	0	0	8.40904	1.98517	7.68391	8.56027	87.4848	135.926
ENSMFAG00000026957			NA	ENSMFAG00000026957	178.351	3.28106	0.477857	6.86619	6.59383e-12	2.56196e-10	19.1569	15.0152	45.1986	53.5995	177.69	236.478	367.263	512.406
ENSMFAG00000026973	LDB3	LIM domain binding 3 [Source:HGNC Symbol;Acc:HGNC:15710]	102123611	LDB3	3259.12	3.0575	1.03373	2.95774	0.00309902	0.0143956	812.476	867.881	604.4	511.181	11682.4	10600.8	544.831	448.914
ENSMFAG00000027015			NA	ENSMFAG00000027015	520.22	3.42155	0.965386	3.54423	0.000393766	0.00254667	38.3137	84.0854	98.8062	133.999	115.259	142.315	1554.8	1994.18
ENSMFAG00000027151	CA2	carbonic anhydrase 2 [Source:NCBI gene;Acc:101866067]	101866067	CA2	6083.58	1.19486	0.392108	3.04727	0.0023093	0.0112718	2180.5	2077.11	5106.39	5432.41	5915.65	5440.05	11337.5	11179
ENSMFAG00000027169	SALL4	spalt like transcription factor 4 [Source:HGNC Symbol;Acc:HGNC:15924]	102140093	SALL4	269.465	2.89315	0.667632	4.33345	1.46792e-05	0.000151193	60.8512	41.0417	72.528	81.3919	104.693	83.4627	906.031	805.721
ENSMFAG00000027209			NA	ENSMFAG00000027209	5178.33	5.20845	1.18967	4.37807	1.19733e-05	0.000126374	166.777	217.221	252.271	454.603	441.825	517.897	13264.8	26111.3
ENSMFAG00000027315	TUNAR	TCL1 upstream neural differentiation-associated RNA [Source:HGNC Symbol;Acc:HGNC:44088]	NA	TUNAR	3.22666	5.07205	1.69168	2.99823	0.0027155	0.0129098	0	0	0	0	2.88147	9.63031	3.46475	9.83677
ENSMFAG00000027493	NOG	noggin [Source:HGNC Symbol;Acc:HGNC:7866]	102145726	NOG	82.2244	2.438	0.596231	4.08902	4.33204e-05	0.000388877	11.2687	8.00813	28.3805	54.5921	181.532	203.306	85.7525	84.9539
ENSMFAG00000027537	BNIPL	BCL2 interacting protein like [Source:HGNC Symbol;Acc:HGNC:16976]	102144477	BNIPL	3751.54	1.2868	0.314534	4.09112	4.29286e-05	0.000386206	1178.71	1513.54	2911.63	3120.68	4774.59	5276.34	5392.88	5843.94
ENSMFAG00000027584	COQ10A	coenzyme Q10A [Source:HGNC Symbol;Acc:HGNC:26515]	102127251	COQ10A	1009.56	1.61484	0.547604	2.94891	0.00318893	0.0147663	575.832	578.588	384.714	448.648	2525.13	2675.09	398.446	490.05
ENSMFAG00000027588	LRATD1	LRAT domain containing 1 [Source:HGNC Symbol;Acc:HGNC:20743]	102120250	FAM84A	2121.39	1.10422	0.286696	3.85154	0.000117375	0.000912773	829.379	933.948	1806.89	1817.42	2690.33	2969.34	2890.46	3033.3
ENSMFAG00000027604	MIXL1	Mix paired-like homeobox [Source:HGNC Symbol;Acc:HGNC:13363]	102147071	MIXL1	23.7008	3.29039	0.686602	4.79229	1.64891e-06	2.21398e-05	1.12687	1.00102	8.40904	6.94809	39.38	59.9219	43.3093	29.5103
ENSMFAG00000027605			NA	ENSMFAG00000027605	5276.74	3.55942	0.468439	7.59847	2.9966e-14	1.63187e-12	446.242	723.735	845.109	1285.4	3852.52	5129.74	12678.4	17252.8
ENSMFAG00000027682	TMEM266	transmembrane protein 266 [Source:HGNC Symbol;Acc:HGNC:26763]	101926642	TMEM266	147.174	1.32475	0.379822	3.48781	0.000486997	0.00305558	77.7543	72.0732	93.5506	92.3103	304.475	287.839	141.188	108.204
ENSMFAG00000027759			NA	ENSMFAG00000027759	150.123	2.95693	0.312263	9.46936	2.81573e-21	3.06675e-19	41.6943	44.0447	33.6362	17.8665	318.882	273.929	231.272	239.66
ENSMFAG00000027781	SOX2	SRY-box transcription factor 2 [Source:HGNC Symbol;Acc:HGNC:11195]	102140202	SOX2	68.6857	1.55818	0.333211	4.67624	2.92178e-06	3.67032e-05	34.9331	26.0264	36.7896	41.6885	115.259	67.4122	103.076	124.301
ENSMFAG00000027856			NA	ENSMFAG00000027856	12.1677	4.93013	1.1934	4.13115	3.60958e-05	0.000331731	0	0	1.05113	1.98517	45.143	16.0505	26.8518	6.25976
ENSMFAG00000027875	ASPRV1	aspartic peptidase retroviral like 1 [Source:HGNC Symbol;Acc:HGNC:26321]	102122540	ASPRV1	21731.2	1.73256	0.406679	4.26027	2.0418e-05	0.000201387	4776.82	5488.57	14409.9	15537.9	24287.9	24942.5	40401.5	44004.3
ENSMFAG00000027932		creatine kinase, mitochondrial 1A [Source:NCBI gene;Acc:101864785]	101864785	ENSMFAG00000027932	2105.96	1.41905	0.238765	5.9433	2.79348e-09	7.02694e-08	838.394	856.87	1436.9	1453.14	2807.51	2873.04	3170.24	3411.57
ENSMFAG00000027935	MSTN	myostatin [Source:NCBI gene;Acc:102141305]	102141305	MSTN	10.9636	5.33077	1.88517	2.82773	0.00468787	0.0203237	2.25375	0	0	0	63.3923	20.3306	1.73237	0
ENSMFAG00000028007	LRRC30	leucine rich repeat containing 30 [Source:HGNC Symbol;Acc:HGNC:30219]	102146992	LRRC30	39.3698	5.85832	1.36478	4.29251	1.76666e-05	0.000178022	2.25375	0	3.15339	0	172.888	130.544	4.33093	1.7885
ENSMFAG00000028035	GPR160	G protein-coupled receptor 160 [Source:HGNC Symbol;Acc:HGNC:23693]	102119679	GPR160	71.5233	2.00433	0.349472	5.73532	9.73262e-09	2.23664e-07	27.045	34.0346	24.176	28.7849	162.323	108.073	111.738	76.0114
ENSMFAG00000028065	TMEM95	transmembrane protein 95 [Source:HGNC Symbol;Acc:HGNC:27898]	102120548	TMEM95	172.518	1.90616	0.254796	7.48112	7.36922e-14	3.82005e-12	64.2318	55.0559	79.8859	91.3177	316.961	266.439	217.413	288.843
ENSMFAG00000028248	LCN2	lipocalin 2 [Source:HGNC Symbol;Acc:HGNC:6526]	102137149	LCN2	561.387	2.70252	0.566828	4.76779	1.86255e-06	2.47005e-05	180.3	230.234	71.4769	116.132	299.673	361.672	1386.76	1844.84
ENSMFAG00000028316	VSIG1	V-set and immunoglobulin domain containing 1 [Source:HGNC Symbol;Acc:HGNC:28675]	102123142	VSIG1	54.7483	1.5864	0.456873	3.4723	0.000516027	0.00320381	15.7762	27.0274	37.8407	28.7849	51.8664	50.2916	105.675	120.724
ENSMFAG00000028439	CD8A	CD8a molecule [Source:HGNC Symbol;Acc:HGNC:1706]	102124337	CD8A	247.423	1.36149	0.26985	5.04538	4.52627e-07	7.0802e-06	108.18	101.103	168.181	176.68	343.855	446.204	295.37	339.816
ENSMFAG00000028443			NA	ENSMFAG00000028443	20.1394	3.56054	1.39394	2.55431	0.01064	0.0398071	0	0	12.6136	0	7.68391	8.56027	58.0345	74.2229
ENSMFAG00000028459	FAM3D	family with sequence similarity 3 member D [Source:HGNC Symbol;Acc:HGNC:18665]	102144870	FAM3D	36.9734	4.4156	1.27148	3.4728	0.000515056	0.00319875	2.25375	2.00203	0	8.93325	4.80244	1.07003	125.597	151.129
ENSMFAG00000028496	GEM	GTP binding protein overexpressed in skeletal muscle [Source:HGNC Symbol;Acc:HGNC:4234]	102131323	GEM	4099.78	1.79952	0.118209	15.2232	2.48229e-52	1.75267e-49	1673.41	1844.87	1852.09	1948.44	5867.63	6393.45	6527.58	6690.79
ENSMFAG00000028522	P2RY6	pyrimidinergic receptor P2Y6 [Source:HGNC Symbol;Acc:HGNC:8543]	102125133	P2RY6	381.192	2.82062	0.354027	7.96724	1.6226e-15	1.01915e-13	55.2168	52.0529	116.675	153.85	715.564	714.783	574.282	667.112
ENSMFAG00000028576	KLHL34	kelch like family member 34 [Source:HGNC Symbol;Acc:HGNC:26634]	102136061	KLHL34	293.494	6.16516	1.67051	3.69059	0.00022373	0.00157806	0	19.0193	5.25565	7.94067	1143.94	1152.43	9.52805	9.83677
ENSMFAG00000028761	MYADML2	myeloid associated differentiation marker like 2 [Source:HGNC Symbol;Acc:HGNC:34548]	102144363	MYADML2	116.233	8.2009	2.79151	2.9378	0.00330554	0.0152168	0	0	3.15339	0	517.704	405.543	3.46475	0
ENSMFAG00000028788	CEACAM19	carcinoembryonic antigen related cell adhesion molecule 19 [Source:HGNC Symbol;Acc:HGNC:31951]	102134033	CEACAM19	507.587	1.39768	0.35602	3.92586	8.64196e-05	0.000700249	164.524	148.15	360.538	443.685	748.221	782.195	675.625	737.758
ENSMFAG00000028792			NA	ENSMFAG00000028792	605.767	2.5363	0.563966	4.49726	6.88341e-06	7.74421e-05	104.799	161.164	227.044	219.361	1899.85	1596.49	253.793	383.634
ENSMFAG00000028880	LAT2	linker for activation of T cells family member 2 [Source:HGNC Symbol;Acc:HGNC:12749]	102117113	LAT2	1842.27	1.21202	0.258101	4.6959	2.65438e-06	3.38215e-05	1071.66	1120.14	1124.71	1127.58	1849.9	1759.14	3407.58	3277.43
ENSMFAG00000028881		histone H2B type 3-A [Source:NCBI gene;Acc:102140817]	102140817	ENSMFAG00000028881	5.43668	3.68728	1.39765	2.63821	0.00833455	0.0326494	0	0	3.15339	0	4.80244	6.42021	12.1266	16.9908
ENSMFAG00000028913	EMID1	EMI domain containing 1 [Source:HGNC Symbol;Acc:HGNC:18036]	102118685	EMID1	995.478	1.35388	0.197698	6.84821	7.47819e-12	2.87826e-10	509.347	475.483	666.417	588.602	1308.19	1154.57	1631.9	1629.33
ENSMFAG00000028924	C19orf47	chromosome 19 open reading frame 47 [Source:HGNC Symbol;Acc:HGNC:26723]	102134434	C19orf47	2915.07	1.55316	0.447027	3.47441	0.00051197	0.00318151	1244.07	1295.32	1634.51	1752.9	7246.89	6538.98	1807.73	1800.13
ENSMFAG00000028933	MROH6	maestro heat like repeat family member 6 [Source:HGNC Symbol;Acc:HGNC:27814]	102120440	MROH6	923.208	1.11065	0.402938	2.75639	0.00584435	0.0243378	269.323	351.357	742.098	974.717	950.884	1026.16	1316.6	1754.52
ENSMFAG00000029062	SPRR4	small proline rich protein 4 [Source:HGNC Symbol;Acc:HGNC:23173]	102130390	SPRR4	1182.9	1.89219	0.281229	6.72829	1.71672e-11	6.26586e-10	353.838	553.562	479.315	621.357	1379.26	1426.36	1950.65	2698.85
ENSMFAG00000029064	PTPRN	protein tyrosine phosphatase receptor type N [Source:HGNC Symbol;Acc:HGNC:9676]	102115246	PTPRN	338.197	6.57885	0.631054	10.4252	1.90301e-25	3.02062e-23	6.76124	10.0102	5.25565	5.9555	230.517	189.396	1196.2	1061.48
ENSMFAG00000029066	PTGS2	prostaglandin-endoperoxide synthase 2 [Source:HGNC Symbol;Acc:HGNC:9605]	102143028	PTGS2	664.923	1.38562	0.394957	3.50828	0.000451006	0.00286173	352.711	403.41	334.259	382.145	385.156	608.849	1456.93	1395.93
ENSMFAG00000029127			NA	ENSMFAG00000029127	482.331	1.12175	0.317159	3.53686	0.000404914	0.00260642	268.196	236.24	425.708	284.872	915.346	506.126	809.018	413.144
ENSMFAG00000029235	LRAT	lecithin retinol acyltransferase [Source:HGNC Symbol;Acc:HGNC:6685]	102123283	LRAT	14.4771	5.16888	1.3433	3.8479	0.000119133	0.000922608	0	0	3.15339	0	8.6444	5.35017	45.9079	52.7609
ENSMFAG00000029240	ADM5	adrenomedullin 5 (putative) [Source:HGNC Symbol;Acc:HGNC:27293]	102135779	ADM5	110.165	1.54321	0.296444	5.20575	1.93212e-07	3.32455e-06	37.1868	49.0498	64.1189	74.4438	190.177	159.435	132.527	174.379
ENSMFAG00000029320	ZBED2	zinc finger BED-type containing 2 [Source:HGNC Symbol;Acc:HGNC:20710]	102120694	ZBED2	81.3588	2.30455	0.453558	5.08105	3.75345e-07	6.00434e-06	22.5375	23.0234	26.2783	37.7182	62.4318	93.093	181.899	203.889
ENSMFAG00000029353	DUSP13	dual specificity phosphatase 13 [Source:HGNC Symbol;Acc:HGNC:19681]	102123868	DUSP13	838.541	8.38121	1.66768	5.02567	5.01677e-07	7.76443e-06	9.01499	4.00407	2.10226	4.96292	3549.97	3127.71	5.19712	5.36551
ENSMFAG00000029447	EHF	ETS homologous factor [Source:HGNC Symbol;Acc:HGNC:3246]	102143017	EHF	5885.92	3.0093	0.526141	5.71956	1.06797e-08	2.42706e-07	882.342	724.736	1707.04	1887.89	3751.67	3884.22	18227.2	16022.3
ENSMFAG00000029607	SPNS3	sphingolipid transporter 3 (putative) [Source:HGNC Symbol;Acc:HGNC:28433]	NA	SPNS3	43.6526	1.27192	0.406404	3.1297	0.00174988	0.00897557	14.6494	18.0183	34.6873	34.7404	69.1552	62.062	65.8302	50.0781
ENSMFAG00000029637	GPR65	G protein-coupled receptor 65 [Source:HGNC Symbol;Acc:HGNC:4517]	102143826	GPR65	376.026	1.62689	0.501378	3.24485	0.00117513	0.00641239	123.956	124.126	220.737	267.005	222.833	248.248	819.412	981.889
ENSMFAG00000029645	TLR10	Macaca fascicularis toll like receptor 10 (TLR10), mRNA. [Source:RefSeq mRNA;Acc:NM_001319612]	102137873	TLR10	56.7988	2.80712	0.678249	4.13877	3.49169e-05	0.000322489	12.3956	11.0112	11.5624	21.8368	20.1703	41.7313	182.765	152.917
ENSMFAG00000029765	SGCA	sarcoglycan alpha [Source:HGNC Symbol;Acc:HGNC:10805]	102127814	SGCA	976.279	3.81991	1.18554	3.22208	0.00127263	0.00685207	73.2468	83.0844	192.357	167.747	4022.53	3089.19	65.8302	116.253
ENSMFAG00000029809	TLR1	Macaca fascicularis toll like receptor 1 (TLR1), mRNA. [Source:RefSeq mRNA;Acc:NM_001319611]	102139002	TLR1	662.288	1.45498	0.455654	3.19316	0.00140725	0.00745683	216.36	159.162	505.594	535.003	608.95	543.577	1339.99	1389.67
ENSMFAG00000029854	SOX15	SRY-box transcription factor 15 [Source:HGNC Symbol;Acc:HGNC:11196]	102130680	SOX15	641.968	2.23359	0.358402	6.23206	4.60342e-10	1.33702e-08	100.292	187.19	234.402	378.174	817.376	1119.26	1106.12	1192.93
ENSMFAG00000029857		histone H2A type 1 [Source:NCBI gene;Acc:102137997]	102137997	ENSMFAG00000029857	9.02173	2.75863	1.0486	2.63077	0.00851914	0.0332073	2.25375	4.00407	0	2.97775	2.88147	29.961	9.52805	20.5678
ENSMFAG00000029883	GCGR	glucagon receptor [Source:HGNC Symbol;Acc:HGNC:4192]	102133101	GCGR	35.6116	2.36947	0.672312	3.52436	0.0004245	0.00271797	9.01499	20.0203	2.10226	14.8888	99.8909	74.9024	37.246	26.8276
ENSMFAG00000029911	IGSF11	immunoglobulin superfamily member 11 [Source:HGNC Symbol;Acc:HGNC:16669]	102146257	IGSF11	132.472	1.09534	0.241569	4.53429	5.7798e-06	6.64498e-05	81.1349	93.0945	81.9882	81.3919	188.256	211.867	189.695	132.349
ENSMFAG00000029928	SMCO4	single-pass membrane protein with coiled-coil domains 4 [Source:HGNC Symbol;Acc:HGNC:24810]	NA	SMCO4	1052.2	1.10324	0.215642	5.11607	3.11964e-07	5.08764e-06	499.205	593.603	731.587	848.659	1407.12	1559.04	1189.27	1589.09
ENSMFAG00000029966	ARL4D	ADP ribosylation factor like GTPase 4D [Source:HGNC Symbol;Acc:HGNC:656]	102124666	ARL4D	2462.44	1.15287	0.338247	3.40837	0.000653526	0.0039059	862.058	1000.02	2038.14	2210.48	4055.18	4030.82	2551.79	2951.03
ENSMFAG00000029978	NIPAL4	NIPA like domain containing 4 [Source:HGNC Symbol;Acc:HGNC:28018]	102144319	NIPAL4	1985.1	1.98139	0.375109	5.28216	1.2767e-07	2.28512e-06	411.309	431.438	1316.02	1050.15	2810.39	2936.17	3830.28	3095.01
ENSMFAG00000029993	C3orf20	chromosome 3 open reading frame 20 [Source:HGNC Symbol;Acc:HGNC:25320]	102117961	C3orf20	97.3534	3.37344	0.711897	4.73866	2.15135e-06	2.81117e-05	7.88812	21.0213	14.7158	24.8146	53.7874	31.031	316.158	309.411
ENSMFAG00000029996		sarcolipin [Source:NCBI gene;Acc:102131807]	102131807	SLN	1751.1	11.1904	2.31625	4.83125	1.35677e-06	1.87079e-05	0	0	0	5.9555	7019.25	6922.05	32.9151	28.6161
ENSMFAG00000030023		late cornified envelope protein 2D [Source:NCBI gene;Acc:102134981]	102134981	ENSMFAG00000030023	2304.15	2.53076	0.863193	2.93185	0.00336945	0.0154623	113.814	228.232	799.91	1577.22	1512.77	2122.95	4729.38	7348.96
ENSMFAG00000030047	IL22RA2	interleukin 22 receptor subunit alpha 2 [Source:HGNC Symbol;Acc:HGNC:14901]	102143120	IL22RA2	95.612	3.37881	0.885851	3.8142	0.000136624	0.00103305	5.63437	19.0193	11.5624	30.7701	7.68391	42.8014	304.031	343.393
ENSMFAG00000030050	WNT3	Wnt family member 3 [Source:HGNC Symbol;Acc:HGNC:12782]	102129654	WNT3	2754.65	1.06381	0.315685	3.36985	0.000752087	0.00439051	1164.06	1010.03	2271.49	2684.94	3532.68	3729.07	3699.48	3945.44
ENSMFAG00000030082	IL17B	interleukin 17B [Source:HGNC Symbol;Acc:HGNC:5982]	NA	IL17B	269.438	1.30254	0.378157	3.44445	0.000572221	0.00349338	112.687	107.109	190.255	211.42	571.491	475.095	245.997	241.448
ENSMFAG00000030094	ADAM23	ADAM metallopeptidase domain 23 [Source:HGNC Symbol;Acc:HGNC:202]	102132285	ADAM23	463.815	1.31862	0.293888	4.48681	7.22988e-06	8.08957e-05	167.904	216.22	313.237	364.278	710.762	571.398	846.264	520.455
ENSMFAG00000030096			NA	ENSMFAG00000030096	20846	1.20708	0.225049	5.36361	8.15762e-08	1.52963e-06	13209.2	11014.2	14490.9	11688.7	37207.4	34230.4	23144.5	21783.1
ENSMFAG00000030135			NA	TRGV10	65.8381	2.20614	0.650074	3.39368	0.000689601	0.00408927	29.2987	13.0132	17.8692	33.7478	35.5381	32.101	184.498	180.639
ENSMFAG00000030138			NA	ENSMFAG00000030138	62.0176	1.75559	0.404626	4.33881	1.43255e-05	0.000147847	14.6494	23.0234	37.8407	37.7182	68.1947	82.3926	116.069	116.253
ENSMFAG00000030144	TRBV9	T cell receptor beta variable 9 [Source:HGNC Symbol;Acc:HGNC:12246]	NA	TRBV9	18.1286	2.76568	0.667939	4.14062	3.46362e-05	0.000320239	3.38062	5.00508	4.20452	5.9555	53.7874	12.8404	29.4503	30.4046
ENSMFAG00000030148			NA	ENSMFAG00000030148	104.368	1.32385	0.534337	2.47756	0.0132285	0.0474372	18.03	44.0447	79.8859	96.2806	95.0884	86.6728	165.442	249.496
ENSMFAG00000030156	P2RY2	purinergic receptor P2Y2 [Source:HGNC Symbol;Acc:HGNC:8541]	102123171	P2RY2	617.789	1.60744	0.237509	6.76792	1.30644e-11	4.85492e-10	340.316	259.263	288.01	333.508	1207.33	1066.82	712.871	734.181
ENSMFAG00000030161	PRR15L	proline rich 15 like [Source:HGNC Symbol;Acc:HGNC:28149]	102115559	PRR15L	50.6197	1.77834	0.428702	4.1482	3.35102e-05	0.000311606	21.4106	21.0213	19.9715	28.7849	98.9304	114.494	49.3726	50.9724
ENSMFAG00000030204	ADAMTS6	ADAM metallopeptidase with thrombospondin type 1 motif 6 [Source:HGNC Symbol;Acc:HGNC:222]	102126790	ADAMTS6	346.764	2.42269	0.428294	5.65659	1.54406e-08	3.39229e-07	101.419	110.112	112.471	112.162	280.463	264.298	876.581	916.608
ENSMFAG00000030210	RNF186	ring finger protein 186 [Source:HGNC Symbol;Acc:HGNC:25978]	102135744	RNF186	80.6521	1.35689	0.468764	2.89461	0.00379632	0.0170693	68.7393	63.064	13.6647	35.733	111.417	150.875	94.4143	107.31
ENSMFAG00000030218	AURKC	aurora kinase C [Source:HGNC Symbol;Acc:HGNC:11391]	102133523	AURKC	99.0063	1.6609	0.601004	2.76355	0.00571765	0.0239029	65.3587	75.0762	25.2271	24.8146	61.4713	56.7118	260.722	222.669
ENSMFAG00000030234			NA	ENSMFAG00000030234	9.72995	5.926	1.87616	3.15858	0.0015854	0.0082643	1.12687	0	0	0	0	1.07003	38.9784	36.6643
ENSMFAG00000030248	RASGRP1	RAS guanyl releasing protein 1 [Source:HGNC Symbol;Acc:HGNC:9878]	102124752	RASGRP1	658.974	1.65474	0.554069	2.98652	0.00282174	0.0133313	200.584	205.208	471.958	393.063	352.499	310.31	1713.32	1624.86
ENSMFAG00000030260	BHMT	betaine--homocysteine S-methyltransferase [Source:HGNC Symbol;Acc:HGNC:1047]	102117049	BHMT	324.314	1.95042	0.345489	5.64539	1.64806e-08	3.57475e-07	161.143	135.137	101.96	134.991	726.13	696.592	329.151	309.411
ENSMFAG00000030263	SPTSSB	serine palmitoyltransferase small subunit B [Source:HGNC Symbol;Acc:HGNC:24045]	NA	SPTSSB	1527.8	1.63758	0.534044	3.06639	0.00216664	0.0106824	288.48	294.299	1298.15	1091.84	1439.77	1124.61	3649.24	3035.99
ENSMFAG00000030266	SLC44A3	solute carrier family 44 member 3 [Source:HGNC Symbol;Acc:HGNC:28689]	101864803	SLC44A3	585.894	1.33831	0.313977	4.26244	2.02208e-05	0.00020002	207.345	204.207	470.906	445.67	898.057	832.487	854.06	774.422
ENSMFAG00000030275	CMTM5	CKLF like MARVEL transmembrane domain containing 5 [Source:HGNC Symbol;Acc:HGNC:19176]	NA	CMTM5	170.196	1.05425	0.331689	3.17843	0.00148077	0.00780244	91.2768	111.113	115.624	124.073	276.621	339.201	149.85	153.811
ENSMFAG00000030288	TMEM200A	transmembrane protein 200A [Source:HGNC Symbol;Acc:HGNC:21075]	102121485	TMEM200A	709.664	3.3341	0.200561	16.6239	4.68155e-62	5.32553e-59	143.113	152.155	98.8062	118.117	1410.96	1416.73	1218.72	1118.71
ENSMFAG00000030322	POU2F2	POU class 2 homeobox 2 [Source:HGNC Symbol;Acc:HGNC:9213]	102118430	POU2F2	274.337	1.36082	0.420881	3.23327	0.00122382	0.0066399	143.113	113.115	228.095	131.021	233.399	194.746	653.105	498.098
ENSMFAG00000030324	MRLN	myoregulin [Source:HGNC Symbol;Acc:HGNC:48649]	102131727	MRLN	97.8892	8.59728	3.38286	2.54142	0.0110403	0.04105	0	2.00203	0	0	328.487	452.624	0	0
ENSMFAG00000030350	TRNP1	TMF1 regulated nuclear protein 1 [Source:HGNC Symbol;Acc:HGNC:34348]	102131573	TRNP1	244.712	1.64541	0.326458	5.0402	4.65039e-07	7.2522e-06	67.6124	93.0945	173.437	139.954	375.551	274.999	453.882	379.163
ENSMFAG00000030355	GAL3ST1	galactose-3-O-sulfotransferase 1 [Source:HGNC Symbol;Acc:HGNC:24240]	102117816	GAL3ST1	88.8988	1.94986	0.368738	5.28792	1.23712e-07	2.21815e-06	25.9181	44.0447	47.3009	28.7849	206.505	147.665	112.604	98.3677
ENSMFAG00000030356	CADM4	cell adhesion molecule 4 [Source:HGNC Symbol;Acc:HGNC:30825]	102135650	CADM4	2212.14	1.04336	0.232427	4.48895	7.15739e-06	8.01283e-05	1346.61	1245.26	1765.9	1423.37	3743.99	3534.32	2453.91	2183.76
ENSMFAG00000030421			NA	ENSMFAG00000030421	3104.1	1.05343	0.198579	5.30487	1.12755e-07	2.03955e-06	1910.05	1828.86	2077.03	2258.13	5419.08	4434.22	3477.74	3427.67
ENSMFAG00000030435	AWAT1	acyl-CoA wax alcohol acyltransferase 1 [Source:HGNC Symbol;Acc:HGNC:23252]	102130614	AWAT1	824.391	1.29972	0.477851	2.71993	0.00652958	0.0266546	493.571	625.635	319.544	466.514	386.117	575.678	1713.32	2014.75
ENSMFAG00000030459	ASCL2	achaete-scute family bHLH transcription factor 2 [Source:HGNC Symbol;Acc:HGNC:739]	102134956	ASCL2	370.177	1.42568	0.384169	3.71108	0.000206378	0.00147292	86.7693	131.133	294.316	290.827	522.506	568.188	443.487	624.188
ENSMFAG00000030467			NA	ENSMFAG00000030467	1448.62	2.13496	0.254567	8.38663	5.00291e-17	3.67167e-15	507.093	466.474	669.57	506.218	1451.3	2346.58	2653.13	2988.59
ENSMFAG00000030482	FOXQ1	forkhead box Q1 [Source:HGNC Symbol;Acc:HGNC:20951]	102136073	FOXQ1	559.447	2.61399	0.48035	5.44184	5.27334e-08	1.03228e-06	49.5824	70.0712	237.555	270.975	833.704	862.448	948.474	1202.77
ENSMFAG00000030491	PRSS35	serine protease 35 [Source:HGNC Symbol;Acc:HGNC:21387]	102124444	PRSS35	270.821	1.08563	0.268716	4.04007	5.34351e-05	0.000464997	170.158	121.123	213.379	189.584	315.04	278.209	413.171	465.905
ENSMFAG00000030515	CXorf21	chromosome X open reading frame 21 [Source:HGNC Symbol;Acc:HGNC:25667]	102136062	CXorf21	115.52	2.39406	0.717793	3.3353	0.00085207	0.00488501	7.88812	20.0203	65.1701	54.5921	65.3133	56.7118	307.496	346.97
ENSMFAG00000030521	STAP2	signal transducing adaptor family member 2 [Source:HGNC Symbol;Acc:HGNC:30430]	102137196	STAP2	1845.87	1.26137	0.326073	3.86836	0.00010957	0.000859778	607.385	671.682	1503.12	1564.31	2714.34	2594.83	2573.44	2537.89
ENSMFAG00000030534			NA	ENSMFAG00000030534	1059.09	1.25293	0.295136	4.24529	2.18316e-05	0.000213274	585.974	411.418	876.643	630.291	2161.1	1388.9	1093.13	1325.28
ENSMFAG00000030536	GRXCR2	glutaredoxin and cysteine rich domain containing 2 [Source:HGNC Symbol;Acc:HGNC:33862]	102119501	GRXCR2	63.3667	1.26434	0.420927	3.0037	0.0026672	0.0127245	33.8062	14.0142	53.6076	47.644	87.4045	79.1825	85.7525	105.522
ENSMFAG00000030544	FGF13	fibroblast growth factor 13 [Source:NCBI gene;Acc:101867405]	101867405	FGF13	942.089	1.12853	0.247762	4.55489	5.24138e-06	6.12572e-05	458.638	447.454	604.4	854.615	1334.12	1092.5	1446.53	1298.45
ENSMFAG00000030558	HRC	histidine rich calcium binding protein [Source:HGNC Symbol;Acc:HGNC:5178]	102142591	HRC	1298.23	3.71462	1.35255	2.74639	0.00602553	0.0249199	185.934	145.147	214.431	189.584	4969.57	4605.43	36.3798	39.3471
ENSMFAG00000030561	FOXM1	forkhead box M1 [Source:HGNC Symbol;Acc:HGNC:3818]	102142066	FOXM1	1062.01	1.16547	0.28993	4.01981	5.82451e-05	0.000501947	521.743	461.469	864.029	772.23	1916.18	1724.9	1189.27	1046.27
ENSMFAG00000030569	YOD1	YOD1 deubiquitinase [Source:HGNC Symbol;Acc:HGNC:25035]	102139916	YOD1	864.61	1.11676	0.452368	2.46871	0.0135602	0.0483559	429.339	450.457	732.638	570.736	545.558	489.006	2109.16	1589.98
ENSMFAG00000030591	TGM1	transglutaminase 1 [Source:HGNC Symbol;Acc:HGNC:11777]	102118894	TGM1	3154.73	1.02916	0.339042	3.0355	0.00240139	0.0116491	1179.84	1215.23	2879.05	3025.4	4026.37	3546.09	4570	4795.87
ENSMFAG00000030600	NTRK1	neurotrophic receptor tyrosine kinase 1 [Source:HGNC Symbol;Acc:HGNC:8031]	102129364	NTRK1	34.0657	1.86684	0.749923	2.48938	0.0127966	0.0462469	15.7762	21.0213	19.9715	1.98517	25.9332	18.1906	63.2316	106.416
ENSMFAG00000030604	TMEM229A	transmembrane protein 229A [Source:HGNC Symbol;Acc:HGNC:37279]	102122116	TMEM229A	36.7936	1.96672	0.630485	3.11937	0.00181236	0.00924974	4.50749	5.00508	31.5339	18.8591	38.4196	62.062	60.6331	73.3287
ENSMFAG00000030608	IGKV4-1	immunoglobulin kappa variable 4-1 [Source:HGNC Symbol;Acc:HGNC:5834]	NA	ENSMFAG00000030608	22.0332	7.11815	1.33256	5.34172	9.20707e-08	1.70302e-06	0	0	0	0.992584	12.4864	12.8404	64.0978	85.8482
ENSMFAG00000030611		beta-defensin 4A-like [Source:NCBI gene;Acc:107130570]	107130570	ENSMFAG00000030611	820.733	8.47832	1.98357	4.27427	1.91764e-05	0.000191211	0	0	8.40904	9.92584	15.3678	27.8209	2856.68	3647.65
ENSMFAG00000030615	IGLV9-49	immunoglobulin lambda variable 9-49 [Source:HGNC Symbol;Acc:HGNC:5933]	NA	ENSMFAG00000030615	42.7692	8.80404	1.15991	7.59028	3.19207e-14	1.73371e-12	0	0	0	0	53.7874	46.0115	110.006	132.349
ENSMFAG00000030616	IMPA2	inositol monophosphatase 2 [Source:HGNC Symbol;Acc:HGNC:6051]	102135387	IMPA2	12131.4	1.4677	0.181849	8.07097	6.97408e-16	4.47653e-14	6144.84	5311.39	7366.32	6949.08	21350.7	18725.6	15967.3	15236.3
ENSMFAG00000030618	LTB4R2	leukotriene B4 receptor 2 [Source:HGNC Symbol;Acc:HGNC:19260]	102122200	LTB4R2	1276.97	2.23286	0.536542	4.16157	3.1607e-05	0.00029633	209.599	279.284	674.826	628.306	838.507	819.646	3320.96	3444.66
ENSMFAG00000030643	BTBD11	BTB domain containing 11 [Source:HGNC Symbol;Acc:HGNC:23844]	101926504	BTBD11	1177.82	1.29348	0.346825	3.72949	0.00019187	0.00138775	471.033	400.407	939.711	919.133	1212.14	1239.1	2136.88	2104.17
ENSMFAG00000030646	FOLR1	folate receptor alpha [Source:HGNC Symbol;Acc:HGNC:3791]	102132305	FOLR1	11.5204	2.42109	0.762193	3.17648	0.00149076	0.00784698	2.25375	5.00508	5.25565	1.98517	8.6444	18.1906	32.0489	18.7793
ENSMFAG00000030648	RUBCNL	rubicon like autophagy enhancer [Source:HGNC Symbol;Acc:HGNC:20420]	102135131	RUBCNL	279.213	2.27561	0.351752	6.46936	9.84219e-11	3.18874e-09	89.023	82.0834	106.164	105.214	275.66	284.629	673.893	617.034
ENSMFAG00000030653	L1CAM	L1 cell adhesion molecule [Source:HGNC Symbol;Acc:HGNC:6470]	102127011	L1CAM	4517.29	1.84017	0.243292	7.56362	3.92009e-14	2.10125e-12	1409.72	1602.63	2468.05	2409	6577.43	5592	8169.87	7909.66
ENSMFAG00000030693	WFDC2	WAP four-disulfide core domain 2 [Source:HGNC Symbol;Acc:HGNC:15939]	102127234	WFDC2	290.083	1.36297	0.295933	4.60567	4.11141e-06	4.95207e-05	135.225	155.158	150.312	208.443	485.047	573.538	264.187	348.758
ENSMFAG00000030705	IGKC	immunoglobulin kappa constant [Source:HGNC Symbol;Acc:HGNC:5716]	NA	IGKC	1591.41	4.16301	0.885113	4.70336	2.5591e-06	3.27705e-05	82.2618	84.0854	222.84	283.879	573.412	666.631	5285.47	5532.74
ENSMFAG00000030746	WT1	WT1 transcription factor [Source:HGNC Symbol;Acc:HGNC:12796]	102131274	WT1	26.2244	4.46163	1.15338	3.86831	0.000109593	0.000859778	0	9.00915	0	0	25.9332	19.2606	55.4359	100.156
ENSMFAG00000030751	PNLIPRP3	pancreatic lipase related protein 3 [Source:HGNC Symbol;Acc:HGNC:23492]	102144874	PNLIPRP3	205.953	2.03596	0.516468	3.94208	8.07763e-05	0.000661591	60.8512	99.1006	113.522	49.6292	123.903	150.875	555.226	494.521
ENSMFAG00000030756	ENO3	enolase 3 [Source:HGNC Symbol;Acc:HGNC:3354]	102139551	ENO3	53868.8	8.5975	1.57775	5.44922	5.05917e-08	9.95115e-07	267.069	226.23	284.856	331.523	232750	196381	382.854	326.402
ENSMFAG00000030759	SPINK5	serine peptidase inhibitor, Kazal type 5 [Source:HGNC Symbol;Acc:HGNC:15464]	102134372	SPINK5	17105.3	1.68862	0.437909	3.8561	0.000115209	0.000899018	5483.37	4632.7	11312.3	10972	13371	13514.5	40613.8	36942.4
ENSMFAG00000030763	WFIKKN1	WAP, follistatin/kazal, immunoglobulin, kunitz and netrin domain containing 1 [Source:HGNC Symbol;Acc:HGNC:30912]	102118437	WFIKKN1	1430.88	1.31421	0.232574	5.65072	1.5978e-08	3.48049e-07	677.251	568.577	1019.6	1017.4	2214.89	2156.12	1828.52	1964.67
ENSMFAG00000030772		neuroblastoma breakpoint family member 4 [Source:NCBI gene;Acc:102144343]	102144343	ENSMFAG00000030772	20.9035	2.72774	0.920768	2.96247	0.00305186	0.014218	5.63437	2.00203	8.40904	5.9555	4.80244	8.56027	70.1611	61.7034
ENSMFAG00000030779			NA	ENSMFAG00000030779	280.566	1.25944	0.405056	3.10931	0.00187527	0.00951859	75.5005	96.0976	252.271	237.228	510.02	372.372	388.052	312.988
ENSMFAG00000030780	CD300LF	CD300 molecule like family member f [Source:HGNC Symbol;Acc:HGNC:29883]	102132100	CD300LF	92.3821	3.28186	0.754693	4.3486	1.37009e-05	0.000142261	12.3956	7.00712	14.7158	34.7404	48.0244	29.961	241.666	350.547
ENSMFAG00000030781		Histone H4 [Source:UniProtKB/Swiss-Prot;Acc:Q4R362]	NA	ENSMFAG00000030781	215.156	4.13873	1.02808	4.02569	5.68075e-05	0.000491005	18.03	42.0427	10.5113	21.8368	202.663	221.497	24.2532	1180.41
ENSMFAG00000030805	CORO1A	coronin 1A [Source:HGNC Symbol;Acc:HGNC:2252]	101866695	CORO1A	2654.13	1.39085	0.381669	3.64412	0.00026831	0.00184608	709.93	916.931	2198.96	2035.79	2941.02	2881.6	4637.56	4911.23
ENSMFAG00000030822	MUSK	muscle associated receptor tyrosine kinase [Source:HGNC Symbol;Acc:HGNC:7525]	102127677	MUSK	118.537	2.25562	0.587198	3.84132	0.000122375	0.000942842	51.8362	47.0478	50.4543	14.8888	314.08	318.87	83.1539	67.9631
ENSMFAG00000030835	U1	U1 spliceosomal RNA [Source:RFAM;Acc:RF00003]	NA	U1	29.99	1.99917	0.723292	2.76399	0.00571001	0.0238804	6.76124	1.00102	28.3805	11.911	44.1825	33.1711	53.7036	60.8091
ENSMFAG00000030865			NA	ENSMFAG00000030865	11263.2	1.66273	0.161354	10.3049	6.69859e-25	1.016e-22	5402.23	5315.4	5931.53	4978.8	19427.8	19383.7	15107.2	14559.3
ENSMFAG00000030878			NA	ENSMFAG00000030878	4.71419	5.62358	1.97671	2.84492	0.00444226	0.0194774	0	0	0	0	6.72342	0	9.52805	21.462
ENSMFAG00000030882	GPR171	G protein-coupled receptor 171 [Source:HGNC Symbol;Acc:HGNC:30057]	102126473	GPR171	185.185	1.72487	0.359985	4.79151	1.65529e-06	2.21963e-05	51.8362	60.061	103.011	129.036	222.833	215.077	321.355	378.269
ENSMFAG00000030902		chromosome 7 open reading frame, human C15orf48 [Source:NCBI gene;Acc:102139911]	102139911	ENSMFAG00000030902	186.14	2.89891	0.571597	5.0716	3.94476e-07	6.27119e-06	20.2837	45.0457	62.0167	48.6366	131.587	107.003	452.149	622.399
ENSMFAG00000030920	ZBP1	Z-DNA binding protein 1 [Source:HGNC Symbol;Acc:HGNC:16176]	102135526	ZBP1	92.8826	1.69407	0.352128	4.81094	1.50223e-06	2.03842e-05	56.3437	49.0498	49.4031	20.8443	133.508	164.785	111.738	157.388
ENSMFAG00000030935	SASH3	SAM and SH3 domain containing 3 [Source:HGNC Symbol;Acc:HGNC:15975]	102145666	SASH3	595.638	1.63655	0.389476	4.20194	2.64642e-05	0.000253215	189.315	163.166	413.094	394.056	583.977	621.69	1253.37	1146.43
ENSMFAG00000030936	PLA2G3	phospholipase A2 group III [Source:HGNC Symbol;Acc:HGNC:17934]	102140858	PLA2G3	1211.8	1.28061	0.322457	3.97142	7.14449e-05	0.000596131	409.055	471.479	902.921	1043.21	1508.93	1439.2	1954.98	1964.67
ENSMFAG00000030943		tropomyosin 1 [Source:NCBI gene;Acc:101864882]	101864882	ENSMFAG00000030943	38029.8	2.29279	0.332353	6.89866	5.2494e-12	2.08712e-10	13382.8	13273.5	12515.8	12393.4	90454	89810.1	37100.5	35308.6
ENSMFAG00000030947	GASK1B	golgi associated kinase 1B [Source:HGNC Symbol;Acc:HGNC:25312]	102138015	FAM198B	11257.3	1.13883	0.37811	3.01189	0.00259623	0.0124119	4246.06	3574.63	10416.7	9888.12	11628.6	11734	20332	18238.3
ENSMFAG00000030971	SOX10	SRY-box transcription factor 10 [Source:HGNC Symbol;Acc:HGNC:11190]	102119321	SOX10	2220.47	1.7004	0.151361	11.234	2.77583e-29	5.7998e-27	1064.9	1148.17	982.807	983.651	3849.64	3656.31	3035.12	3043.14
ENSMFAG00000030992	SHISA3	shisa family member 3 [Source:HGNC Symbol;Acc:HGNC:25159]	102144434	SHISA3	97.0768	1.16547	0.341421	3.41358	0.00064116	0.00384658	46.2018	50.0508	71.4769	71.466	164.244	163.715	131.66	77.7999
ENSMFAG00000031010	RASD2	RASD family member 2 [Source:HGNC Symbol;Acc:HGNC:18229]	102141276	RASD2	38.1755	2.50665	0.42085	5.95616	2.58229e-09	6.52777e-08	9.01499	12.0122	12.6136	11.911	83.5625	75.9724	50.2388	50.0781
ENSMFAG00000031022	PRKCB	protein kinase C beta [Source:HGNC Symbol;Acc:HGNC:9395]	102116992	PRKCB	466.625	1.19865	0.308363	3.88713	0.000101435	0.000803783	211.852	195.198	361.589	364.278	517.704	492.216	905.165	684.997
ENSMFAG00000031034			NA	ENSMFAG00000031034	87.5534	1.16434	0.409015	2.84669	0.00441765	0.0193903	55.2168	86.0874	42.0452	32.7553	180.572	88.8128	128.196	86.7424
ENSMFAG00000031039	IL36A	interleukin 36 alpha [Source:HGNC Symbol;Acc:HGNC:15562]	102123034	IL36A	6.29787	6.04034	2.40957	2.50681	0.0121826	0.0444416	0	0	0	0	0	0	18.1899	32.1931
ENSMFAG00000031048	SHANK1	SH3 and multiple ankyrin repeat domains 1 [Source:HGNC Symbol;Acc:HGNC:15474]	102131748	SHANK1	193.016	2.41003	0.3467	6.95134	3.61831e-12	1.47706e-10	51.8362	31.0315	88.2949	73.4512	342.895	227.917	389.784	338.921
ENSMFAG00000031064	CXCL16	C-X-C motif chemokine ligand 16 [Source:HGNC Symbol;Acc:HGNC:16642]	102126701	CXCL16	1813.91	2.73761	0.315207	8.68511	3.78389e-18	3.1624e-16	393.279	439.446	557.099	502.247	2044.88	1921.78	4422.75	4229.81
ENSMFAG00000031066	CDH8	cadherin 8 [Source:HGNC Symbol;Acc:HGNC:1767]	102125482	ENSMFAG00000031066	199.344	1.00899	0.379822	2.65648	0.00789622	0.031219	98.038	86.0874	177.641	167.747	165.204	182.976	362.932	354.124
ENSMFAG00000031071	TRHR	thyrotropin releasing hormone receptor [Source:HGNC Symbol;Acc:HGNC:12299]	102128233	TRHR	19.506	7.6711	1.66467	4.60819	4.06184e-06	4.90102e-05	0	0	0	0	1.92098	2.14007	56.3021	95.685
ENSMFAG00000031111	MXRA5	matrix remodeling associated 5 [Source:HGNC Symbol;Acc:HGNC:7539]	102140769	MXRA5	38195.7	2.10429	0.334349	6.29368	3.10036e-10	9.26757e-09	11232.7	9062.2	20422.4	16938.4	45042.1	40880.7	88458.4	73529
ENSMFAG00000031116	RSPO3	R-spondin 3 [Source:HGNC Symbol;Acc:HGNC:20866]	102132009	RSPO3	183.4	1.54951	0.334314	4.63489	3.57124e-06	4.36565e-05	64.2318	89.0905	142.954	77.4215	214.189	200.096	343.876	335.344
ENSMFAG00000031117	HOXD10	homeobox D10 [Source:HGNC Symbol;Acc:HGNC:5133]	102127006	HOXD10	194.494	1.32332	0.340029	3.89179	9.95081e-05	0.000791273	73.2468	75.0762	125.085	170.724	260.293	205.447	290.172	355.912
ENSMFAG00000031123	RIMS2	regulating synaptic membrane exocytosis 2 [Source:HGNC Symbol;Acc:HGNC:17283]	NA	RIMS2	34.6228	1.6055	0.430746	3.72725	0.00019358	0.00139617	13.5225	20.0203	17.8692	16.8739	39.38	81.3226	44.1755	43.8183
ENSMFAG00000031147			NA	ENSMFAG00000031147	6.06379	5.98579	2.41774	2.47578	0.0132947	0.0475912	0	0	0	0	0	0	20.7885	27.7218
ENSMFAG00000031160	MMP9	matrix metallopeptidase 9 [Source:HGNC Symbol;Acc:HGNC:7176]	102117693	MMP9	385.417	1.55804	0.597317	2.6084	0.00909662	0.0349723	119.449	100.102	292.214	269.983	167.125	189.396	936.348	1008.72
ENSMFAG00000031166	EPHA3	EPH receptor A3 [Source:HGNC Symbol;Acc:HGNC:3387]	102141663	EPHA3	733.315	1.24542	0.2847	4.37449	1.21714e-05	0.000128135	519.489	522.531	374.202	324.575	730.932	806.806	1462.12	1125.86
ENSMFAG00000031172	BATF	basic leucine zipper ATF-like transcription factor [Source:HGNC Symbol;Acc:HGNC:958]	102144969	BATF	434.66	1.55823	0.371864	4.19032	2.7856e-05	0.000264677	161.143	264.268	186.05	269.983	495.612	301.75	851.461	947.013
ENSMFAG00000031181			NA	ENSMFAG00000031181	315.272	1.68746	0.584339	2.8878	0.00387944	0.0173971	74.3737	139.141	121.931	262.042	146.955	176.556	675.625	925.551
ENSMFAG00000031218	PRSS57	serine protease 57 [Source:HGNC Symbol;Acc:HGNC:31397]	102126853	PRSS57	822.639	1.72186	0.308266	5.58561	2.32876e-08	4.88062e-07	265.942	256.26	535.025	473.462	1584.81	1463.81	1034.23	967.581
ENSMFAG00000031242	PARVG	parvin gamma [Source:HGNC Symbol;Acc:HGNC:14654]	102117936	PARVG	337.941	1.17498	0.347272	3.38345	0.000715824	0.0042179	162.27	180.183	253.322	234.25	315.04	266.439	640.112	651.91
ENSMFAG00000031247	COL2A1	collagen type II alpha 1 chain [Source:HGNC Symbol;Acc:HGNC:2200]	102134921	COL2A1	78.5672	1.34633	0.382451	3.52026	0.000431123	0.00275434	32.6793	43.0437	44.1475	57.5699	123.903	55.6418	147.252	124.301
ENSMFAG00000031249	GDNF	glial cell derived neurotrophic factor [Source:HGNC Symbol;Acc:HGNC:4232]	102127908	GDNF	221.054	2.24828	0.452962	4.96351	6.92304e-07	1.03111e-05	30.4256	37.0376	98.8062	140.947	340.013	377.722	430.495	312.988
ENSMFAG00000031264	GDPD3	glycerophosphodiester phosphodiesterase domain containing 3 [Source:HGNC Symbol;Acc:HGNC:28638]	102140631	GDPD3	1224.84	1.01951	0.256735	3.97106	7.15522e-05	0.000596783	553.295	612.622	978.602	1091.84	1677.97	1865.07	1453.46	1565.84
ENSMFAG00000031280	SIDT1	SID1 transmembrane family member 1 [Source:HGNC Symbol;Acc:HGNC:25967]	101926379	SIDT1	64.109	1.51332	0.455221	3.32437	0.00088618	0.0050474	32.6793	51.0518	28.3805	20.8443	122.943	114.494	101.344	41.1356
ENSMFAG00000031295	CXCR3	C-X-C motif chemokine receptor 3 [Source:HGNC Symbol;Acc:HGNC:4540]	102124316	CXCR3	53.2507	2.81972	0.461859	6.10515	1.02707e-09	2.79659e-08	6.76124	9.00915	21.0226	15.8813	101.812	130.544	64.964	76.0114
ENSMFAG00000031296	ATP1A4	ATPase Na+/K+ transporting subunit alpha 4 [Source:HGNC Symbol;Acc:HGNC:14073]	102144576	ATP1A4	7208.64	4.2554	1.092	3.8969	9.74316e-05	0.000776571	699.789	513.521	844.058	811.934	28609.1	24412.8	906.897	871.001
ENSMFAG00000031307	ATP2B3	ATPase plasma membrane Ca2+ transporting 3 [Source:HGNC Symbol;Acc:HGNC:816]	102116890	ATP2B3	47.4026	2.52388	0.539387	4.67915	2.88063e-06	3.632e-05	18.03	15.0152	4.20452	18.8591	112.377	103.793	38.9784	67.9631
ENSMFAG00000031330	CEMIP	cell migration inducing hyaluronidase 1 [Source:HGNC Symbol;Acc:HGNC:29213]	102129860	CEMIP	1681.87	3.06714	0.524372	5.84916	4.94055e-09	1.18736e-07	240.024	199.202	435.168	559.817	1045.01	1241.24	4895.69	4838.8
ENSMFAG00000031333	RGS20	regulator of G protein signaling 20 [Source:HGNC Symbol;Acc:HGNC:14600]	102133740	RGS20	146.56	1.05048	0.393214	2.67154	0.00755045	0.0300551	60.8512	55.0559	139.8	126.058	127.745	173.346	233.87	255.756
ENSMFAG00000031345	MMP17	matrix metallopeptidase 17 [Source:HGNC Symbol;Acc:HGNC:7163]	102140771	MMP17	333.214	1.53175	0.43273	3.53973	0.000400543	0.00258577	238.897	246.25	95.6529	104.221	739.577	639.88	294.503	306.728
ENSMFAG00000031358	NRXN3	neurexin 3 [Source:HGNC Symbol;Acc:HGNC:8010]	102115292	NRXN3	62.7076	1.77936	0.562139	3.16533	0.00154905	0.00809759	6.76124	19.0193	52.5565	34.7404	56.6688	87.7428	109.139	135.032
ENSMFAG00000031359	WNT16	Wnt family member 16 [Source:HGNC Symbol;Acc:HGNC:16267]	102142460	WNT16	789.488	2.98998	1.00556	2.97344	0.00294483	0.0138141	36.06	45.0457	314.288	310.679	439.904	272.859	2589.9	2307.17
ENSMFAG00000031360	STYK1	serine/threonine/tyrosine kinase 1 [Source:HGNC Symbol;Acc:HGNC:18889]	102124570	STYK1	159.355	1.16204	0.408337	2.8458	0.00443003	0.0194321	99.1649	115.117	89.3461	90.3251	103.733	133.754	290.172	353.23
ENSMFAG00000031365	RTN1	reticulon 1 [Source:HGNC Symbol;Acc:HGNC:10467]	102117074	RTN1	641.305	1.29218	0.265046	4.87532	1.0863e-06	1.53507e-05	287.353	350.356	339.515	510.188	757.826	677.332	1049.82	1158.06
ENSMFAG00000031381	IL1RN	interleukin 1 receptor antagonist [Source:NCBI gene;Acc:102126145]	102126145	IL1RN	1543.11	1.93667	0.37045	5.22788	1.71461e-07	2.98794e-06	348.204	376.382	832.495	999.532	1753.85	2084.43	2854.95	3095.01
ENSMFAG00000031393	MACC1	MET transcriptional regulator MACC1 [Source:HGNC Symbol;Acc:HGNC:30215]	102116360	MACC1	526.46	1.56343	0.401322	3.8957	9.79157e-05	0.000779822	192.695	163.166	451.986	257.079	529.229	478.305	1209.2	930.022
ENSMFAG00000031430			NA	ENSMFAG00000031430	25.7081	2.08396	0.602458	3.4591	0.000541987	0.00333666	7.88812	14.0142	8.40904	8.93325	16.3283	29.961	45.9079	74.2229
ENSMFAG00000031443	MROH5	maestro heat like repeat family member 5 (gene/pseudogene) [Source:HGNC Symbol;Acc:HGNC:42976]	102123338	MROH5	17.706	2.25124	0.91132	2.47031	0.0134995	0.0481898	14.6494	4.00407	1.05113	4.96292	47.064	51.3616	6.92949	11.6253
ENSMFAG00000031444	BEAN1	brain expressed associated with NEDD4 1 [Source:HGNC Symbol;Acc:HGNC:24160]	102135660	BEAN1	92.2717	1.88891	0.311376	6.06634	1.30858e-09	3.47979e-08	25.9181	34.0346	42.0452	54.5921	117.18	165.855	142.055	156.494
ENSMFAG00000031476		aldolase, fructose-bisphosphate A [Source:NCBI gene;Acc:101925639]	101925639	ENSMFAG00000031476	106662	1.66926	0.588186	2.83798	0.00453999	0.0197873	57578.7	54179	49592.3	42762.5	300494	274539	38226.5	35923.9
ENSMFAG00000031478	LY86	lymphocyte antigen 86 [Source:HGNC Symbol;Acc:HGNC:16837]	102125733	LY86	497.159	2.12893	0.394865	5.39153	6.98584e-08	1.32692e-06	112.687	75.0762	273.294	278.916	754.944	749.024	847.13	886.204
ENSMFAG00000031486	FAM110C	family with sequence similarity 110 member C [Source:HGNC Symbol;Acc:HGNC:33340]	102140017	ENSMFAG00000031486	1473.25	1.06723	0.259945	4.1056	4.03275e-05	0.000365916	736.975	824.838	1206.7	1039.24	1504.13	1552.62	2634.94	2286.6
ENSMFAG00000031488	UBASH3A	ubiquitin associated and SH3 domain containing A [Source:HGNC Symbol;Acc:HGNC:12462]	102126081	UBASH3A	37.469	2.23184	0.730866	3.05369	0.00226043	0.0110729	10.1419	3.00305	13.6647	25.8072	24.0122	24.6108	83.1539	115.359
ENSMFAG00000031503	OBSCN	obscurin, cytoskeletal calmodulin and titin-interacting RhoGEF [Source:HGNC Symbol;Acc:HGNC:15719]	102137903	OBSCN	6052.46	3.19886	0.906717	3.52796	0.000418772	0.00268718	886.85	945.961	1626.1	1296.31	23848	16619.8	1552.21	1644.53
ENSMFAG00000031504	SEPTIN1	septin 1 [Source:HGNC Symbol;Acc:HGNC:2879]	102116870	2020-09-01	280.142	1.14978	0.349957	3.28548	0.00101809	0.00566787	117.195	110.112	184.999	283.879	362.104	270.719	469.473	442.655
ENSMFAG00000031530	TIGIT	T cell immunoreceptor with Ig and ITIM domains [Source:HGNC Symbol;Acc:HGNC:26838]	102121588	TIGIT	110.959	2.38267	0.381419	6.24684	4.18833e-10	1.22166e-08	30.4256	26.0264	35.7384	50.6218	152.718	111.284	200.955	279.901
ENSMFAG00000031541	LCE1A	late cornified envelope 1A [Source:HGNC Symbol;Acc:HGNC:29459]	NA	ENSMFAG00000031541	2250.65	2.25507	0.547449	4.11923	3.80149e-05	0.000347497	366.234	436.443	820.933	1494.83	1522.38	1700.28	4155.96	7508.14
ENSMFAG00000031549	MYL1	myosin light chain 1 [Source:HGNC Symbol;Acc:HGNC:7582]	102136077	MYL1	33345.7	17.0199	2.87314	5.92379	3.14603e-09	7.85588e-08	0	0	0	1.98517	130841	135906	12.9928	3.57701
ENSMFAG00000031550	NEFL	neurofilament light [Source:HGNC Symbol;Acc:HGNC:7739]	101865563	NEFL	251.062	2.92067	0.395881	7.37765	1.61112e-13	7.96844e-12	64.2318	65.0661	52.5565	52.6069	286.226	211.867	722.4	553.542
ENSMFAG00000031554	OTX1	orthodenticle homeobox 1 [Source:HGNC Symbol;Acc:HGNC:8521]	102132921	OTX1	183.531	1.98303	0.328976	6.02787	1.6613e-09	4.33887e-08	46.2018	89.0905	93.5506	67.4957	265.095	185.116	357.735	363.961
ENSMFAG00000031568	NFE2L3	nuclear factor, erythroid 2 like 3 [Source:HGNC Symbol;Acc:HGNC:7783]	102147249	NFE2L3	1910.12	1.06197	0.287907	3.68858	0.000225511	0.00158897	876.708	1021.04	1621.89	1429.32	1903.69	1919.64	3357.34	3151.34
ENSMFAG00000031582	SH3BGR	SH3 domain binding glutamate rich protein [Source:HGNC Symbol;Acc:HGNC:10822]	102145134	SH3BGR	574.38	2.1635	0.442146	4.89318	9.92182e-07	1.42251e-05	127.337	140.142	266.987	303.731	1206.37	1538.71	430.495	581.264
ENSMFAG00000031613	TMEM51	transmembrane protein 51 [Source:HGNC Symbol;Acc:HGNC:25488]	102131321	TMEM51	938.161	1.59023	0.274759	5.78772	7.13486e-09	1.66773e-07	320.032	437.444	550.792	562.795	1006.59	1136.38	1735.84	1755.42
ENSMFAG00000031618	GRIN2D	glutamate ionotropic receptor NMDA type subunit 2D [Source:HGNC Symbol;Acc:HGNC:4588]	102142969	GRIN2D	124.165	1.67258	0.353212	4.73534	2.18684e-06	2.85027e-05	63.1049	28.0285	74.6303	71.466	241.083	202.236	144.653	168.119
ENSMFAG00000031625			NA	ENSMFAG00000031625	75.2488	2.08509	0.464302	4.49082	7.09497e-06	7.9562e-05	33.8062	42.0427	21.0226	17.8665	150.797	188.326	64.964	83.1654
ENSMFAG00000031627	CCL5	C-C motif chemokine ligand 5 [Source:HGNC Symbol;Acc:HGNC:10632]	107127795	CCL5	310.59	1.00312	0.32875	3.05133	0.00227833	0.0111366	198.33	259.263	174.488	194.546	525.387	598.149	282.377	252.179
ENSMFAG00000031628	TMEM190	transmembrane protein 190 [Source:HGNC Symbol;Acc:HGNC:29632]	102131372	TMEM190	24.7888	1.59468	0.561616	2.83945	0.00451908	0.019724	18.03	9.00915	7.35791	14.8888	30.7356	66.3421	25.1194	26.8276
ENSMFAG00000031634	CYP2C18	cytochrome P450 family 2 subfamily C member 18 [Source:HGNC Symbol;Acc:HGNC:2620]	102145601	ENSMFAG00000031634	7.26318	2.76685	1.00672	2.74838	0.00598913	0.0247895	4.50749	0	1.05113	1.98517	21.1308	11.7704	6.92949	10.731
ENSMFAG00000031636	XIRP1	xin actin binding repeat containing 1 [Source:HGNC Symbol;Acc:HGNC:14301]	102130561	XIRP1	1827.55	12.0908	3.3248	3.63655	0.000276316	0.00189225	3.38062	0	0	0	7577.3	7039.75	0	0
ENSMFAG00000031637	SPRED3	sprouty related EVH1 domain containing 3 [Source:HGNC Symbol;Acc:HGNC:31041]	102120339	SPRED3	119.896	1.89036	0.473865	3.98923	6.62868e-05	0.000560169	31.5525	26.0264	76.7325	69.4809	170.967	84.5327	276.313	223.563
ENSMFAG00000031658	RBP1	retinol binding protein 1 [Source:HGNC Symbol;Acc:HGNC:9919]	102146615	RBP1	2049.8	1.26173	0.367709	3.43133	0.00060064	0.00363544	749.371	729.741	1586.16	1760.84	1879.68	2181.8	3588.61	3922.19
ENSMFAG00000031660		apelin receptor early endogenous ligand [Source:NCBI gene;Acc:102124850]	102124850	APELA	154.133	1.65774	0.30705	5.39892	6.70438e-08	1.27894e-06	52.9631	52.0529	106.164	85.3622	210.347	278.209	194.892	253.073
ENSMFAG00000031667	ZBTB7C	zinc finger and BTB domain containing 7C [Source:HGNC Symbol;Acc:HGNC:31700]	102139713	ZBTB7C	1779.29	2.02429	0.366871	5.51771	3.43446e-08	7.00417e-07	491.317	334.34	1066.9	916.155	2098.67	2371.2	3663.1	3292.64
ENSMFAG00000031673	GALNT6	polypeptide N-acetylgalactosaminyltransferase 6 [Source:HGNC Symbol;Acc:HGNC:4128]	102139743	GALNT6	1033.12	1.53291	0.495713	3.09233	0.00198593	0.00996666	259.181	252.256	932.353	678.927	862.519	791.825	2356.03	2131.9
ENSMFAG00000031687	SDCBP2	syndecan binding protein 2 [Source:HGNC Symbol;Acc:HGNC:15756]	102145624	SDCBP2	795.286	1.41729	0.395459	3.58392	0.00033847	0.00224725	208.472	255.259	584.428	684.883	855.796	940.56	1300.15	1532.75
ENSMFAG00000031690	NGEF	neuronal guanine nucleotide exchange factor [Source:HGNC Symbol;Acc:HGNC:7807]	102115903	NGEF	668.561	1.07466	0.358737	2.99568	0.00273834	0.0130063	318.905	278.283	602.298	522.099	1290.9	1118.19	694.682	523.137
ENSMFAG00000031696	LTA	lymphotoxin alpha [Source:HGNC Symbol;Acc:HGNC:6709]	102138497	LTA	27.4045	1.70233	0.524147	3.24781	0.00116298	0.00635526	7.88812	7.00712	14.7158	21.8368	26.8937	40.6613	52.8374	47.3954
ENSMFAG00000031718	CTSC	cathepsin C [Source:NCBI gene;Acc:102137896]	102137896	CTSC	9953.46	1.11783	0.270252	4.13627	3.52993e-05	0.000325193	5079.95	5219.3	7058.34	7760.02	9612.57	10226.3	16500	18171.2
ENSMFAG00000031723	DDB2	damage specific DNA binding protein 2 [Source:HGNC Symbol;Acc:HGNC:2718]	102124623	DDB2	2418.87	1.23629	0.235105	5.25846	1.45265e-07	2.5686e-06	1008.55	1131.15	1714.39	1911.72	3471.21	3314.97	3230.01	3568.96
ENSMFAG00000031725	RUNX3	RUNX family transcription factor 3 [Source:HGNC Symbol;Acc:HGNC:10473]	102140435	RUNX3	1025.33	1.53685	0.279407	5.50039	3.78942e-08	7.63701e-07	356.092	376.382	800.961	568.751	1700.07	1549.41	1348.65	1502.34
ENSMFAG00000031729	PENK	proenkephalin [Source:HGNC Symbol;Acc:HGNC:8831]	102126322	PENK	216.698	2.69599	1.04509	2.57967	0.00988961	0.0375347	14.6494	6.0061	99.8574	111.169	552.281	726.553	125.597	97.4735
ENSMFAG00000031778			NA	ENSMFAG00000031778	7.21369	5.483	1.41484	3.87534	0.000106475	0.000838206	0	0	1.05113	0	12.4864	24.6108	3.46475	16.0965
ENSMFAG00000031789	RSPO2	R-spondin 2 [Source:HGNC Symbol;Acc:HGNC:28583]	102125041	RSPO2	8.05963	3.47024	1.08409	3.20105	0.00136929	0.00727871	3.38062	0	2.10226	0	19.2098	6.42021	19.0561	14.308
ENSMFAG00000031820	TREM2	triggering receptor expressed on myeloid cells 2 [Source:HGNC Symbol;Acc:HGNC:17761]	102133279	TREM2	396.414	2.29267	0.422444	5.42715	5.72609e-08	1.11452e-06	134.098	113.115	154.516	135.984	278.542	355.251	958.002	1041.8
ENSMFAG00000031827	APOBEC3H	apolipoprotein B mRNA editing enzyme catalytic subunit 3H [Source:HGNC Symbol;Acc:HGNC:24100]	102129411	APOBEC3H	66.9983	2.34079	0.32864	7.12266	1.05867e-12	4.71245e-11	23.6643	28.0285	17.8692	18.8591	89.3255	102.723	117.801	137.715
ENSMFAG00000031833	SLC2A1	solute carrier family 2 member 1 [Source:HGNC Symbol;Acc:HGNC:11005]	102144217	SLC2A1	9227.18	2.53702	0.431826	5.8751	4.226e-09	1.0326e-07	1673.41	1875.9	3483.45	3816.48	7487.01	8558.13	22276.6	24646.5
ENSMFAG00000031835	AIM2	absent in melanoma 2 [Source:HGNC Symbol;Acc:HGNC:357]	102130525	AIM2	622.699	1.22403	0.267322	4.57888	4.67463e-06	5.53923e-05	317.778	370.376	398.378	406.959	721.327	548.928	1073.21	1144.64
ENSMFAG00000031851	FAM9C	family with sequence similarity 9 member C [Source:HGNC Symbol;Acc:HGNC:18405]	102141431	FAM9C	32.5257	4.5638	0.807071	5.65477	1.56056e-08	3.4139e-07	4.50749	2.00203	3.15339	0.992584	72.0367	126.264	19.0561	32.1931
ENSMFAG00000031871		40S ribosomal protein S13-like [Source:NCBI gene;Acc:102123083]	102123083	ENSMFAG00000031871	53.831	1.49538	0.343532	4.35297	1.34307e-05	0.00013974	37.1868	23.0234	19.9715	32.7553	86.444	70.6223	92.682	67.9631
ENSMFAG00000031887	L1TD1	LINE1 type transposase domain containing 1 [Source:HGNC Symbol;Acc:HGNC:25595]	102143050	L1TD1	45.7014	2.98402	0.920674	3.24112	0.00119059	0.00648194	3.38062	8.00813	14.7158	14.8888	9.60489	8.56027	174.103	132.349
ENSMFAG00000031890	COL9A1	collagen type IX alpha 1 chain [Source:HGNC Symbol;Acc:HGNC:2217]	102120728	COL9A1	133.472	1.79472	0.580111	3.09376	0.00197637	0.00992598	50.7093	47.0478	71.4769	69.4809	245.885	440.854	51.105	91.2137
ENSMFAG00000031892	MKRN2OS	MKRN2 opposite strand [Source:HGNC Symbol;Acc:HGNC:40375]	102122382	MKRN2OS	126.718	1.03262	0.358896	2.87722	0.00401196	0.0178973	41.6943	70.0712	117.727	103.229	133.508	148.735	194.892	203.889
ENSMFAG00000031901	CNKSR1	connector enhancer of kinase suppressor of Ras 1 [Source:HGNC Symbol;Acc:HGNC:19700]	102118269	CNKSR1	1049.76	1.45569	0.320184	4.54643	5.45643e-06	6.33366e-05	283.972	439.446	664.314	855.607	1616.5	1458.46	1352.12	1727.69
ENSMFAG00000031913	DSP	desmoplakin [Source:HGNC Symbol;Acc:HGNC:3052]	102145051	DSP	69809.7	1.21083	0.301739	4.01283	5.99958e-05	0.0005153	27956.6	25355.7	60662.8	54509.7	94027.1	87583.4	111463	96919
ENSMFAG00000031919	CNTN4	contactin 4 [Source:HGNC Symbol;Acc:HGNC:2174]	102145604	CNTN4	284.402	1.05006	0.330112	3.18091	0.00146814	0.00774188	172.412	194.197	222.84	151.865	268.937	226.847	555.226	482.896
ENSMFAG00000031920	TRIM63	tripartite motif containing 63 [Source:HGNC Symbol;Acc:HGNC:16007]	102120812	TRIM63	1675.49	3.98872	1.10576	3.60722	0.000309491	0.00208184	215.233	276.281	160.823	141.939	5662.08	6548.61	189.695	209.255
ENSMFAG00000031978	DENND1C	DENN domain containing 1C [Source:HGNC Symbol;Acc:HGNC:26225]	102124130	DENND1C	389.394	1.09816	0.328006	3.34799	0.000814007	0.00469642	184.807	126.128	337.413	343.434	540.755	468.675	561.289	552.648
ENSMFAG00000031985	TTC22	tetratricopeptide repeat domain 22 [Source:HGNC Symbol;Acc:HGNC:26067]	102145843	TTC22	878.181	2.04718	0.42893	4.77276	1.8172e-06	2.41616e-05	163.397	148.15	550.792	506.218	1103.6	1269.06	1805.13	1479.09
ENSMFAG00000031999	SLC2A5	solute carrier family 2 member 5 [Source:HGNC Symbol;Acc:HGNC:11010]	102116570	SLC2A5	2114.26	3.3537	0.571695	5.86625	4.45774e-09	1.08534e-07	264.815	262.266	503.491	476.44	6643.7	6620.3	1007.37	1135.7
ENSMFAG00000032014	PRSS8	serine protease 8 [Source:HGNC Symbol;Acc:HGNC:9491]	102143117	PRSS8	2005.55	1.20882	0.347114	3.4825	0.000496758	0.00310548	607.385	753.765	1651.33	1832.31	2626.94	2817.4	2708.57	3046.72
ENSMFAG00000032117	EBF4	EBF family member 4 [Source:HGNC Symbol;Acc:HGNC:29278]	102128669	EBF4	920.081	1.42996	0.292795	4.88382	1.04049e-06	1.48158e-05	344.823	371.377	720.024	555.847	1670.29	1544.06	1022.1	1132.12
ENSMFAG00000032157	HLA-DRA	major histocompatibility complex, class II, DR alpha [Source:HGNC Symbol;Acc:HGNC:4947]	102144039	Mafa-DRA	44773.1	1.95534	0.288157	6.78567	1.15546e-11	4.34113e-10	13021	11789	25958.7	22658.7	61212	60421.6	83200.7	79922.9
ENSMFAG00000032159	KANK4	KN motif and ankyrin repeat domains 4 [Source:HGNC Symbol;Acc:HGNC:27263]	102141356	KANK4	566.087	1.56977	0.205398	7.64261	2.12864e-14	1.19742e-12	238.897	239.243	352.129	310.679	999.869	804.666	843.666	739.546
ENSMFAG00000032164	MN1	MN1 proto-oncogene, transcriptional regulator [Source:HGNC Symbol;Acc:HGNC:7180]	102128662	MN1	2423.63	1.60234	0.320728	4.99593	5.85529e-07	8.9206e-06	844.028	908.923	1479.99	1570.27	5107.88	4429.94	2569.11	2478.87
ENSMFAG00000032165	SGPP2	sphingosine-1-phosphate phosphatase 2 [Source:HGNC Symbol;Acc:HGNC:19953]	102135818	SGPP2	1032.37	2.56629	0.38481	6.66897	2.57611e-11	9.25412e-10	198.33	188.191	418.35	388.1	1175.64	1052.91	2663.52	2173.93
ENSMFAG00000032168	FN1	fibronectin 1 [Source:HGNC Symbol;Acc:HGNC:3778]	102119232	FN1	222142	1.2263	0.230568	5.3186	1.04571e-07	1.90329e-06	151571	131979	131101	117480	249617	222579	407080	365728
ENSMFAG00000032194	DOK5	docking protein 5 [Source:HGNC Symbol;Acc:HGNC:16173]	102117950	DOK5	1453.99	1.49867	0.226183	6.62593	3.45073e-11	1.21196e-09	865.439	987.002	514.003	673.964	2173.59	2103.69	1974.91	2339.36
ENSMFAG00000032199		ribosomal protein S18 [Source:NCBI gene;Acc:102130349]	102130349	ENSMFAG00000032199	224978	1.00493	0.134325	7.48137	7.35538e-14	3.82005e-12	149950	138296	171916	138414	328142	299710	291836	281563
ENSMFAG00000032202	RBP5	retinol binding protein 5 [Source:HGNC Symbol;Acc:HGNC:15847]	102138977	RBP5	169.654	1.28428	0.248963	5.1585	2.48932e-07	4.14402e-06	125.083	119.121	75.6814	75.4364	243.964	236.478	237.335	244.131
ENSMFAG00000032244	PAX3	paired box 3 [Source:HGNC Symbol;Acc:HGNC:8617]	101867480	PAX3	201.514	1.48537	0.28294	5.24979	1.52276e-07	2.6787e-06	131.844	97.0986	72.528	123.08	231.478	248.248	371.594	336.239
ENSMFAG00000032272	MOGAT2	monoacylglycerol O-acyltransferase 2 [Source:HGNC Symbol;Acc:HGNC:23248]	102126160	MOGAT2	359.342	1.87026	0.414263	4.51467	6.34155e-06	7.22591e-05	216.36	206.209	81.9882	113.155	388.998	308.17	791.694	768.162
ENSMFAG00000032286	ASB16	ankyrin repeat and SOCS box containing 16 [Source:HGNC Symbol;Acc:HGNC:19768]	102143067	ASB16	226.795	4.14885	1.18954	3.48776	0.000487078	0.00305558	23.6643	33.0335	25.2271	14.8888	800.087	872.078	34.6475	10.731
ENSMFAG00000032292	FGFR3	fibroblast growth factor receptor 3 [Source:HGNC Symbol;Acc:HGNC:3690]	102128947	FGFR3	11783.2	1.75358	0.38462	4.55925	5.13373e-06	6.02396e-05	2439.68	3102.15	7200.24	8819.11	15047	16553.4	19726.5	21377.1
ENSMFAG00000032325	FAR2	fatty acyl-CoA reductase 2 [Source:HGNC Symbol;Acc:HGNC:25531]	102133388	FAR2	3746.26	1.23405	0.358612	3.44119	0.000579165	0.00352841	3218.35	2908.95	1414.82	1398.55	3768	3556.79	6976.27	6728.35
ENSMFAG00000032391		40S ribosomal protein S12-like [Source:NCBI gene;Acc:102132133]	102132133	ENSMFAG00000032391	145.107	1.0754	0.258018	4.16792	3.07398e-05	0.000289658	81.1349	85.0864	125.085	82.3845	226.675	163.715	174.103	222.669
ENSMFAG00000032399	NDRG2	NDRG family member 2 [Source:HGNC Symbol;Acc:HGNC:14460]	102124879	NDRG2	13282.9	1.51321	0.28971	5.22318	1.75877e-07	3.0571e-06	6558.41	6304.4	7194.99	7510.88	27372	25792.1	13240.5	12289.7
ENSMFAG00000032410		iodothyronine deiodinase 2 [Source:NCBI gene;Acc:102122576]	102122576	ENSMFAG00000032410	1019.27	2.14669	0.374907	5.72595	1.02859e-08	2.34276e-07	570.198	501.509	215.482	215.391	1202.53	1280.83	2094.44	2073.77
ENSMFAG00000032412	AJUBA	ajuba LIM protein [Source:HGNC Symbol;Acc:HGNC:20250]	102137906	AJUBA	3974.3	1.06386	0.365225	2.91288	0.00358115	0.0162589	1373.66	1322.34	3890.23	3701.35	5638.07	4983.15	5523.67	5361.93
ENSMFAG00000032417		keratin 13 [Source:NCBI gene;Acc:102131960]	102131960	KRT13	58.7116	3.15409	0.525803	5.99862	1.99004e-09	5.13199e-08	14.6494	10.0102	21.0226	1.98517	112.377	84.5327	90.0834	135.032
ENSMFAG00000032424	CFAP73	cilia and flagella associated protein 73 [Source:HGNC Symbol;Acc:HGNC:37100]	102136463	CFAP73	105.083	2.369	0.369917	6.40415	1.51208e-10	4.7414e-09	18.03	31.0315	46.2497	40.6959	157.52	240.758	121.266	185.11
ENSMFAG00000032432	C17orf107	chromosome 17 open reading frame 107 [Source:HGNC Symbol;Acc:HGNC:37238]	102131312	C17orf107	50.966	1.81228	0.364307	4.97458	6.5388e-07	9.78717e-06	22.5375	26.0264	18.9203	22.8294	52.8269	89.8829	72.7597	101.945
ENSMFAG00000032434	CDH1	cadherin 1 [Source:HGNC Symbol;Acc:HGNC:1748]	102143513	CDH1	2647.04	1.53075	0.41653	3.67502	0.000237832	0.00166037	1060.39	673.684	2326.15	1384.65	2724.91	2157.19	5925.58	4923.75
ENSMFAG00000032441	SCN1B	sodium voltage-gated channel beta subunit 1 [Source:HGNC Symbol;Acc:HGNC:10586]	102120080	SCN1B	7903.44	1.16148	0.38149	3.0446	0.0023299	0.011348	4581.87	4319.39	5424.88	5207.09	17189.9	15506.9	5576.51	5420.96
ENSMFAG00000032457	TRIM29	tripartite motif containing 29 [Source:HGNC Symbol;Acc:HGNC:17274]	102146336	TRIM29	28995.3	1.77129	0.283678	6.24401	4.26504e-10	1.24226e-08	8925.97	8467.6	18237.1	16925.5	50658.1	46415.9	42114.9	40217.2
ENSMFAG00000032458	MYBL2	MYB proto-oncogene like 2 [Source:HGNC Symbol;Acc:HGNC:7548]	102123116	MYBL2	1200.22	1.30812	0.218879	5.97645	2.28051e-09	5.81517e-08	620.907	497.505	870.336	773.223	1855.66	1911.08	1616.3	1456.74
ENSMFAG00000032461	CHRNA10	cholinergic receptor nicotinic alpha 10 subunit [Source:HGNC Symbol;Acc:HGNC:13800]	102143433	CHRNA10	215.281	5.5914	1.26408	4.4233	9.72063e-06	0.000105312	16.9031	12.0122	3.15339	2.97775	832.744	807.876	25.1194	21.462
ENSMFAG00000032485	RRAD	RRAD, Ras related glycolysis inhibitor and calcium channel regulator [Source:HGNC Symbol;Acc:HGNC:10446]	102118577	RRAD	1371.71	4.65022	1.15848	4.01406	5.96829e-05	0.000513042	99.1649	91.0925	101.96	128.043	5036.8	5269.92	115.203	131.455
ENSMFAG00000032487	BCL11B	BAF chromatin remodeling complex subunit BCL11B [Source:HGNC Symbol;Acc:HGNC:13222]	102137024	BCL11B	803.278	2.01834	0.462506	4.36393	1.27746e-05	0.000133728	193.822	140.142	540.281	398.026	805.85	721.203	1965.38	1661.52
ENSMFAG00000032501	MALL	mal, T cell differentiation protein like [Source:HGNC Symbol;Acc:HGNC:6818]	102131662	MALL	5461.45	1.34275	0.356825	3.76305	0.000167853	0.00123771	1639.6	1669.7	4528.27	4517.25	7378.48	7717.09	8064.2	8177.04
ENSMFAG00000032540	KLK11	kallikrein related peptidase 11 [Source:HGNC Symbol;Acc:HGNC:6359]	102145893	KLK11	2519.84	2.61695	0.450968	5.80295	6.51566e-09	1.53174e-07	368.488	357.363	1074.26	1025.34	2785.42	2367.99	6121.34	6058.56
ENSMFAG00000032545	PLLP	plasmolipin [Source:HGNC Symbol;Acc:HGNC:18553]	102123387	PLLP	1273.93	1.62786	0.349781	4.65394	3.25651e-06	4.02902e-05	352.711	437.444	830.393	870.496	2339.75	2504.95	1286.29	1569.41
ENSMFAG00000032558	CSF3R	colony stimulating factor 3 receptor [Source:HGNC Symbol;Acc:HGNC:2439]	102132219	CSF3R	250.361	2.78459	0.481689	5.78089	7.43054e-09	1.72895e-07	67.6124	114.116	29.4316	42.6811	288.147	230.057	485.931	744.912
ENSMFAG00000032559	TNFSF11	TNF superfamily member 11 [Source:HGNC Symbol;Acc:HGNC:11926]	102137946	TNFSF11	158.916	6.0768	0.865379	7.02213	2.18513e-12	9.18741e-11	2.25375	9.00915	5.25565	1.98517	49.9454	39.5913	583.81	579.475
ENSMFAG00000032568	OLFM3	olfactomedin 3 [Source:NCBI gene;Acc:101866402]	101866402	OLFM3	46.537	1.44247	0.339898	4.24383	2.19734e-05	0.000214455	19.1569	29.0295	21.0226	30.7701	74.9181	55.6418	68.4287	73.3287
ENSMFAG00000032569			NA	ENSMFAG00000032569	21.655	5.00673	0.970231	5.16035	2.46489e-07	4.11673e-06	1.12687	1.00102	3.15339	0	21.1308	16.0505	48.5064	82.2712
ENSMFAG00000032572	DEUP1	deuterosome assembly protein 1 [Source:HGNC Symbol;Acc:HGNC:26344]	102122333	DEUP1	14.5463	2.63387	1.0592	2.48666	0.0128947	0.0465256	0	8.00813	2.10226	5.9555	15.3678	2.14007	38.9784	43.8183
ENSMFAG00000032576	PTPRZ1	protein tyrosine phosphatase receptor type Z1 [Source:HGNC Symbol;Acc:HGNC:9685]	102144022	PTPRZ1	1106.14	1.63967	0.478215	3.42874	0.000606399	0.00366596	238.897	232.236	825.137	853.622	971.054	1195.23	2318.78	2214.17
ENSMFAG00000032578	IGFBP7	insulin like growth factor binding protein 7 [Source:HGNC Symbol;Acc:HGNC:5476]	102115253	IGFBP7	31112.1	1.46103	0.183472	7.96324	1.67596e-15	1.04945e-13	16929	19159.5	15178.3	15051.5	53417.6	51930.9	36981.8	40248.5
ENSMFAG00000032629	CHRND	cholinergic receptor nicotinic delta subunit [Source:HGNC Symbol;Acc:HGNC:1965]	102139890	CHRND	178.151	3.65749	0.819311	4.4641	8.04054e-06	8.88076e-05	24.7912	20.0203	22.0737	37.7182	784.719	469.745	28.5842	37.5586
ENSMFAG00000032640	DBX1	developing brain homeobox 1 [Source:HGNC Symbol;Acc:HGNC:33185]	102118000	DBX1	7.2511	6.24088	2.38387	2.61796	0.0088458	0.0342071	0	0	0	0	35.5381	22.4707	0	0
ENSMFAG00000032647	ZC3H12A	zinc finger CCCH-type containing 12A [Source:HGNC Symbol;Acc:HGNC:26259]	102127955	ZC3H12A	4925.54	1.95736	0.482971	4.05275	5.06197e-05	0.000444379	1530.29	2322.36	1705.98	2510.24	2713.38	3164.09	11385.2	14072.8
ENSMFAG00000032652	RUNX1	RUNX family transcription factor 1 [Source:HGNC Symbol;Acc:HGNC:10471]	102145008	RUNX1	1761.11	2.53927	0.363065	6.99398	2.67199e-12	1.11203e-10	439.481	475.483	600.195	552.869	1791.31	1503.4	4442.67	4283.47
ENSMFAG00000032662			NA	PSAT1	2114.75	1.28639	0.185826	6.92253	4.43659e-12	1.78826e-10	1027.71	1024.04	1440.05	1427.34	2780.62	2739.29	3225.68	3253.29
ENSMFAG00000032678	FGFR4	fibroblast growth factor receptor 4 [Source:HGNC Symbol;Acc:HGNC:3691]	102118990	FGFR4	183.358	2.17857	0.41736	5.21989	1.79032e-07	3.10666e-06	65.3587	117.119	25.2271	57.5699	364.025	227.917	255.525	354.124
ENSMFAG00000032684	SIX1	SIX homeobox 1 [Source:HGNC Symbol;Acc:HGNC:10887]	102128485	SIX1	479.41	1.77254	0.569021	3.11507	0.00183899	0.00936694	235.517	240.244	221.788	170.724	1247.68	1315.07	191.427	212.832
ENSMFAG00000032693	TMEM102	transmembrane protein 102 [Source:HGNC Symbol;Acc:HGNC:26722]	102124377	TMEM102	1025.85	1.16358	0.293656	3.9624	7.42007e-05	0.000615364	411.309	424.431	849.313	847.667	1510.85	1160.99	1566.93	1435.27
ENSMFAG00000032706	ITGA8	integrin subunit alpha 8 [Source:HGNC Symbol;Acc:HGNC:6144]	102115695	ITGA8	1808.47	1.43725	0.201979	7.11584	1.11233e-12	4.92987e-11	878.962	733.745	1194.08	1094.82	3068.76	2624.79	2489.42	2383.18
ENSMFAG00000032734	GNAO1	G protein subunit alpha o1 [Source:HGNC Symbol;Acc:HGNC:4389]	102131761	GNAO1	451.234	1.83164	0.206795	8.85727	8.19959e-19	7.33165e-17	172.412	157.16	202.868	259.064	658.895	673.052	767.441	718.979
ENSMFAG00000032742	CD164L2	CD164 molecule like 2 [Source:HGNC Symbol;Acc:HGNC:32043]	102123326	CD164L2	240.009	1.157	0.469901	2.46221	0.0138084	0.049087	63.1049	116.118	146.107	268.99	214.189	223.637	305.764	582.158
ENSMFAG00000032760	KRT15	keratin 15 [Source:HGNC Symbol;Acc:HGNC:6421]	102132589	KRT15	43166.8	2.24371	0.349954	6.41144	1.44153e-10	4.53408e-09	8424.51	8667.8	20686.2	22424.5	82431.1	82240.7	56819.2	63640.3
ENSMFAG00000032774	CXCL13	C-X-C motif chemokine ligand 13 [Source:NCBI gene;Acc:102123271]	102123271	CXCL13	272.82	7.55297	2.06227	3.66246	0.000249804	0.00173154	4.50749	0	2.10226	4.96292	7.68391	0	1045.49	1117.81
ENSMFAG00000032776	PRSS27	serine protease 27 [Source:HGNC Symbol;Acc:HGNC:15475]	102127487	PRSS27	385.397	2.50116	0.573209	4.36343	1.28038e-05	0.000133897	45.0749	65.0661	128.238	224.324	292.949	271.789	860.123	1195.61
ENSMFAG00000032812	RAMP1	receptor activity modifying protein 1 [Source:HGNC Symbol;Acc:HGNC:9843]	102133797	RAMP1	2694.66	1.45713	0.346155	4.20948	2.55955e-05	0.000246053	1152.79	1309.33	1700.73	1592.1	5684.17	5551.34	2156.8	2410.01
ENSMFAG00000032821	COL4A6	collagen type IV alpha 6 chain [Source:HGNC Symbol;Acc:HGNC:2208]	102125366	COL4A6	796.726	1.22727	0.271004	4.5286	5.93758e-06	6.80727e-05	298.622	365.371	597.042	646.172	1029.64	1219.84	1095.73	1121.39
ENSMFAG00000032827	AQP5	aquaporin 5 [Source:HGNC Symbol;Acc:HGNC:638]	102142335	AQP5	1066.78	2.04878	0.55555	3.68785	0.00022616	0.00159245	471.033	401.408	455.139	333.508	3072.6	2848.43	448.685	503.464
ENSMFAG00000032837	CAMP	cathelicidin antimicrobial peptide [Source:HGNC Symbol;Acc:HGNC:1472]	102139204	CAMP	491.012	1.15474	0.370956	3.11287	0.00185278	0.00941847	175.792	197.2	441.475	402.989	486.007	506.126	752.716	965.792
ENSMFAG00000032843	CD300A	CD300a molecule [Source:HGNC Symbol;Acc:HGNC:19319]	102124907	CD300A	204.096	1.62869	0.596283	2.7314	0.0063066	0.0258941	108.18	63.064	99.8574	128.043	121.022	62.062	503.254	547.282
ENSMFAG00000032861	C6orf15	chromosome 6 open reading frame 15 [Source:HGNC Symbol;Acc:HGNC:13927]	102119224	C6orf15	109.734	2.86957	0.544118	5.27381	1.33619e-07	2.38118e-06	34.9331	35.0356	19.9715	15.8813	134.468	53.5017	271.983	312.094
ENSMFAG00000032863	RELT	RELT TNF receptor [Source:NCBI gene;Acc:101865743]	101865743	RELT	563.631	1.26939	0.239921	5.29085	1.21746e-07	2.18674e-06	290.733	388.394	259.629	383.137	615.673	726.553	797.758	1047.17
ENSMFAG00000032864			NA	ENSMFAG00000032864	1089.17	4.78094	1.33879	3.5711	0.000355481	0.0023382	73.2468	48.0488	87.2438	97.2732	6008.82	2267.4	115.203	16.0965
ENSMFAG00000032875	TTK	TTK protein kinase [Source:HGNC Symbol;Acc:HGNC:12401]	102136727	TTK	517.047	1.23279	0.299536	4.11565	3.86098e-05	0.000352306	226.502	226.23	416.248	365.271	745.339	1015.46	571.683	569.638
ENSMFAG00000032918	SMYD1	SET and MYND domain containing 1 [Source:HGNC Symbol;Acc:HGNC:20986]	102120758	SMYD1	633.351	6.67604	1.4342	4.65488	3.24174e-06	4.0156e-05	24.7912	12.0122	7.35791	4.96292	2645.19	2321.97	41.577	8.94252
ENSMFAG00000032920			NA	ENSMFAG00000032920	1072.15	1.37756	0.180842	7.61748	2.5867e-14	1.42764e-12	536.392	551.56	638.036	657.09	1654.92	1854.37	1399.76	1285.04
ENSMFAG00000032936	ATP6V1C2	ATPase H+ transporting V1 subunit C2 [Source:HGNC Symbol;Acc:HGNC:18264]	102137126	ATP6V1C2	2477.19	2.01705	0.396754	5.08389	3.69778e-07	5.9292e-06	696.408	897.912	983.858	1347.93	1978.61	2223.53	4978.84	6710.47
ENSMFAG00000032974	PAK6	p21 (RAC1) activated kinase 6 [Source:HGNC Symbol;Acc:HGNC:16061]	101926308	ENSMFAG00000032974	1323.86	1.59618	0.347563	4.59249	4.37993e-06	5.23241e-05	404.548	361.367	967.04	899.281	1733.68	1610.4	2227.83	2386.76
ENSMFAG00000032987	CD80	CD80 molecule [Source:HGNC Symbol;Acc:HGNC:1700]	102140078	CD80	113.866	1.12714	0.310478	3.63033	0.000283061	0.00192877	64.2318	51.0518	94.6017	76.429	136.389	112.354	184.498	191.37
ENSMFAG00000033021	MYO1D	myosin ID [Source:HGNC Symbol;Acc:HGNC:7598]	102130540	MYO1D	2090.87	1.51891	0.21119	7.19216	6.37739e-13	2.92788e-11	1192.23	908.923	1321.27	905.236	3160.01	2443.96	3783.5	3011.84
ENSMFAG00000033039	B3GNT7	UDP-GlcNAc:betaGal beta-1,3-N-acetylglucosaminyltransferase 7 [Source:HGNC Symbol;Acc:HGNC:18811]	102131394	B3GNT7	292.97	1.74958	0.360207	4.85714	1.19093e-06	1.66796e-05	63.1049	93.0945	188.152	192.561	410.129	491.146	395.847	509.724
ENSMFAG00000033042	TCTE1	t-complex-associated-testis-expressed 1 [Source:NCBI gene;Acc:101925424]	101925424	TCTE1	56.0234	2.29904	0.480948	4.78023	1.75097e-06	2.34179e-05	12.3956	26.0264	27.3294	9.92584	83.5625	79.1825	149.85	59.9149
ENSMFAG00000033051	DDR1	discoidin domain receptor tyrosine kinase 1 [Source:HGNC Symbol;Acc:HGNC:2730]	102123648	DDR1	10568.7	1.16248	0.23276	4.99433	5.90392e-07	8.97466e-06	4712.59	4927	8166.23	8301.97	14873.2	15501.6	14111	13955.7
ENSMFAG00000033061	MS4A6A	membrane spanning 4-domains A6A [Source:HGNC Symbol;Acc:HGNC:13375]	102126012	MS4A6A	2412.06	1.37091	0.206697	6.63249	3.30075e-11	1.16729e-09	1630.59	1409.43	1080.56	1260.58	3005.37	2848.43	3950.68	4110.88
ENSMFAG00000033072	ST14	suppression of tumorigenicity 14 [Source:HGNC Symbol;Acc:HGNC:11344]	102117178	ST14	5659.21	1.07352	0.251288	4.27208	1.93662e-05	0.00019259	2521.94	2646.69	4764.77	4649.26	8274.61	7365.05	7554.88	7496.51
ENSMFAG00000033085	MS4A4A	membrane spanning 4-domains A4A [Source:HGNC Symbol;Acc:HGNC:13371]	102122322	MS4A4A	1157.94	1.40358	0.200784	6.99049	2.73921e-12	1.13769e-10	622.034	499.507	683.235	736.497	1432.09	1463.81	1799.07	2027.27
ENSMFAG00000033099	RHBDL2	rhomboid like 2 [Source:HGNC Symbol;Acc:HGNC:16083]	102115426	RHBDL2	980.174	2.08316	0.508903	4.09344	4.25023e-05	0.00038254	171.285	193.196	572.866	559.817	792.403	769.355	2345.63	2436.84
ENSMFAG00000033104			NA	ENSMFAG00000033104	9.70993	3.05888	1.03391	2.95855	0.00309091	0.0143611	0	1.00102	6.30678	0.992584	29.7752	19.2606	6.92949	13.4138
ENSMFAG00000033112	NFASC	neurofascin [Source:HGNC Symbol;Acc:HGNC:29866]	102133705	NFASC	611.633	1.55397	0.303597	5.11853	3.07921e-07	5.03192e-06	360.6	307.312	273.294	301.745	1276.49	1177.04	632.316	564.273
ENSMFAG00000033118	ASPN	asporin [Source:NCBI gene;Acc:101926819]	101926819	ASPN	9725.63	1.00314	0.332723	3.01495	0.00257021	0.0123106	6177.52	6455.56	6695.7	6568.92	7193.1	7704.25	19111.5	17898.5
ENSMFAG00000033130		kallikrein related peptidase 9 [Source:NCBI gene;Acc:102142830]	102142830	ENSMFAG00000033130	851.913	3.64473	0.815442	4.46964	7.8352e-06	8.68617e-05	50.7093	72.0732	170.283	211.42	439.904	418.383	2613.28	2839.25
ENSMFAG00000033157			NA	ENSMFAG00000033157	15.3906	2.19443	0.695181	3.15663	0.00159602	0.00830498	5.63437	4.00407	10.5113	1.98517	12.4864	37.4512	25.1194	25.9333
ENSMFAG00000033179	JAML	junction adhesion molecule like [Source:HGNC Symbol;Acc:HGNC:19084]	102131420	JAML	1365.79	1.33027	0.383136	3.47206	0.000516483	0.00320567	456.384	463.471	1040.62	1148.42	1318.75	1362.15	2624.55	2511.95
ENSMFAG00000033205	RCN3	reticulocalbin 3 [Source:HGNC Symbol;Acc:HGNC:21145]	102130064	RCN3	7680.55	1.19537	0.106986	11.1731	5.5231e-29	1.14233e-26	4319.31	4652.72	4718.52	4984.76	11100.4	10560.2	10329.3	10779.3
ENSMFAG00000033207	FOXC1	forkhead box C1 [Source:HGNC Symbol;Acc:HGNC:3800]	102129077	FOXC1	1436.39	1.55985	0.16462	9.47546	2.65583e-21	2.90806e-19	618.654	783.796	872.438	635.254	2148.61	2246	2113.5	2072.88
ENSMFAG00000033219	CACNG6	calcium voltage-gated channel auxiliary subunit gamma 6 [Source:HGNC Symbol;Acc:HGNC:13625]	107128294	CACNG6	339.098	6.84056	1.38601	4.93545	7.99658e-07	1.17543e-05	6.76124	0	15.767	0.992584	1278.41	1226.26	98.7453	85.8482
ENSMFAG00000033223	NKX3-2	NK3 homeobox 2 [Source:HGNC Symbol;Acc:HGNC:951]	102115367	NKX3-2	3.50052	5.19247	1.61974	3.20575	0.00134712	0.00718322	0	0	0	0	2.88147	7.49024	7.79568	9.83677
ENSMFAG00000033256	ABLIM2	actin binding LIM protein family member 2 [Source:HGNC Symbol;Acc:HGNC:19195]	102132658	ABLIM2	1427.98	3.34932	0.888663	3.76895	0.000163937	0.00121402	226.502	288.293	279.601	226.309	4923.47	4703.87	454.748	321.036
ENSMFAG00000033260	FAS	Fas cell surface death receptor [Source:NCBI gene;Acc:102140989]	102140989	FAS	1691.75	1.05757	0.266752	3.96463	7.35102e-05	0.000610874	885.723	974.99	1112.1	1419.39	1679.9	1693.86	2755.34	3012.73
ENSMFAG00000033265	MYOM2	myomesin 2 [Source:HGNC Symbol;Acc:HGNC:7614]	102133342	MYOM2	2098.7	3.75581	1.34584	2.79067	0.00525984	0.0223445	450.749	391.397	168.181	146.902	8208.34	7264.46	71.8935	87.6367
ENSMFAG00000033278	CBLC	Cbl proto-oncogene C [Source:HGNC Symbol;Acc:HGNC:15961]	102135911	CBLC	1306.2	1.35543	0.335028	4.04572	5.21625e-05	0.000456054	423.705	429.436	1043.77	1039.24	1716.39	1724.9	2050.26	2021.9
ENSMFAG00000033286	SIT1	signaling threshold regulating transmembrane adaptor 1 [Source:HGNC Symbol;Acc:HGNC:17710]	102144831	SIT1	79.9207	1.87527	0.36456	5.14394	2.69031e-07	4.44607e-06	25.9181	29.0295	24.176	57.5699	148.876	102.723	116.935	134.138
ENSMFAG00000033296	PYCARD	PYD and CARD domain containing [Source:HGNC Symbol;Acc:HGNC:16608]	102144771	PYCARD	5382.03	1.4074	0.39388	3.57318	0.000352671	0.0023257	1512.26	1569.59	4454.69	4251.24	6287.36	5618.75	9494.27	9868.07
ENSMFAG00000033315		C-C motif chemokine 15 [Source:NCBI gene;Acc:102134112]	102134112	ENSMFAG00000033315	63.9245	2.37287	0.509986	4.65282	3.27423e-06	4.04362e-05	6.76124	19.0193	21.0226	35.733	73.9577	71.6923	118.668	164.542
ENSMFAG00000033324	ANKRD37	ankyrin repeat domain 37 [Source:HGNC Symbol;Acc:HGNC:29593]	102123552	ANKRD37	412.319	1.23391	0.321421	3.83893	0.000123572	0.000950866	143.113	235.239	265.936	339.464	397.642	566.048	527.508	823.606
ENSMFAG00000033332	NMRK2	nicotinamide riboside kinase 2 [Source:HGNC Symbol;Acc:HGNC:17871]	102138463	NMRK2	3812.9	9.51479	1.91827	4.96009	7.04616e-07	1.04776e-05	9.01499	12.0122	13.6647	6.94809	16242.8	14214.3	3.46475	0.894252
ENSMFAG00000033342			NA	ENSMFAG00000033342	32.6326	8.41193	3.38449	2.48544	0.0129392	0.0466285	0	0	0	0	131.587	129.474	0	0
ENSMFAG00000033344	BAX	BCL2 associated X, apoptosis regulator [Source:HGNC Symbol;Acc:HGNC:959]	102132255	BAX	2935.06	1.30753	0.158094	8.27062	1.33263e-16	9.37697e-15	1468.32	1708.74	1558.83	2019.91	4132.98	4485.58	3735	4371.1
ENSMFAG00000033363	IGSF1	immunoglobulin superfamily member 1 [Source:HGNC Symbol;Acc:HGNC:5948]	102126657	IGSF1	143.894	3.96905	0.585707	6.7765	1.23118e-11	4.60872e-10	11.2687	7.00712	39.943	10.9184	403.405	394.843	129.062	154.706
ENSMFAG00000033369	SLC14A2	solute carrier family 14 member 2 [Source:HGNC Symbol;Acc:HGNC:10919]	102127461	SLC14A2	31.4695	1.84076	0.704204	2.61396	0.00894982	0.0345441	27.045	6.0061	2.10226	19.8517	48.0244	78.1125	28.5842	42.0298
ENSMFAG00000033370	MNDA	myeloid cell nuclear differentiation antigen [Source:NCBI gene;Acc:102132204]	102132204	MNDA	1333.72	1.29322	0.44027	2.93734	0.00331044	0.015229	458.638	663.674	862.978	1106.73	767.431	1109.63	2627.14	3073.54
ENSMFAG00000033388	SHD	Src homology 2 domain containing transforming protein D [Source:HGNC Symbol;Acc:HGNC:30633]	102136840	SHD	10.188	5.24747	1.68724	3.1101	0.00187025	0.00949548	1.12687	1.00102	0	0	26.8937	48.1515	4.33093	0
ENSMFAG00000033392	ATF3	activating transcription factor 3 [Source:HGNC Symbol;Acc:HGNC:785]	102123304	ATF3	4307.11	1.3488	0.305447	4.41584	1.0062e-05	0.00010838	3121.44	3387.44	1347.55	1858.12	5084.83	5824.2	6177.64	7655.69
ENSMFAG00000033394	THBS4	thrombospondin 4 [Source:HGNC Symbol;Acc:HGNC:11788]	102129227	THBS4	4339.06	5.90629	0.412399	14.3218	1.59894e-46	8.39487e-44	103.672	97.0986	217.584	150.873	12409.5	12601.8	4724.18	4407.77
ENSMFAG00000033400	LBP	lipopolysaccharide binding protein [Source:HGNC Symbol;Acc:HGNC:6517]	102124806	LBP	15.879	3.65161	1.13597	3.21453	0.0013066	0.00700365	1.12687	4.00407	4.20452	0	47.064	60.9919	6.06331	3.57701
ENSMFAG00000033405		60S ribosomal protein L36-like [Source:NCBI gene;Acc:102118525]	102118525	ENSMFAG00000033405	6.60515	6.10911	2.38681	2.55953	0.0104814	0.0393077	0	0	0	0	0	0	25.1194	27.7218
ENSMFAG00000033407	GJA3	gap junction protein alpha 3 [Source:HGNC Symbol;Acc:HGNC:4277]	102130697	GJA3	95.5292	1.14786	0.306063	3.75042	0.000176539	0.00129332	54.0899	62.063	81.9882	39.7034	111.417	118.774	159.378	136.821
ENSMFAG00000033422	MPPED1	metallophosphoesterase domain containing 1 [Source:NCBI gene;Acc:101926422]	101926422	MPPED1	21.1652	2.48757	0.689185	3.60944	0.000306855	0.00206751	3.38062	15.0152	2.10226	4.96292	55.7084	35.3111	25.1194	27.7218
ENSMFAG00000033441	KIAA1522	KIAA1522 [Source:HGNC Symbol;Acc:HGNC:29301]	102115820	KIAA1522	8070.13	1.23986	0.203849	6.08224	1.18514e-09	3.1763e-08	3575.57	3970.03	5785.42	5873.12	11438.5	11373.4	11369.6	11175.5
ENSMFAG00000033458	ANK3	ankyrin 3 [Source:HGNC Symbol;Acc:HGNC:494]	102128649	ANK3	4511.29	1.66401	0.258331	6.44138	1.18392e-10	3.77012e-09	2058.8	1629.65	2402.88	2565.83	5063.7	5166.13	9061.18	8142.16
ENSMFAG00000033460	NECAB1	N-terminal EF-hand calcium binding protein 1 [Source:HGNC Symbol;Acc:HGNC:20983]	101865576	NECAB1	28.5422	1.80232	0.528585	3.4097	0.000650344	0.00389142	24.7912	13.0132	7.35791	5.9555	48.0244	49.2216	43.3093	36.6643
ENSMFAG00000033464	BBC3	BCL2 binding component 3 [Source:HGNC Symbol;Acc:HGNC:17868]	102119825	BBC3	1362.12	1.0768	0.194853	5.52621	3.27225e-08	6.70026e-07	847.409	994.009	821.984	840.718	2307.09	2022.36	1499.37	1564.05
ENSMFAG00000033466		protein S100-A7 [Source:NCBI gene;Acc:102119771]	102119771	ENSMFAG00000033466	3880.81	6.51282	1.28005	5.08794	3.61978e-07	5.82235e-06	31.5525	18.0183	157.67	129.036	414.931	360.602	14668	15266.7
ENSMFAG00000033587	PKIB	cAMP-dependent protein kinase inhibitor beta [Source:HGNC Symbol;Acc:HGNC:9018]	101926857	PKIB	1031.76	1.14303	0.29472	3.87834	0.000105173	0.000829553	509.347	405.412	879.796	778.186	1143.94	1129.96	1756.63	1650.79
ENSMFAG00000033594	CCN2	cellular communication network factor 2 [Source:NCBI gene;Acc:101926338]	101926338	CTGF	40038.9	1.45688	0.345734	4.21387	2.51035e-05	0.00024155	28541.5	32999.5	10650.1	13336.4	54085.1	60605.7	57818.8	62273.9
ENSMFAG00000033605	TIGAR	TP53 induced glycolysis regulatory phosphatase [Source:HGNC Symbol;Acc:HGNC:1185]	102132381	TIGAR	1014.36	1.07119	0.337567	3.17327	0.00150731	0.00790972	644.572	680.691	648.547	643.194	706.92	898.829	1866.63	2025.48
ENSMFAG00000033614	CCN4	cellular communication network factor 4 [Source:HGNC Symbol;Acc:HGNC:12769]	102125044	WISP1	4167.12	3.32819	0.39506	8.42451	3.62263e-17	2.69734e-15	650.206	618.628	872.438	877.444	3617.2	3942.01	12022.7	10736.4
ENSMFAG00000033621	SYNPO	synaptopodin [Source:HGNC Symbol;Acc:HGNC:30672]	102134849	SYNPO	16951.6	1.68193	0.342365	4.9127	8.98313e-07	1.30211e-05	9360.94	7288.4	8964.04	6609.62	40652.7	32300.1	17013.6	13423.6
ENSMFAG00000033646	BCAS1	breast carcinoma amplified sequence 1 [Source:HGNC Symbol;Acc:HGNC:974]	102115338	BCAS1	300.956	1.14757	0.369304	3.10738	0.00188753	0.00955477	145.367	105.107	262.783	235.242	426.457	628.11	329.151	275.43
ENSMFAG00000033653	MYH8	myosin heavy chain 8 [Source:HGNC Symbol;Acc:HGNC:7578]	102146102	MYH8	261.203	8.69262	2.19215	3.96535	7.32881e-05	0.000609277	0	5.00508	0	0	1015.24	1050.77	5.19712	13.4138
ENSMFAG00000033686	KRTDAP	keratinocyte differentiation associated protein [Source:HGNC Symbol;Acc:HGNC:16313]	102135520	KRTDAP	64125	2.14588	0.364353	5.88955	3.87248e-09	9.54638e-08	12459.8	12556.8	33847.4	35687.4	95534.1	97102.4	103547	122266
ENSMFAG00000033713	C1orf116	chromosome 1 open reading frame 116 [Source:HGNC Symbol;Acc:HGNC:28667]	102138539	C1orf116	3552.87	1.31597	0.337302	3.90146	9.56153e-05	0.000764474	1249.7	1078.09	2982.06	2834.82	5061.78	4886.85	5514.14	4815.55
ENSMFAG00000033715	FAM184A	family with sequence similarity 184 member A [Source:HGNC Symbol;Acc:HGNC:20991]	102133920	FAM184A	807.17	3.10242	0.591794	5.24241	1.58497e-07	2.77858e-06	145.367	134.136	194.459	199.509	285.265	447.274	2216.57	2834.78
ENSMFAG00000033719	FMOD	fibromodulin [Source:HGNC Symbol;Acc:HGNC:3774]	102142132	FMOD	7343.91	3.34939	0.261432	12.8117	1.41024e-37	4.37517e-35	1024.33	1045.06	1487.35	1692.36	10324.3	10303.4	16778.9	16095.6
ENSMFAG00000033734			NA	ENSMFAG00000033734	2883.85	1.80234	0.280231	6.43162	1.26252e-10	4.00795e-09	815.857	893.908	1770.1	1660.59	4624.75	4097.16	4793.48	4414.92
ENSMFAG00000033836			NA	ENSMFAG00000033836	24.3707	4.05025	1.24396	3.25592	0.00113025	0.00619955	0	11.0112	0	0	10.5654	25.6808	77.9568	69.7517
ENSMFAG00000033865	CD101	CD101 molecule [Source:HGNC Symbol;Acc:HGNC:5949]	102119774	CD101	167.358	1.05735	0.343852	3.07501	0.00210496	0.0104437	89.023	80.0813	154.516	111.169	177.69	142.315	299.701	284.372
ENSMFAG00000033881	MYF6	myogenic factor 6 [Source:HGNC Symbol;Acc:HGNC:7566]	102127495	MYF6	848.663	4.02317	1.27083	3.16577	0.00154672	0.00808958	42.8212	95.0966	94.6017	160.799	2923.73	3372.75	47.6403	51.8666
ENSMFAG00000033884	CCR2	C-C motif chemokine receptor 2 [Source:HGNC Symbol;Acc:HGNC:1603]	102139070	CCR2	575.895	1.98658	0.467118	4.25286	2.1106e-05	0.000207364	166.777	127.129	342.668	291.82	515.783	388.422	1389.36	1385.2
ENSMFAG00000033919	EPYC	epiphycan [Source:HGNC Symbol;Acc:HGNC:3053]	102145039	EPYC	118.607	3.08557	0.453004	6.81135	9.66857e-12	3.66618e-10	13.5225	9.00915	32.585	44.6663	205.545	243.968	226.075	173.485
ENSMFAG00000033939	SPINK7	serine peptidase inhibitor, Kazal type 7 (putative) [Source:HGNC Symbol;Acc:HGNC:24643]	102141331	SPINK7	492.285	2.44474	0.554255	4.41086	1.0296e-05	0.000110493	116.068	126.128	136.647	232.265	223.794	306.03	1293.22	1504.13
ENSMFAG00000033947			NA	ENSMFAG00000033947	36.9158	2.58711	0.826254	3.13114	0.00174132	0.00894062	2.25375	3.00305	19.9715	16.8739	57.6293	9.63031	84.0201	101.945
ENSMFAG00000033957	SPATA22	spermatogenesis associated 22 [Source:NCBI gene;Acc:102135360]	102135360	SPATA22	502.271	1.42145	0.395238	3.59643	0.00032261	0.00215382	234.39	250.254	310.083	297.775	350.578	395.913	1052.42	1126.76
ENSMFAG00000033961	IRF6	interferon regulatory factor 6 [Source:HGNC Symbol;Acc:HGNC:6121]	102129746	IRF6	7073.49	1.31831	0.298638	4.41441	1.01284e-05	0.00010898	2453.2	2656.7	5642.47	5444.32	9289.85	10137.5	10544.1	10419.8
ENSMFAG00000033968	HPCAL4	hippocalcin like 4 [Source:HGNC Symbol;Acc:HGNC:18212]	102131706	HPCAL4	99.2417	1.47756	0.348376	4.24127	2.22254e-05	0.000216605	41.6943	42.0427	89.3461	36.7256	145.034	155.155	123.865	160.071
ENSMFAG00000033970	TRIM69	tripartite motif containing 69 [Source:HGNC Symbol;Acc:HGNC:17857]	101926161	TRIM69	22.7869	1.88611	0.58127	3.2448	0.00117531	0.00641239	4.50749	11.0112	4.20452	18.8591	29.7752	41.7313	34.6475	37.5586
ENSMFAG00000033972	CPA4	carboxypeptidase A4 [Source:HGNC Symbol;Acc:HGNC:15740]	102131221	CPA4	2647.43	1.18995	0.251046	4.73998	2.13739e-06	2.79471e-05	1197.87	1617.64	1529.39	2109.24	2842.09	2953.29	4196.67	4733.28
ENSMFAG00000033984	GZMK	granzyme K [Source:HGNC Symbol;Acc:HGNC:4711]	102141323	GZMK	103.907	3.65995	0.654557	5.5915	2.25122e-08	4.75707e-07	3.38062	2.00203	33.6362	21.8368	246.846	179.766	153.315	190.476
ENSMFAG00000033996	SNX20	sorting nexin 20 [Source:HGNC Symbol;Acc:HGNC:30390]	102128690	SNX20	496.853	1.37526	0.489859	2.80746	0.00499341	0.0214126	122.829	95.0966	509.798	378.174	566.688	554.278	975.326	772.634
ENSMFAG00000033998	SPTBN2	spectrin beta, non-erythrocytic 2 [Source:HGNC Symbol;Acc:HGNC:11276]	102118488	SPTBN2	10924.8	1.32928	0.239756	5.54431	2.95122e-08	6.09165e-07	4797.1	4447.52	8577.22	7058.26	17530.8	14887.4	15794.9	14305.3
ENSMFAG00000034040	SEMA7A	semaphorin 7A (John Milton Hagen blood group) [Source:HGNC Symbol;Acc:HGNC:10741]	102121940	SEMA7A	1622.62	1.40772	0.210282	6.69442	2.16523e-11	7.87484e-10	830.506	824.838	916.586	981.665	1988.21	1767.7	2757.07	2914.37
ENSMFAG00000034056	PRSS22	serine protease 22 [Source:HGNC Symbol;Acc:HGNC:14368]	NA	ENSMFAG00000034056	445.913	1.07156	0.347637	3.0824	0.00205338	0.0102274	224.248	282.287	201.817	441.7	376.512	456.905	769.174	814.664
ENSMFAG00000034058		polyglutamine-repeat protein pqn-41 [Source:NCBI gene;Acc:102127709]	102127709	ENSMFAG00000034058	998.595	5.40726	1.48738	3.63543	0.00027752	0.00189796	46.2018	92.0935	16.8181	28.7849	4047.5	3719.44	16.4575	21.462
ENSMFAG00000034089	SEMA4B	semaphorin 4B [Source:HGNC Symbol;Acc:HGNC:10730]	102119387	SEMA4B	4706.6	1.17778	0.24647	4.7786	1.76522e-06	2.35688e-05	2032.88	2266.3	3539.16	3703.33	5539.14	5863.79	7245.65	7462.53
ENSMFAG00000034099	SLC26A9	solute carrier family 26 member 9 [Source:HGNC Symbol;Acc:HGNC:14469]	102122050	SLC26A9	237.483	2.97579	0.532438	5.58899	2.28391e-08	4.80631e-07	24.7912	38.0386	79.8859	71.466	166.165	204.377	589.007	726.133
ENSMFAG00000034121	KHDC1L	KH domain containing 1 like [Source:HGNC Symbol;Acc:HGNC:37274]	102137091	KHDC1L	45.3539	1.15181	0.43762	2.63198	0.00848892	0.0331402	14.6494	19.0193	44.1475	34.7404	64.3528	49.2216	58.9007	77.7999
ENSMFAG00000034151	ATP2B2	ATPase plasma membrane Ca2+ transporting 2 [Source:HGNC Symbol;Acc:HGNC:815]	101866950	ATP2B2	202.087	1.6769	0.637273	2.63136	0.00850438	0.0331687	138.605	123.125	40.9941	82.3845	571.491	492.216	90.0834	77.7999
ENSMFAG00000034157	ACSBG1	acyl-CoA synthetase bubblegum family member 1 [Source:HGNC Symbol;Acc:HGNC:29567]	101864984	ACSBG1	7023.42	1.5822	0.233806	6.76715	1.31346e-11	4.87219e-10	2455.46	3054.1	3831.37	4725.69	8987.3	9697.72	11314.1	12121.6
ENSMFAG00000034168	SLC8A3	solute carrier family 8 member A3 [Source:HGNC Symbol;Acc:HGNC:11070]	102141225	SLC8A3	150.716	6.14817	2.10991	2.91396	0.00356881	0.0162137	5.63437	5.00508	3.15339	2.97775	589.74	599.219	0	0
ENSMFAG00000034169	WAS	WASP actin nucleation promoting factor [Source:HGNC Symbol;Acc:HGNC:12731]	102133786	WAS	715.825	1.15419	0.231389	4.9881	6.09756e-07	9.2211e-06	356.092	359.365	531.872	528.055	833.704	839.977	1080.13	1197.4
ENSMFAG00000034176	SLC6A11	solute carrier family 6 member 11 [Source:HGNC Symbol;Acc:HGNC:11044]	102142945	SLC6A11	1003.06	1.33351	0.461753	2.88792	0.00387798	0.0173944	282.845	185.188	889.256	922.11	1737.52	1553.69	1213.53	1240.33
ENSMFAG00000034187	FRMPD3	FERM and PDZ domain containing 3 [Source:HGNC Symbol;Acc:HGNC:29382]	102118462	FRMPD3	95.2847	4.40902	0.517286	8.52339	1.54955e-17	1.22033e-15	9.01499	5.00508	7.35791	12.9036	118.14	86.6728	274.581	248.602
ENSMFAG00000034190	ADAM19	ADAM metallopeptidase domain 19 [Source:HGNC Symbol;Acc:HGNC:197]	102143685	ADAM19	2988.43	1.13518	0.273049	4.15743	3.21852e-05	0.000300787	1336.47	1318.34	2415.5	2409	3320.41	3608.16	4941.59	4558
ENSMFAG00000034196	PKLR	pyruvate kinase L/R [Source:HGNC Symbol;Acc:HGNC:9020]	102116429	PKLR	92.7213	1.20402	0.346375	3.47606	0.000508842	0.00316689	76.6274	54.0549	50.4543	43.6737	74.9181	143.385	166.308	132.349
ENSMFAG00000034201	TAFA1	TAFA chemokine like family member 1 [Source:NCBI gene;Acc:102145749]	102145749	FAM19A1	39.8038	1.24462	0.394615	3.154	0.00161048	0.00837172	13.5225	31.0315	19.9715	29.7775	60.5108	44.9414	63.2316	55.4436
ENSMFAG00000034208	SDR9C7	short chain dehydrogenase/reductase family 9C member 7 [Source:HGNC Symbol;Acc:HGNC:29958]	102143895	SDR9C7	1909.46	1.68444	0.31688	5.31571	1.06243e-07	1.93031e-06	543.153	571.58	1150.99	1358.85	2611.57	2708.26	2981.41	3349.87
ENSMFAG00000034217	GSG1L	GSG1 like [Source:HGNC Symbol;Acc:HGNC:28283]	102140492	GSG1L	74.4955	1.33885	0.496881	2.69452	0.00704901	0.0283957	45.0749	80.0813	16.8181	26.7998	159.441	94.163	79.6892	93.8965
ENSMFAG00000034237	VAT1L	vesicle amine transport 1 like [Source:HGNC Symbol;Acc:HGNC:29315]	102133655	VAT1L	415.492	1.91258	0.390579	4.89678	9.74201e-07	1.39984e-05	223.121	206.209	110.369	157.821	913.425	961.961	390.65	360.384
ENSMFAG00000034238	JUP	junction plakoglobin [Source:HGNC Symbol;Acc:HGNC:6207]	102136550	JUP	31783.8	1.34056	0.301961	4.43952	9.01597e-06	9.85644e-05	11526.8	11231.4	24283.2	24938.7	51952.8	47832.7	41876.7	40628.5
ENSMFAG00000034245	PERP	p53 apoptosis effector related to PMP22 [Source:NCBI gene;Acc:101865419]	101865419	PERP	65686	1.08782	0.346903	3.13581	0.0017138	0.00883479	23529.1	23165.5	61770.7	59662.2	82515.6	81855.5	101534	91456
ENSMFAG00000034277			NA	ENSMFAG00000034277	84.987	1.00845	0.391695	2.57458	0.0100361	0.0379499	30.4256	44.0447	92.4995	58.5624	129.666	130.544	79.6892	114.464
ENSMFAG00000034278	ANKRD6	ankyrin repeat domain 6 [Source:HGNC Symbol;Acc:HGNC:17280]	102119219	ANKRD6	495.311	1.01358	0.153245	6.6141	3.73813e-11	1.30618e-09	349.331	328.333	358.435	276.931	639.686	657.001	697.28	655.487
ENSMFAG00000034285		proline rich and Gla domain 2 [Source:NCBI gene;Acc:102146770]	102146770	ENSMFAG00000034285	479.146	1.20585	0.333747	3.61306	0.000302606	0.00204157	173.539	173.176	361.589	450.633	736.695	631.32	671.295	634.919
ENSMFAG00000034309	ASPHD2	aspartate beta-hydroxylase domain containing 2 [Source:HGNC Symbol;Acc:HGNC:30437]	102138719	ASPHD2	257.58	1.12693	0.328769	3.42773	0.000608659	0.00367746	223.121	175.178	119.829	129.036	384.196	510.406	297.102	221.774
ENSMFAG00000034319	C1orf162	chromosome 1 open reading frame 162 [Source:HGNC Symbol;Acc:HGNC:28344]	102147201	C1orf162	507.906	1.92218	0.369401	5.2035	1.95567e-07	3.35099e-06	156.635	163.166	220.737	307.701	454.311	532.877	1096.59	1131.23
ENSMFAG00000034323	NDST3	N-deacetylase and N-sulfotransferase 3 [Source:HGNC Symbol;Acc:HGNC:7682]	102130633	NDST3	211.408	1.72605	0.391548	4.40827	1.04199e-05	0.000111531	76.6274	79.0803	119.829	117.125	182.493	189.396	460.811	465.905
ENSMFAG00000034336	UGT3A1	UDP glycosyltransferase family 3 member A1 [Source:HGNC Symbol;Acc:HGNC:26625]	102145181	UGT3A1	1500.47	3.36494	0.477003	7.05434	1.73416e-12	7.36695e-11	95.7843	114.116	433.066	418.87	2090.02	1999.89	3636.25	3215.73
ENSMFAG00000034393	SLCO3A1	solute carrier organic anion transporter family member 3A1 [Source:HGNC Symbol;Acc:HGNC:10952]	102137273	SLCO3A1	2048.77	1.03808	0.22611	4.59105	4.41031e-06	5.2595e-05	1026.58	1051.07	1642.92	1646.7	3212.84	2846.29	2546.59	2417.16
ENSMFAG00000034394			NA	ENSMFAG00000034394	57.5171	5.06671	1.82163	2.78142	0.00541224	0.0228634	0	0	7.35791	5.9555	1.92098	5.35017	206.152	233.4
ENSMFAG00000034399	TMOD4	tropomodulin 4 [Source:HGNC Symbol;Acc:HGNC:11874]	102143183	TMOD4	1005.14	2.51483	0.853059	2.94802	0.00319821	0.0148026	255.8	259.263	363.691	318.619	3139.84	3128.78	299.701	275.43
ENSMFAG00000034413	RIPOR3	RIPOR family member 3 [Source:HGNC Symbol;Acc:HGNC:16168]	102131853	RIPOR3	699.525	1.04277	0.350401	2.97594	0.0029209	0.0137238	298.622	305.31	512.952	711.683	561.886	921.299	1032.49	1251.95
ENSMFAG00000034460	COL12A1	collagen type XII alpha 1 chain [Source:HGNC Symbol;Acc:HGNC:2188]	102126891	COL12A1	57015.9	1.80972	0.395624	4.57435	4.77704e-06	5.65076e-05	24146.7	23637	26896.3	26552.6	42308.6	42191.4	142357	128038
ENSMFAG00000034472	HGF	hepatocyte growth factor [Source:HGNC Symbol;Acc:HGNC:4893]	102133907	HGF	658.899	1.67375	0.266424	6.28227	3.33672e-10	9.91621e-09	261.435	246.25	391.02	359.315	747.26	797.175	1306.21	1162.53
ENSMFAG00000034475	JSRP1	junctional sarcoplasmic reticulum protein 1 [Source:HGNC Symbol;Acc:HGNC:24963]	102132249	JSRP1	1057.17	8.98278	1.74428	5.14985	2.60698e-07	4.3223e-06	2.25375	1.00102	9.46017	3.97034	4357.74	4071.48	6.06331	5.36551
ENSMFAG00000034478			NA	ENSMFAG00000034478	144.606	1.20646	0.357163	3.37789	0.000730453	0.00428929	83.3887	57.0579	121.931	87.3474	313.119	196.886	158.512	138.609
ENSMFAG00000034483	SMIM5	small integral membrane protein 5 [Source:HGNC Symbol;Acc:HGNC:40030]	102126206	SMIM5	795.107	1.35471	0.370028	3.6611	0.000251136	0.00173902	260.308	275.28	565.508	686.868	948.003	753.304	1375.5	1496.08
ENSMFAG00000034493	VAMP8	vesicle associated membrane protein 8 [Source:HGNC Symbol;Acc:HGNC:12647]	102115772	VAMP8	3532.46	1.13362	0.227839	4.97554	6.50656e-07	9.75058e-06	1641.86	1727.75	2642.54	2834.82	4999.35	5491.42	4361.25	4560.68
ENSMFAG00000034519	TNNC1	troponin C1, slow skeletal and cardiac type [Source:HGNC Symbol;Acc:HGNC:11943]	102120840	TNNC1	5580.4	5.14346	1.25891	4.08564	4.39562e-05	0.000393894	235.517	298.303	350.026	344.427	20486.3	22334.8	275.447	318.354
ENSMFAG00000034533	IL17RE	interleukin 17 receptor E [Source:HGNC Symbol;Acc:HGNC:18439]	102126073	IL17RE	1203.99	1.00338	0.286664	3.50019	0.000464927	0.00294185	496.951	572.581	975.449	1160.33	1525.26	1552.62	1553.94	1794.76
ENSMFAG00000034545	PKD2L2	polycystin 2 like 2, transient receptor potential cation channel [Source:NCBI gene;Acc:101925899]	101925899	PKD2L2	17.4479	2.76543	0.891756	3.10111	0.00192798	0.00972108	4.50749	3.00305	8.40904	1.98517	48.0244	57.7818	6.92949	8.94252
ENSMFAG00000034562	GRAMD2A	GRAM domain containing 2A [Source:HGNC Symbol;Acc:HGNC:27287]	102115541	GRAMD2A	480.635	1.41391	0.287331	4.92085	8.61705e-07	1.25582e-05	175.792	203.206	266.987	402.989	641.607	592.799	817.68	744.018
ENSMFAG00000034578	ZP2	zona pellucida glycoprotein 2 [Source:NCBI gene;Acc:102131863]	102131863	ZP2	43.271	1.38399	0.528088	2.62075	0.0087737	0.0339989	30.4256	10.0102	35.7384	19.8517	107.575	51.3616	55.4359	35.7701
ENSMFAG00000034607	KCNN2	potassium calcium-activated channel subfamily N member 2 [Source:HGNC Symbol;Acc:HGNC:6291]	102135203	KCNN2	38.0292	1.67978	0.532868	3.15233	0.00161973	0.00841342	11.2687	24.0244	19.9715	16.8739	80.6811	89.8829	32.9151	28.6161
ENSMFAG00000034616	BLK	BLK proto-oncogene, Src family tyrosine kinase [Source:HGNC Symbol;Acc:HGNC:1057]	102134629	BLK	173.882	2.41343	0.647702	3.72614	0.000194432	0.00140084	30.4256	89.0905	35.7384	64.5179	89.3255	67.4122	482.466	532.08
ENSMFAG00000034631	GRIP1	glutamate receptor interacting protein 1 [Source:HGNC Symbol;Acc:HGNC:18708]	102121246	GRIP1	467.108	1.46996	0.363748	4.04115	5.31891e-05	0.000463455	131.844	153.156	324.799	381.152	506.178	669.841	757.913	811.981
ENSMFAG00000034647	OCLN	occludin [Source:HGNC Symbol;Acc:HGNC:8104]	102126920	OCLN	969.269	1.34217	0.210713	6.36966	1.89445e-10	5.84199e-09	442.861	466.474	669.57	614.409	1163.15	1257.29	1579.92	1560.47
ENSMFAG00000034666	IFI6	interferon alpha inducible protein 6 [Source:NCBI gene;Acc:101925937]	101925937	IFI6	6986.47	1.17796	0.42422	2.77677	0.00549027	0.0231274	4395.93	3908.97	4723.78	4102.35	16279.3	14010	4244.31	4227.13
ENSMFAG00000034688	B4GALNT1	beta-1,4-N-acetyl-galactosaminyltransferase 1 [Source:HGNC Symbol;Acc:HGNC:4117]	101926458	B4GALNT1	557.424	1.5992	0.324873	4.92254	8.54285e-07	1.24678e-05	201.71	224.228	326.902	353.36	1077.67	1134.24	627.985	513.301
ENSMFAG00000034693	ZC3H12D	zinc finger CCCH-type containing 12D [Source:HGNC Symbol;Acc:HGNC:21175]	102123251	ENSMFAG00000034693	82.4853	1.32233	0.3533	3.74281	0.000181971	0.00132552	36.06	42.0427	58.8633	51.6144	79.7206	93.093	171.505	126.984
ENSMFAG00000034798	MAPK12	mitogen-activated protein kinase 12 [Source:HGNC Symbol;Acc:HGNC:6874]	101867305	MAPK12	1620.34	1.30056	0.523329	2.48517	0.0129489	0.0466551	896.991	1143.16	825.137	877.444	4351.02	3419.83	675.625	773.528
ENSMFAG00000034925			NA	ENSMFAG00000034925	42.9709	1.13559	0.399882	2.8398	0.00451412	0.0197081	27.045	25.0254	31.5339	23.822	57.6293	82.3926	63.2316	33.0873
ENSMFAG00000035056	SEZ6L	seizure related 6 homolog like [Source:HGNC Symbol;Acc:HGNC:10763]	102139724	SEZ6L	157.988	2.87164	0.522558	5.49534	3.89951e-08	7.83576e-07	40.5675	34.0346	35.7384	41.6885	135.429	82.3926	447.818	446.232
ENSMFAG00000035163			NA	ENSMFAG00000035163	332.815	1.01111	0.298404	3.38839	0.000703039	0.00415333	252.42	139.141	310.083	181.643	559.005	391.633	480.734	347.864
ENSMFAG00000035178	PLAAT4	phospholipase A and acyltransferase 4 [Source:HGNC Symbol;Acc:HGNC:9869]	102117508	RARRES3	169.905	1.03609	0.338784	3.05825	0.00222634	0.010932	102.546	88.0895	134.545	120.103	307.356	299.61	129.928	177.062
ENSMFAG00000035329	HLA-DPA1	major histocompatibility complex, class II, DP alpha 1 [Source:HGNC Symbol;Acc:HGNC:4938]	102136862	HLA-DPA1	6722.64	1.61978	0.454517	3.56373	0.000365616	0.00238876	1293.65	1289.31	5339.74	5280.55	9505.96	9367.08	10831.7	10873.2
ENSMFAG00000035345	NLRP6	NLR family pyrin domain containing 6 [Source:HGNC Symbol;Acc:HGNC:22944]	102143681	NLRP6	235.195	2.12362	0.303868	6.98862	2.77599e-12	1.15063e-10	92.4036	103.105	109.318	46.6514	354.42	298.54	418.368	458.751
ENSMFAG00000035353	SLAMF1	signaling lymphocytic activation molecule family member 1 [Source:HGNC Symbol;Acc:HGNC:10903]	102135470	SLAMF1	150.099	1.49254	0.387807	3.84866	0.000118764	0.000921138	58.5974	95.0966	97.7551	63.5254	182.493	104.863	297.102	301.363
ENSMFAG00000035365			NA	ENSMFAG00000035365	187.606	1.65329	0.602546	2.74383	0.00607265	0.0250794	85.6424	77.0783	106.164	93.3029	80.6811	67.4122	477.269	513.301
ENSMFAG00000035389	SLC6A14	solute carrier family 6 member 14 [Source:HGNC Symbol;Acc:HGNC:11047]	102128573	SLC6A14	1418.94	1.41238	0.464064	3.04351	0.00233834	0.0113837	418.07	352.358	1176.21	1153.38	1154.51	1277.62	2994.41	2824.94
ENSMFAG00000035411	SORCS2	sortilin related VPS10 domain containing receptor 2 [Source:HGNC Symbol;Acc:HGNC:16698]	102128826	SORCS2	1379.35	1.36118	0.211878	6.42433	1.32447e-10	4.19165e-09	780.923	581.591	1028.01	701.757	2107.31	1831.9	2216.57	1786.72
ENSMFAG00000035413	LRRC38	leucine rich repeat containing 38 [Source:HGNC Symbol;Acc:HGNC:27005]	102136272	LRRC38	122.644	1.99774	0.743008	2.68871	0.00717281	0.0288264	29.2987	44.0447	51.5054	71.466	374.591	347.761	31.1827	31.2988
ENSMFAG00000035414	SCN4A	sodium voltage-gated channel alpha subunit 4 [Source:HGNC Symbol;Acc:HGNC:10591]	102145985	SCN4A	832.021	5.29536	1.67929	3.15333	0.00161422	0.008389	50.7093	72.0732	32.585	9.92584	3587.43	2895.51	3.46475	4.47126
ENSMFAG00000035429	CXADR	CXADR Ig-like cell adhesion molecule [Source:HGNC Symbol;Acc:HGNC:2559]	101867042	ENSMFAG00000035429	9007.9	2.39778	0.461868	5.19148	2.08624e-07	3.54505e-06	2285.3	2129.16	3813.5	3265.6	6126.96	6334.6	26025.4	22082.7
ENSMFAG00000035434	COBL	cordon-bleu WH2 repeat protein [Source:HGNC Symbol;Acc:HGNC:22199]	102146891	COBL	2117.33	1.79508	0.43545	4.12235	3.75029e-05	0.00034343	789.938	667.678	1170.96	1160.33	5334.56	4798.03	1630.16	1386.98
ENSMFAG00000035437			NA	ENSMFAG00000035437	103.61	1.0019	0.370407	2.70486	0.00683326	0.0276572	60.8512	75.0762	58.8633	81.3919	133.508	66.3421	149.85	202.995
ENSMFAG00000035461	TRIM7	tripartite motif containing 7 [Source:HGNC Symbol;Acc:HGNC:16278]	102132933	TRIM7	1654.85	2.28334	0.473809	4.81912	1.44194e-06	1.97292e-05	183.68	291.296	964.938	815.904	3427.99	3543.95	1922.93	2088.08
ENSMFAG00000035468	EPHA1	EPH receptor A1 [Source:HGNC Symbol;Acc:HGNC:3385]	102123244	EPHA1	4486.83	1.30537	0.351195	3.71693	0.000201661	0.00144428	1436.76	1720.75	3134.47	4047.76	4640.12	5266.71	7217.93	8430.11
ENSMFAG00000035470	UNC93A	unc-93 homolog A [Source:HGNC Symbol;Acc:HGNC:12570]	102139982	UNC93A	210.261	1.30012	0.409434	3.1754	0.0014963	0.00786808	49.5824	86.0874	152.414	197.524	240.122	243.968	368.995	343.393
ENSMFAG00000035473	LTF	lactotransferrin [Source:HGNC Symbol;Acc:HGNC:6720]	102141526	LTF	1774.4	4.90201	0.566909	8.64692	5.29076e-18	4.35074e-16	92.4036	30.0305	169.232	167.747	1443.61	1380.34	5569.58	5342.26
ENSMFAG00000035495	IGFL1	IGF like family member 1 [Source:HGNC Symbol;Acc:HGNC:24093]	102136440	IGFL1	36.7974	1.53215	0.426462	3.59271	0.000327261	0.00218202	14.6494	21.0213	19.9715	19.8517	38.4196	66.3421	38.1122	76.0114
ENSMFAG00000035512	MAP3K7CL	MAP3K7 C-terminal like [Source:HGNC Symbol;Acc:HGNC:16457]	102136435	MAP3K7CL	729.548	2.97959	0.604799	4.92659	8.3677e-07	1.22296e-05	138.605	105.107	213.379	199.509	2173.59	2373.34	311.827	321.036
ENSMFAG00000035552	FAM102A	family with sequence similarity 102 member A [Source:HGNC Symbol;Acc:HGNC:31419]	102145839	FAM102A	4440.22	1.00734	0.233618	4.31188	1.61869e-05	0.000164733	2366.43	2072.1	3955.4	3406.55	6112.55	5285.97	6349.15	5973.6
ENSMFAG00000035586	ASGR1	asialoglycoprotein receptor 1 [Source:HGNC Symbol;Acc:HGNC:742]	102139430	ASGR1	203.578	2.848	0.652683	4.36353	1.2798e-05	0.000133897	32.6793	41.0417	68.3235	56.5773	82.6021	79.1825	574.282	693.94
ENSMFAG00000035609		indolethylamine N-methyltransferase [Source:NCBI gene;Acc:102139220]	102139220	ENSMFAG00000035609	128.773	1.24599	0.395173	3.15303	0.00161583	0.00839528	52.9631	65.0661	81.9882	105.214	299.673	187.256	105.675	132.349
ENSMFAG00000035616	SAMD10	sterile alpha motif domain containing 10 [Source:HGNC Symbol;Acc:HGNC:16129]	102119069	SAMD10	263.615	1.10237	0.387112	2.84767	0.00440405	0.0193514	74.3737	126.128	194.459	274.946	272.779	312.45	420.967	432.818
ENSMFAG00000035620	MYOM3	myomesin 3 [Source:HGNC Symbol;Acc:HGNC:26679]	102129386	MYOM3	837.73	3.45644	1.1403	3.03117	0.00243611	0.0117809	218.614	224.228	46.2497	70.4735	2861.3	3022.85	174.97	83.1654
ENSMFAG00000035644	CTSV	cathepsin V [Source:HGNC Symbol;Acc:HGNC:2538]	102134104	ENSMFAG00000035644	4138.17	1.01052	0.328831	3.07307	0.00211865	0.0104964	1784.97	1943.97	3507.62	3745.02	4138.75	3815.74	6737.2	7432.13
ENSMFAG00000035656	IER3	immediate early response 3 [Source:HGNC Symbol;Acc:HGNC:5392]	102126257	IER3	3950.4	1.30685	0.332412	3.93144	8.44403e-05	0.000687202	1151.66	1809.84	2476.46	3658.66	4531.59	5581.3	5292.4	7101.25
ENSMFAG00000035662	ADGB	androglobin [Source:HGNC Symbol;Acc:HGNC:21212]	102115491	ADGB	18.4977	2.37755	0.860543	2.76284	0.00573001	0.0239444	7.88812	6.0061	0	9.92584	37.4591	57.7818	18.1899	10.731
ENSMFAG00000035669	PSD2	pleckstrin and Sec7 domain containing 2 [Source:HGNC Symbol;Acc:HGNC:19092]	102145436	PSD2	62.0659	1.82325	0.339747	5.36649	8.02851e-08	1.50852e-06	27.045	35.0356	30.4828	16.8739	74.9181	108.073	103.942	100.156
ENSMFAG00000035681	MCEMP1	mast cell expressed membrane protein 1 [Source:HGNC Symbol;Acc:HGNC:27291]	102116476	MCEMP1	26.9613	3.68199	1.07237	3.43352	0.000595791	0.0036125	5.63437	6.0061	0	3.97034	6.72342	5.35017	76.2244	111.781
ENSMFAG00000035695	PCDH1	protocadherin 1 [Source:HGNC Symbol;Acc:HGNC:8655]	102126413	PCDH1	5779.84	1.05267	0.203779	5.16575	2.39472e-07	4.00281e-06	3755.87	3327.38	4151.96	3804.57	9808.51	8812.8	6680.03	5897.59
ENSMFAG00000035702	TP63	tumor protein p63 [Source:HGNC Symbol;Acc:HGNC:15979]	102137688	TP63	10019.6	1.21764	0.355191	3.42814	0.000607743	0.00367301	3681.5	4099.16	7516.63	8805.21	9014.19	10330.1	18622.1	18088
ENSMFAG00000035709	MYOZ3	myozenin 3 [Source:HGNC Symbol;Acc:HGNC:18565]	102136506	MYOZ3	769.691	3.39772	0.602911	5.63553	1.74517e-08	3.76943e-07	148.747	157.16	113.522	114.147	2415.63	2557.38	333.482	317.459
ENSMFAG00000035712	TMEM38A	transmembrane protein 38A [Source:HGNC Symbol;Acc:HGNC:28462]	102115855	TMEM38A	4778.7	2.53463	0.993967	2.55001	0.0107718	0.0402049	1828.92	1476.5	1259.25	1062.06	16635.7	14335.2	829.807	802.144
ENSMFAG00000035728		cytochrome P450 3A7 [Source:NCBI gene;Acc:102145015]	102145015	ENSMFAG00000035728	499.443	1.44323	0.486359	2.96743	0.00300304	0.0140293	102.546	153.156	348.975	469.492	407.247	489.006	949.34	1075.79
ENSMFAG00000035732	ADAP2	ArfGAP with dual PH domains 2 [Source:HGNC Symbol;Acc:HGNC:16487]	102121826	ADAP2	1957.12	1.69617	0.316069	5.36645	8.03029e-08	1.50852e-06	958.97	987.002	957.58	789.104	1886.4	1785.89	4235.65	4056.33
ENSMFAG00000035743	SCNN1A	sodium channel epithelial 1 alpha subunit [Source:HGNC Symbol;Acc:HGNC:10599]	102137075	SCNN1A	2388.95	1.61696	0.11755	13.7555	4.72318e-43	1.93424e-40	1218.15	1187.21	1085.82	1207.97	3726.7	3312.83	3760.12	3612.78
ENSMFAG00000035762	TRIM72	tripartite motif containing 72 [Source:HGNC Symbol;Acc:HGNC:32671]	102145644	TRIM72	1168.41	4.8178	1.11551	4.31894	1.5678e-05	0.000159871	33.8062	39.0396	107.215	139.954	4339.49	4312.24	168.04	207.466
ENSMFAG00000035772	TMPRSS11D	transmembrane serine protease 11D [Source:HGNC Symbol;Acc:HGNC:24059]	102133163	TMPRSS11D	25.927	3.49667	0.74165	4.71472	2.42043e-06	3.11506e-05	9.01499	5.00508	1.05113	1.98517	24.0122	25.6808	74.492	66.1746
ENSMFAG00000035783	FITM1	fat storage inducing transmembrane protein 1 [Source:HGNC Symbol;Acc:HGNC:33714]	102139810	FITM1	590.945	6.73694	1.44779	4.65328	3.26703e-06	4.03715e-05	11.2687	8.00813	14.7158	9.92584	2360.88	2297.36	16.4575	8.94252
ENSMFAG00000035791	CYP1A1	cytochrome P450 family 1 subfamily A member 1 [Source:HGNC Symbol;Acc:HGNC:2595]	102129994	CYP1A1	385.213	3.88469	1.07765	3.60478	0.000312418	0.00209465	65.3587	92.0935	22.0737	15.8813	1349.49	1367.5	101.344	67.9631
ENSMFAG00000035796	ALPK3	alpha kinase 3 [Source:HGNC Symbol;Acc:HGNC:17574]	NA	ALPK3	1642.14	2.55399	0.846827	3.01595	0.00256176	0.0122787	482.302	517.526	489.827	421.848	5663.04	4612.92	469.473	480.213
ENSMFAG00000035817	TRIM67	tripartite motif containing 67 [Source:HGNC Symbol;Acc:HGNC:31859]	101926622	TRIM67	94.2541	1.58547	0.399651	3.96714	7.2739e-05	0.000604957	77.7543	56.0569	24.176	30.7701	174.809	118.774	142.921	128.772
ENSMFAG00000035823		spermatogenesis associated 24 [Source:NCBI gene;Acc:101867491]	101867491	SPATA24	86.0348	1.18959	0.465102	2.5577	0.0105367	0.0394786	56.3437	68.0691	31.5339	53.5995	157.52	190.466	77.0906	53.6551
ENSMFAG00000035842	KRT14	keratin 14 [Source:HGNC Symbol;Acc:HGNC:6416]	102133997	KRT14	129919	1.65594	0.415636	3.98411	6.77341e-05	0.000570281	28382.6	28454.9	101926	91605.6	234575	205367	179338	169704
ENSMFAG00000035867	SULF2	sulfatase 2 [Source:HGNC Symbol;Acc:HGNC:20392]	102143630	SULF2	9212.63	1.30345	0.239444	5.44365	5.22005e-08	1.02381e-06	4089.42	3781.84	6754.56	6624.5	14713.7	13713.6	12604.7	11418.7
ENSMFAG00000035892	LGR6	leucine rich repeat containing G protein-coupled receptor 6 [Source:HGNC Symbol;Acc:HGNC:19719]	102118008	LGR6	618.917	1.40539	0.189261	7.42566	1.12218e-13	5.70168e-12	300.875	372.378	362.64	320.605	1094.96	950.19	774.371	775.316
ENSMFAG00000035896			NA	ENSMFAG00000035896	221.634	2.84829	0.311514	9.14338	6.0532e-20	6.10568e-18	31.5525	70.0712	72.528	41.6885	401.484	479.375	321.355	355.018
ENSMFAG00000035900	DLX5	distal-less homeobox 5 [Source:HGNC Symbol;Acc:HGNC:2918]	102144020	DLX5	362.704	1.56391	0.465681	3.35834	0.000784129	0.00455355	69.8662	92.0935	240.709	330.53	405.326	428.014	608.063	727.027
ENSMFAG00000035904	KCNMA1	potassium calcium-activated channel subfamily M alpha 1 [Source:HGNC Symbol;Acc:HGNC:6284]	102139202	KCNMA1	1431.62	3.07838	0.408022	7.54465	4.535e-14	2.41191e-12	214.106	186.189	484.571	327.553	1548.31	1432.78	3921.23	3338.24
ENSMFAG00000035912	HCK	HCK proto-oncogene, Src family tyrosine kinase [Source:HGNC Symbol;Acc:HGNC:4840]	102115729	HCK	887.07	1.11402	0.302903	3.6778	0.00023525	0.00164571	352.711	466.474	693.746	729.549	853.875	1005.83	1422.28	1572.09
ENSMFAG00000035915	TMPRSS13	transmembrane serine protease 13 [Source:HGNC Symbol;Acc:HGNC:29808]	102126426	TMPRSS13	1332.06	1.63064	0.316044	5.15954	2.47559e-07	4.13123e-06	504.839	406.413	851.416	838.733	1411.92	1591.14	2582.97	2469.03
ENSMFAG00000035922	MMP1	matrix metallopeptidase 1 [Source:HGNC Symbol;Acc:HGNC:7155]	102142258	MMP1	438.678	6.50897	0.663996	9.80273	1.09583e-22	1.3517e-20	4.50749	5.00508	12.6136	15.8813	208.426	288.909	1441.33	1532.75
ENSMFAG00000035925	CHEK2	checkpoint kinase 2 [Source:HGNC Symbol;Acc:HGNC:16627]	102122988	CHEK2	613.28	1.03441	0.306759	3.37207	0.000746051	0.00436212	331.301	353.359	425.708	499.27	506.178	607.779	1000.45	1182.2
ENSMFAG00000035929	CAPN14	calpain 14 [Source:HGNC Symbol;Acc:HGNC:16664]	102116903	CAPN14	7.66889	3.7726	1.30036	2.9012	0.00371735	0.0167805	0	0	4.20452	0	6.72342	12.8404	26.8518	10.731
ENSMFAG00000035943	SRPK3	SRSF protein kinase 3 [Source:HGNC Symbol;Acc:HGNC:11402]	102123149	SRPK3	373.543	3.08107	0.955227	3.22548	0.0012576	0.00679075	68.7393	94.0956	72.528	80.3993	1249.6	1266.92	68.4287	87.6367
ENSMFAG00000035947	P4HA3	prolyl 4-hydroxylase subunit alpha 3 [Source:HGNC Symbol;Acc:HGNC:30135]	102142383	P4HA3	2157.81	2.03871	0.457895	4.45234	8.49406e-06	9.34574e-05	341.443	474.482	1105.79	1457.11	2139.97	2353.01	4355.19	5035.53
ENSMFAG00000035949	ISL1	ISL LIM homeobox 1 [Source:HGNC Symbol;Acc:HGNC:6132]	102130233	ISL1	19.7207	6.19796	1.77267	3.4964	0.000471579	0.00297935	2.25375	0	0	0	84.523	67.4122	0	3.57701
ENSMFAG00000035975		complement C1r subcomponent-like [Source:NCBI gene;Acc:102135038]	102135038	ENSMFAG00000035975	82.429	5.20454	1.77818	2.92689	0.00342369	0.0156691	1.12687	3.00305	6.30678	6.94809	240.122	400.193	1.73237	0
ENSMFAG00000035992			NA	ENSMFAG00000035992	23.7831	4.4924	1.17743	3.81543	0.000135948	0.00102908	0	0	1.05113	6.94809	5.76293	16.0505	71.0273	89.4252
ENSMFAG00000036002	AATK	apoptosis associated tyrosine kinase [Source:HGNC Symbol;Acc:HGNC:21]	102118031	AATK	1202.16	1.30263	0.276929	4.70383	2.55332e-06	3.2717e-05	632.176	484.492	867.183	790.097	2349.36	1867.21	1424.88	1201.87
ENSMFAG00000036055	MYOCD	myocardin [Source:HGNC Symbol;Acc:HGNC:16067]	102126819	MYOCD	446.718	1.01827	0.350175	2.90789	0.00363876	0.0164839	360.6	358.364	296.419	165.761	727.09	830.347	498.923	336.239
ENSMFAG00000036065	UNC45B	unc-45 myosin chaperone B [Source:HGNC Symbol;Acc:HGNC:14304]	102117088	UNC45B	580.011	10.1254	2.20379	4.59455	4.33694e-06	5.18407e-05	0	0	3.15339	0.992584	2343.59	2284.52	6.92949	0.894252
ENSMFAG00000036069			NA	ENSMFAG00000036069	388.626	2.25079	0.581684	3.86943	0.000109089	0.000856808	219.74	96.0976	138.749	85.3622	1361.01	796.105	230.406	181.533
ENSMFAG00000036073	ITGAD	integrin subunit alpha D [Source:HGNC Symbol;Acc:HGNC:6146]	102115104	ITGAD	130.341	1.08989	0.442358	2.46381	0.0137468	0.0488851	89.023	136.138	54.6588	53.5995	94.1279	128.404	211.35	275.43
ENSMFAG00000036085	STAG3	stromal antigen 3 [Source:HGNC Symbol;Acc:HGNC:11356]	101925375	STAG3	55.4481	1.80149	0.380262	4.73749	2.1638e-06	2.82563e-05	19.1569	25.0254	36.7896	17.8665	67.2342	102.723	70.1611	104.627
ENSMFAG00000036087	CASQ1	calsequestrin 1 [Source:HGNC Symbol;Acc:HGNC:1512]	102145201	CASQ1	3516.79	10.2615	1.56425	6.56002	5.38006e-11	1.83604e-09	5.63437	5.00508	6.30678	5.9555	14505.3	13531.7	46.7741	27.7218
ENSMFAG00000036120	ETV7	ETS variant 7 [Source:HGNC Symbol;Acc:HGNC:18160]	102139360	ETV7	243.222	1.50487	0.212467	7.08287	1.41197e-12	6.11238e-11	99.1649	124.126	150.312	133.006	318.882	394.843	324.82	400.625
ENSMFAG00000036122	WIPF3	WAS/WASL interacting protein family member 3 [Source:HGNC Symbol;Acc:HGNC:22004]	102118053	WIPF3	126.874	2.11616	0.795652	2.65966	0.00782198	0.0309853	55.2168	53.0539	45.1986	36.7256	432.22	346.691	19.0561	26.8276
ENSMFAG00000036123	SV2C	synaptic vesicle glycoprotein 2C [Source:HGNC Symbol;Acc:HGNC:30670]	102135087	SV2C	99.0507	1.91992	0.505396	3.79884	0.000145375	0.00109357	15.7762	20.0203	66.2212	63.5254	116.219	110.214	199.223	201.207
ENSMFAG00000036143	HAVCR2	hepatitis A virus cellular receptor 2 [Source:HGNC Symbol;Acc:HGNC:18437]	102141722	HAVCR2	324.313	1.49383	0.274918	5.43374	5.51853e-08	1.07719e-06	181.427	126.128	186.05	186.606	354.42	359.531	599.401	600.937
ENSMFAG00000036150	CD2	CD2 molecule [Source:NCBI gene;Acc:102120798]	102120798	CD2	191.975	1.58316	0.431418	3.66966	0.000242871	0.00169036	43.9481	55.0559	148.209	136.977	202.663	249.318	293.637	405.99
ENSMFAG00000036195	COL8A2	collagen type VIII alpha 2 chain [Source:HGNC Symbol;Acc:HGNC:2216]	102143193	COL8A2	3728.4	1.88497	0.430675	4.37678	1.20443e-05	0.000126992	1289.14	1089.11	1936.18	2040.75	2755.64	2756.41	9609.47	8350.52
ENSMFAG00000036201	TMEM45B	transmembrane protein 45B [Source:HGNC Symbol;Acc:HGNC:25194]	102143031	TMEM45B	485.514	2.36291	0.426238	5.54363	2.96259e-08	6.1034e-07	136.352	118.12	189.203	188.591	412.05	375.582	1280.22	1183.99
ENSMFAG00000036205	JAKMIP1	janus kinase and microtubule interacting protein 1 [Source:HGNC Symbol;Acc:HGNC:26460]	102119100	JAKMIP1	19.8264	2.12847	0.68221	3.11996	0.00180877	0.00923539	1.12687	6.0061	6.30678	15.8813	22.0912	37.4512	27.718	42.0298
ENSMFAG00000036294	MAPK4	mitogen-activated protein kinase 4 [Source:HGNC Symbol;Acc:HGNC:6878]	102114808	MAPK4	245.625	2.55988	0.472688	5.41559	6.10884e-08	1.18116e-06	74.3737	90.0915	57.8122	62.5328	680.026	637.74	185.364	177.062
ENSMFAG00000036297	ORAI1	ORAI calcium release-activated calcium modulator 1 [Source:HGNC Symbol;Acc:HGNC:25896]	102129315	ORAI1	4126.74	1.02337	0.257197	3.97893	6.92253e-05	0.000580212	2688.72	2686.73	2555.3	2954.92	7251.69	7080.42	3640.58	4155.59
ENSMFAG00000036311	CLEC5A	C-type lectin domain containing 5A [Source:HGNC Symbol;Acc:HGNC:2054]	102119335	CLEC5A	453.478	2.25333	0.371948	6.0582	1.37654e-09	3.64632e-08	134.098	137.139	168.181	189.584	341.934	531.807	1010.84	1114.24
ENSMFAG00000036324	SLC12A8	solute carrier family 12 member 8 [Source:HGNC Symbol;Acc:HGNC:15595]	102121846	SLC12A8	125.664	1.92663	0.549375	3.50694	0.000453292	0.00287356	23.6643	46.0468	65.1701	74.4438	87.4045	79.1825	308.362	321.036
ENSMFAG00000036326	LCP1	lymphocyte cytosolic protein 1 [Source:HGNC Symbol;Acc:HGNC:6528]	101865267	LCP1	6298.97	1.19596	0.342225	3.49466	0.000474673	0.00299097	2496.03	2159.19	5784.37	4872.59	7443.79	6587.13	11240.5	9808.16
ENSMFAG00000036328	NNMT	nicotinamide N-methyltransferase [Source:HGNC Symbol;Acc:HGNC:7861]	102127301	NNMT	657.335	1.49312	0.432176	3.45489	0.000550523	0.00337601	528.504	550.559	156.618	142.932	930.714	982.291	919.89	1047.17
ENSMFAG00000036375	NCF2	neutrophil cytosolic factor 2 [Source:HGNC Symbol;Acc:HGNC:7661]	102123175	NCF2	987.882	1.11393	0.266319	4.1827	2.88061e-05	0.000273451	437.227	441.448	852.467	766.275	1195.81	1261.57	1465.59	1482.67
ENSMFAG00000036380	PNPLA5	patatin like phospholipase domain containing 5 [Source:HGNC Symbol;Acc:HGNC:24888]	102120955	PNPLA5	2099.04	1.65789	0.216183	7.66894	1.73427e-14	9.86413e-13	1044.61	1319.34	699.002	977.695	2939.1	3574.98	2976.22	3261.34
ENSMFAG00000036401	RAB11FIP4	RAB11 family interacting protein 4 [Source:HGNC Symbol;Acc:HGNC:30267]	102144715	RAB11FIP4	927.143	1.24322	0.265819	4.67694	2.91185e-06	3.66235e-05	386.518	441.448	785.194	589.595	1197.73	1028.3	1497.64	1490.72
ENSMFAG00000036409	ODF3L2	outer dense fiber of sperm tails 3 like 2 [Source:HGNC Symbol;Acc:HGNC:26841]	102122738	ODF3L2	410.616	2.94614	1.12045	2.62944	0.00855263	0.0333169	178.046	173.176	23.1249	2.97775	1159.31	1185.6	297.102	265.593
ENSMFAG00000036415	CCL11	C-C motif chemokine ligand 11 [Source:HGNC Symbol;Acc:HGNC:10610]	102136803	CCL11	202.285	3.0364	0.481191	6.31019	2.78692e-10	8.36729e-09	56.3437	76.0773	13.6647	29.7775	222.833	283.559	421.833	514.195
ENSMFAG00000036428	REEP4	receptor accessory protein 4 [Source:HGNC Symbol;Acc:HGNC:26176]	102115425	REEP4	3521.8	1.20034	0.237035	5.06399	4.10573e-07	6.51192e-06	1424.37	1870.9	2429.16	2817.95	5338.4	5445.4	4290.22	4558
ENSMFAG00000036430	RASSF6	Ras association domain family member 6 [Source:HGNC Symbol;Acc:HGNC:20796]	102128309	RASSF6	136.739	1.66449	0.606574	2.74408	0.00606813	0.0250759	15.7762	41.0417	88.2949	117.125	83.5625	126.264	348.207	273.641
ENSMFAG00000036432	RYR1	ryanodine receptor 1 [Source:HGNC Symbol;Acc:HGNC:10483]	102129553	RYR1	7495.93	3.81389	1.24384	3.06621	0.00216789	0.0106834	997.283	1143.16	967.04	873.474	35009.8	20130.6	438.29	407.779
[truncated: 877 more rows]

## Sheet: Stomach
GeneID	Gene_Symbol	Gene_Description	Entrez_gene	Gene	baseMean	log2FoldChange	lfcSE	stat	pvalue	padj	WT #5_1	WT #5_2	WT #6_1	WT #5_2	HGPS #5_1	HGPS #5_2	HGPS #6_1	HGPS #6_2
[truncated: 392 more rows]

[truncated: 7 more sheets: Spleen, Small intestine, Lung, Muscle, Kidney, Heart, Liver]
