# Supplementary material for: Generation of a Hutchinson–Gilford progeria syndrome monkey model by base editing
Source: Protein Cell. 2020 Jul 29;11(11):809–24. doi: 10.1007/s13238-020-00740-8 (PMC7647984; doi:10.1007/s13238-020-00740-8)
Supplement: Supplementary file 3 — Supplementary material 3 (XLSX 1701 kb) [file 13238_2020_740_MOESM3_ESM.xlsx]

## Sheet: Aorta
GeneID	Gene_Symbol	Gene_Description	Entrez_gene	Gene	baseMean	log2FoldChange	lfcSE	stat	pvalue	padj	WT #5_1	WT #5_2	WT #6_1	WT #5_2	HGPS #5_1	HGPS #5_2	HGPS #6_1	HGPS #6_2
ENSMFAG00000000065	SLC38A5	solute carrier family 38 member 5 [Source:HGNC Symbol;Acc:HGNC:18070]	102129445	SLC38A5	1146.76	-1.26354	0.363851	-3.47267	0.000515302	0.010762	2135.75	2363.16	951.809	1027.29	601.483	507.005	780.314	807.266
ENSMFAG00000000163	MYH7	myosin heavy chain 7 [Source:HGNC Symbol;Acc:HGNC:7577]	102118628	MYH7	7051.48	-2.58963	0.441533	-5.86508	4.48923e-09	6.03999e-07	14733.7	10784	13016.5	9844.24	1124.24	855.495	3515.03	2538.62
ENSMFAG00000000180	CCN1	cellular communication network factor 1 [Source:HGNC Symbol;Acc:HGNC:2654]	102133462	CYR61	70971.8	-1.31316	0.445324	-2.94878	0.00319032	0.0418597	54771.7	53467.4	130643	165968	24823	33820.5	45812.4	58468.7
ENSMFAG00000000196		LIM zinc finger domain containing 1 [Source:NCBI gene;Acc:102117495]	102117495	LIMS1	19349.4	-1.2064	0.353906	-3.40881	0.000652476	0.0127896	38952.2	37205.7	16565.3	15272.6	11935.2	10550.3	13013.9	11299.9
ENSMFAG00000000203	PDLIM3	PDZ and LIM domain 3 [Source:HGNC Symbol;Acc:HGNC:20767]	102130112	PDLIM3	25228	-1.34381	0.455419	-2.95072	0.00317037	0.0417046	52593.6	56660.7	17827	17703.2	10409.4	10620.5	17226.9	18782.8
ENSMFAG00000000212	RCAN1	regulator of calcineurin 1 [Source:HGNC Symbol;Acc:HGNC:3040]	101925353	RCAN1	4441.08	-1.72793	0.280341	-6.16368	7.10755e-10	1.15224e-07	8391.22	9240.89	4191.74	5466.25	2163.45	1985.67	2018.7	2070.71
ENSMFAG00000000323	MYH6	myosin heavy chain 6 [Source:HGNC Symbol;Acc:HGNC:7576]	102118251	MYH6	182.492	-2.7745	0.42342	-6.5526	5.65446e-11	1.14116e-08	453.037	310.883	299.41	213.403	17.3202	38.7211	71.5288	55.6309
ENSMFAG00000000365	SEMA3C	semaphorin 3C [Source:HGNC Symbol;Acc:HGNC:10725]	102136586	SEMA3C	11929.6	-1.61962	0.316611	-5.11548	3.1294e-07	2.45608e-05	24753	22946.8	12712.9	11590.3	7274.49	6257.09	5166.69	4735.42
ENSMFAG00000000458	LCTL	lactase like [Source:HGNC Symbol;Acc:HGNC:15583]	102141620	LCTL	175.807	-2.84158	0.792114	-3.58734	0.000334068	0.0078007	546.769	604.87	44.1236	38.8005	34.6404	44.7713	36.8482	55.6309
ENSMFAG00000000515	ZNF774	zinc finger protein 774 [Source:HGNC Symbol;Acc:HGNC:33108]	102124640	ZNF774	349.87	-1.03311	0.246227	-4.19575	2.71968e-05	0.00104042	521.104	626.272	376.101	358.443	206.268	215.386	249.99	245.394
ENSMFAG00000000548	GSTM1	glutathione S-transferase mu 1 [Source:HGNC Symbol;Acc:HGNC:4632]	NA	GSTM1	209.127	-2.25004	0.625239	-3.59868	0.000319831	0.00759322	159.567	255.69	466.45	498.864	92.8993	150.044	26.0105	23.4886
ENSMFAG00000000619	COL4A4	collagen type IV alpha 4 chain [Source:HGNC Symbol;Acc:HGNC:2206]	102118598	COL4A4	666.225	-1.09073	0.252398	-4.32149	1.5498e-05	0.000654958	740.927	723.141	1183.98	981.098	373.172	338.81	481.194	507.477
ENSMFAG00000000702	SLC6A9	solute carrier family 6 member 9 [Source:HGNC Symbol;Acc:HGNC:11056]	102117082	SLC6A9	2429.66	-1.21569	0.266061	-4.56921	4.89566e-06	0.000253943	2757.28	2600.83	4073.03	4158.12	1278.55	1104.76	1857.58	1607.11
ENSMFAG00000000752	SPOP	speckle type BTB/POZ protein [Source:HGNC Symbol;Acc:HGNC:11254]	101865393	SPOP	13205.9	-1.30653	0.362695	-3.60228	0.000315434	0.00751645	27994.6	25701.9	10345.9	11189.3	7983.04	7448.97	7479.46	7503.99
ENSMFAG00000000780	PPL	periplakin [Source:HGNC Symbol;Acc:HGNC:9273]	102138859	PPL	4297.98	-1.64345	0.543767	-3.02234	0.00250826	0.0348863	2518.48	2380.06	11890.3	9258.54	1766.66	1293.53	2823.58	2452.7
ENSMFAG00000000986	PDZRN3	PDZ domain containing ring finger 3 [Source:HGNC Symbol;Acc:HGNC:17704]	102137585	PDZRN3	17251.5	-2.16395	0.578627	-3.73981	0.000184161	0.00488249	47310	47898.5	9005.42	8619.25	7929.5	7462.28	5158.02	4629.11
ENSMFAG00000001038	NPY1R	neuropeptide Y receptor Y1 [Source:HGNC Symbol;Acc:HGNC:7956]	102119243	NPY1R	27359.3	-2.40172	0.496801	-4.83438	1.33562e-06	8.54885e-05	74669.6	73243.4	16666.1	19466.8	9412.74	9156.33	8265.55	7994.16
ENSMFAG00000001199	FAM228A	family with sequence similarity 228 member A [Source:HGNC Symbol;Acc:HGNC:34418]	102135831	FAM228A	696.811	-1.59092	0.554003	-2.87169	0.00408286	0.0492683	1671.55	1824.75	343.534	345.509	332.233	377.531	308.513	370.873
ENSMFAG00000001230		family with sequence similarity 71 member A [Source:NCBI gene;Acc:102124491]	102124491	ENSMFAG00000001230	38.1861	-3.66015	0.795158	-4.60305	4.16344e-06	0.000220763	15.622	15.7694	115.562	135.802	6.29826	7.26021	3.61257	5.56309
ENSMFAG00000001286	KLRD1	killer cell lectin like receptor D1 [Source:HGNC Symbol;Acc:HGNC:6378]	102119829	KLRD1	92.95	-1.29352	0.39693	-3.2588	0.00111884	0.019548	98.1952	63.0777	184.899	181.993	56.6843	43.5613	61.4136	53.7765
ENSMFAG00000001293	TDRD9	tudor domain containing 9 [Source:HGNC Symbol;Acc:HGNC:20122]	102133859	TDRD9	25.3562	-4.83303	1.39781	-3.45757	0.000545077	0.0113004	74.7622	107.007	7.35393	6.46675	0	7.26021	0	0
ENSMFAG00000001352	CFL2	cofilin 2 [Source:NCBI gene;Acc:101866949]	101866949	CFL2	13154	-1.408	0.47694	-2.95216	0.00315554	0.0416347	31374.5	29018	8086.18	7951.33	8131.05	7551.83	6783.68	6335.12
ENSMFAG00000001436	ZSCAN31	zinc finger and SCAN domain containing 31 [Source:HGNC Symbol;Acc:HGNC:14097]	107129585	ZSCAN31	463.205	-1.17842	0.351829	-3.3494	0.000809882	0.0152261	384.97	390.857	842.551	951.536	296.018	250.477	300.566	288.663
ENSMFAG00000001449			NA	ENSMFAG00000001449	38778.8	-1.70436	0.471955	-3.61127	0.000304696	0.00732824	93651.4	91516.8	26230.4	25988.9	15363	14511.9	21661.7	21306
ENSMFAG00000001624	PGPEP1L	pyroglutamyl-peptidase I like [Source:HGNC Symbol;Acc:HGNC:27080]	NA	PGPEP1L	152.414	-2.25355	0.680296	-3.31261	0.000924301	0.0169267	454.153	388.604	64.0843	102.544	28.3422	21.7806	66.4712	93.3363
ENSMFAG00000001664	TSPO2	translocator protein 2 [Source:HGNC Symbol;Acc:HGNC:21256]	102138870	TSPO2	14.7705	-2.78909	0.960619	-2.90343	0.00369094	0.0458251	5.57927	14.643	56.7303	25.867	4.72369	4.84014	5.78011	0
ENSMFAG00000001810	CDH10	cadherin 10 [Source:HGNC Symbol;Acc:HGNC:1749]	102137890	CDH10	487.495	-2.26853	0.494653	-4.58611	4.51576e-06	0.000236904	772.171	795.23	855.157	810.191	56.6843	75.0222	275.278	260.229
ENSMFAG00000001827	FAM83D	family with sequence similarity 83 member D [Source:HGNC Symbol;Acc:HGNC:16122]	101865176	FAM83D	266.49	-1.18722	0.340822	-3.48339	0.000495104	0.0104506	236.561	236.541	522.129	485.006	177.926	177.875	165.456	130.424
ENSMFAG00000001934		filamin C [Source:NCBI gene;Acc:102114837]	102114837	ENSMFAG00000001934	33930.2	-1.82189	0.433874	-4.19913	2.67947e-05	0.00102703	88030.9	69759.5	31973.9	21829	16438.4	11847.5	18158.9	13404
ENSMFAG00000002031	DUSP5	dual specificity phosphatase 5 [Source:HGNC Symbol;Acc:HGNC:3071]	102136160	DUSP5	609.001	-1.04638	0.280713	-3.72757	0.000193336	0.00505795	1098	970.946	651.348	560.76	464.496	442.873	350.419	333.167
ENSMFAG00000002076	FEZ1	fasciculation and elongation protein zeta 1 [Source:NCBI gene;Acc:101866156]	101866156	FEZ1	11788.3	-1.19184	0.414723	-2.87381	0.00405549	0.0489679	23408.4	25789.8	7850.85	8544.42	6739.13	7348.54	7090.02	7534.9
ENSMFAG00000002181	TRPC6	transient receptor potential cation channel subfamily C member 6 [Source:HGNC Symbol;Acc:HGNC:12338]	102130248	TRPC6	513.322	-1.45585	0.254234	-5.72643	1.02564e-08	1.23689e-06	913.885	929.27	576.759	587.55	318.062	303.719	236.262	241.067
ENSMFAG00000002280	ACTA1	actin alpha 1, skeletal muscle [Source:HGNC Symbol;Acc:HGNC:129]	102121165	ACTA1	1057.99	-3.69994	1.22152	-3.02895	0.00245406	0.0344718	4027.12	3686.67	58.8315	86.8392	110.219	102.853	171.958	219.433
ENSMFAG00000002281	DDO	D-aspartate oxidase [Source:HGNC Symbol;Acc:HGNC:2727]	102145273	DDO	614.415	-1.20312	0.412939	-2.91354	0.00357354	0.0449754	467.543	469.704	1249.12	1241.62	299.167	286.778	416.168	485.225
ENSMFAG00000002307	TBXA2R	thromboxane A2 receptor [Source:HGNC Symbol;Acc:HGNC:11608]	102131732	TBXA2R	3338.07	-1.06605	0.368911	-2.88972	0.00385586	0.0473084	6245.44	5826.8	3131.73	2866.62	2843.66	2726.21	1656	1408.08
ENSMFAG00000002334	MYO18B	myosin XVIIIB [Source:HGNC Symbol;Acc:HGNC:18150]	102140859	MYO18B	5441.84	-1.81031	0.378828	-4.77872	1.76417e-06	0.000109378	12534.4	11537.6	5465.02	4340.11	2084.72	1990.51	2922.57	2659.77
ENSMFAG00000002376	LIMA1	LIM domain and actin binding 1 [Source:HGNC Symbol;Acc:HGNC:24636]	101865889	LIMA1	16598.7	-1.33222	0.382683	-3.48127	0.000499041	0.0105057	30870.1	37996.4	12540.6	13635.6	9174.98	10408.7	8680.27	9482.59
ENSMFAG00000002394	NPAS4	neuronal PAS domain protein 4 [Source:HGNC Symbol;Acc:HGNC:18983]	102130121	NPAS4	444.389	-2.41262	0.265848	-9.07517	1.13498e-19	8.97907e-17	782.214	823.39	598.82	789.867	89.7502	191.186	153.173	126.715
ENSMFAG00000002404	CHN1	chimerin 1 [Source:HGNC Symbol;Acc:HGNC:1943]	102119357	CHN1	4014.3	-1.52518	0.200377	-7.61158	2.70768e-14	1.11568e-11	5685.28	5562.1	6036.53	6554.51	1713.13	1679.53	2533.85	2349.48
ENSMFAG00000002417	TGFB2	transforming growth factor beta 2 [Source:HGNC Symbol;Acc:HGNC:11768]	101925182	TGFB2	12664.2	-2.00696	0.69729	-2.87823	0.00399916	0.0485248	37208.2	36023	4195.94	3702.68	4216.68	3446.18	6822.69	5698.46
ENSMFAG00000002464	PANX1	pannexin 1 [Source:HGNC Symbol;Acc:HGNC:8599]	102132936	PANX1	1492.74	-1.11153	0.384972	-2.88729	0.00388571	0.0475402	2955.9	2876.79	1204.99	1127.06	917.971	695.77	1142.29	1021.14
ENSMFAG00000002604	RAB33A	RAB33A, member RAS oncogene family [Source:HGNC Symbol;Acc:HGNC:9773]	102119481	RAB33A	99.9283	-2.17661	0.351879	-6.18569	6.1831e-10	1.01908e-07	118.281	140.798	198.556	199.545	26.7676	22.9907	41.1833	51.304
ENSMFAG00000002733	SH3GL3	SH3 domain containing GRB2 like 3, endophilin A3 [Source:NCBI gene;Acc:101865840]	101865840	SH3GL3	253.001	-1.59678	0.399259	-3.99935	6.35159e-05	0.00203271	499.903	484.347	260.539	278.994	78.7282	76.2322	186.408	158.857
ENSMFAG00000002799	ADAMTS2	ADAM metallopeptidase with thrombospondin type 1 motif 2 [Source:HGNC Symbol;Acc:HGNC:218]	102133312	ADAMTS2	20571.6	-1.21114	0.213754	-5.66606	1.4612e-08	1.6705e-06	27591.7	28003.1	31239.5	28100.8	10582.6	9254.35	15372.9	14427.6
ENSMFAG00000002840	CCDC83	coiled-coil domain containing 83 [Source:NCBI gene;Acc:102119509]	102119509	CCDC83	39.4573	-2.84151	0.658623	-4.31432	1.60098e-05	0.000670853	24.5488	34.918	96.6517	121.021	3.14913	18.1505	7.94765	9.27182
ENSMFAG00000002870	GARNL3	GTPase activating Rap/RanGAP domain like 3 [Source:HGNC Symbol;Acc:HGNC:25425]	101866641	GARNL3	2962.24	-1.1329	0.347601	-3.2592	0.00111725	0.0195383	5418.59	5972.11	2404.74	2481.38	1648.57	1956.63	1815.68	2000.24
ENSMFAG00000002893	SLC22A3	solute carrier family 22 member 3 [Source:HGNC Symbol;Acc:HGNC:10967]	102147270	SLC22A3	25968.2	-1.63017	0.336803	-4.84011	1.29767e-06	8.36001e-05	53548.7	55743.8	23991.7	23735.7	12802.8	12976.4	12650.5	12295.7
ENSMFAG00000003080	BTLA	B and T lymphocyte associated [Source:HGNC Symbol;Acc:HGNC:21087]	102144877	BTLA	162.347	-1.30496	0.408968	-3.19086	0.0014185	0.0231141	184.116	205.003	210.112	327.957	47.2369	64.1318	102.597	157.621
ENSMFAG00000003103	CPQ	carboxypeptidase Q [Source:HGNC Symbol;Acc:HGNC:16910]	102119411	CPQ	2858.15	-1.78553	0.109045	-16.3743	2.91918e-60	5.77355e-56	4185.57	4413.19	4559.44	4561.83	1325.78	1354.03	1255.73	1209.66
ENSMFAG00000003152	PTHLH	parathyroid hormone like hormone [Source:HGNC Symbol;Acc:HGNC:9607]	102128551	PTHLH	783.346	-1.74113	0.43972	-3.95963	7.50666e-05	0.00232342	1765.28	1656.92	675.511	724.276	450.325	528.785	228.314	237.358
ENSMFAG00000003169	ACTG2	actin gamma 2, smooth muscle [Source:HGNC Symbol;Acc:HGNC:145]	101926087	ACTG2	153997	-3.0375	0.707142	-4.29546	1.74328e-05	0.000722536	456310	537941	48283.8	55690.7	23744.4	24556.4	40606	44847.2
ENSMFAG00000003180			NA	ENSMFAG00000003180	58508.3	-2.9398	0.734924	-4.00015	6.33028e-05	0.00202918	36536.4	15429.3	256616	105516	24689.2	10342.2	13176.5	5760.89
ENSMFAG00000003362			NA	ENSMFAG00000003362	17359.3	-1.01947	0.234406	-4.34918	1.36649e-05	0.000590099	28254.5	27265.3	20308.4	17172	10896	9475.78	13844.8	11657.1
ENSMFAG00000003502	DUSP15	dual specificity phosphatase 15 [Source:HGNC Symbol;Acc:HGNC:16236]	102144752	DUSP15	2345.55	-2.451	0.616573	-3.97519	7.03227e-05	0.0022007	7490.73	6252.58	1106.24	1014.36	581.014	615.908	928.43	775.124
ENSMFAG00000003513	GNB5	G protein subunit beta 5 [Source:HGNC Symbol;Acc:HGNC:4401]	101866657	GNB5	3392.62	-1.99952	0.512739	-3.89969	9.63149e-05	0.00286024	8874.39	8753.16	2053.85	2030.56	1209.27	1208.82	1540.4	1470.51
ENSMFAG00000003624			NA	ENSMFAG00000003624	1272.16	-1.34919	0.375509	-3.59296	0.000326943	0.00767967	2456	2570.42	1123.05	1161.24	519.606	551.776	959.498	835.7
ENSMFAG00000003635	ITGAV	integrin subunit alpha V [Source:HGNC Symbol;Acc:HGNC:6150]	102116249	ITGAV	30593.5	-1.29939	0.421028	-3.08623	0.00202713	0.0303455	67794.8	62034.7	23929.7	20278.8	16877.8	14205.8	21605.3	18021.3
ENSMFAG00000003811	PTGDS	prostaglandin D2 synthase [Source:NCBI gene;Acc:101926100]	101926100	PTGDS	27282.8	-1.4824	0.360638	-4.11048	3.94836e-05	0.00138704	30195	30574.7	48012.8	51956.6	9255.29	9149.07	18901.7	20217.5
ENSMFAG00000003844	LYNX1	Ly6/neurotoxin 1 [Source:HGNC Symbol;Acc:HGNC:29604]	NA	LYNX1	2982.16	-1.87513	0.359418	-5.21712	1.81726e-07	1.52296e-05	5796.86	4570.88	4623.52	3759.03	831.37	713.921	1925.5	1636.17
ENSMFAG00000003901	SMOC2	SPARC related modular calcium binding 2 [Source:HGNC Symbol;Acc:HGNC:20323]	102122640	SMOC2	35839.4	-1.17385	0.320431	-3.66336	0.000248928	0.00629579	66716.9	62264.5	35613	34069.6	17917	16287.1	27288.6	26558.8
ENSMFAG00000003938	APCDD1	APC down-regulated 1 [Source:HGNC Symbol;Acc:HGNC:15718]	102133496	APCDD1	14804.2	-1.67301	0.144489	-11.5788	5.27788e-31	1.49123e-27	25375.6	22764.3	22105.9	19913.9	7507.52	6340.58	7607.34	6818.49
ENSMFAG00000003962		glycophorin A (MNS blood group) [Source:NCBI gene;Acc:102128315]	102128315	ENSMFAG00000003962	351.788	-2.44798	0.681122	-3.59404	0.000325584	0.007673	246.604	158.821	1293.24	678.085	209.417	113.743	77.3089	37.0873
ENSMFAG00000004024	VAV2	vav guanine nucleotide exchange factor 2 [Source:HGNC Symbol;Acc:HGNC:12658]	102137531	VAV2	6456.61	-1.25977	0.256951	-4.90277	9.4493e-07	6.40029e-05	11126.2	12001.7	6836.01	6473.22	3630.94	3977.38	3989	3618.48
ENSMFAG00000004042	CD300H	CD300H molecule (gene/pseudogene) [Source:HGNC Symbol;Acc:HGNC:52292]	102127822	ENSMFAG00000004042	276.063	-1.50941	0.43522	-3.46816	0.000524041	0.01091	661.702	565.447	176.494	230.955	151.158	129.474	151.728	141.55
ENSMFAG00000004079	GNLY	granulysin [Source:HGNC Symbol;Acc:HGNC:4414]	102141317	GNLY	266.43	-1.27346	0.26709	-4.76791	1.86147e-06	0.000113281	294.586	330.032	379.253	501.635	166.904	197.236	117.77	144.022
ENSMFAG00000004743	DACH2	dachshund family transcription factor 2 [Source:HGNC Symbol;Acc:HGNC:16814]	102123017	DACH2	87.6223	-2.40447	0.537767	-4.47122	7.77743e-06	0.000365373	187.464	180.222	113.461	110.859	14.1711	7.26021	41.1833	46.3591
ENSMFAG00000005150			NA	ENSMFAG00000005150	10.9261	-3.08326	0.973519	-3.16713	0.00153951	0.0247277	17.8537	34.918	8.4045	15.705	7.87282	1.21003	1.44503	0
ENSMFAG00000005892			NA	FXYD7	39.1838	-1.77669	0.387678	-4.58289	4.58594e-06	0.000239949	50.2134	61.9513	64.0843	66.5151	11.0219	27.8308	10.8377	21.0161
ENSMFAG00000005965	CA1	carbonic anhydrase 1 [Source:HGNC Symbol;Acc:HGNC:1368]	102126955	CA1	429.827	-1.97609	0.543431	-3.63632	0.000276556	0.00680313	395.012	241.047	1409.85	694.714	269.25	128.264	197.246	103.226
ENSMFAG00000006060	MIR27B	microRNA 27b [Source:HGNC Symbol;Acc:HGNC:31614]	NA	ENSMFAG00000006060	48.1371	-2.66435	0.373795	-7.12784	1.01956e-12	3.05528e-10	70.2988	101.375	71.4382	88.6869	20.4693	7.26021	10.1152	15.453
ENSMFAG00000006171	U6	U6 spliceosomal RNA [Source:RFAM;Acc:RF00026]	NA	U6	18.2758	-1.78628	0.508812	-3.5107	0.000446931	0.00963947	39.0549	34.918	15.7584	23.0955	7.87282	12.1003	7.22513	6.18121
ENSMFAG00000006223			NA	uc_338	42.3737	-1.51429	0.424143	-3.57023	0.000356674	0.00820421	63.6037	93.4902	39.9214	52.6578	25.193	32.6709	16.6178	14.8349
ENSMFAG00000006231	LRRC17	leucine rich repeat containing 17 [Source:HGNC Symbol;Acc:HGNC:16895]	102119068	LRRC17	6438.02	-1.27165	0.294031	-4.32489	1.52608e-05	0.000648551	10756.8	12103	6448.35	7114.35	2895.62	3114.63	4238.26	4833.09
ENSMFAG00000006576	HOPX	HOP homeobox [Source:HGNC Symbol;Acc:HGNC:24961]	101865755	HOPX	461.514	-2.49335	0.521967	-4.77683	1.78078e-06	0.000110064	1286.58	1259.3	264.742	325.185	122.816	133.104	149.56	150.822
ENSMFAG00000006775			NA	ENSMFAG00000006775	1203.88	-1.1459	0.33362	-3.43474	0.000593133	0.0120194	2380.12	2111.98	1137.76	1005.12	659.742	621.958	832.335	882.059
ENSMFAG00000006890	HLA-DQB1	major histocompatibility complex, class II, DQ beta 1 [Source:HGNC Symbol;Acc:HGNC:4944]	102144782	ENSMFAG00000006890	812.939	-2.72346	0.586033	-4.64729	3.36331e-06	0.000184265	896.031	1183.83	1665.14	1905.84	55.1097	82.2824	381.487	333.785
ENSMFAG00000007545	MSANTD3-TMEFF1	MSANTD3-TMEFF1 readthrough [Source:HGNC Symbol;Acc:HGNC:38838]	102134744	MSANTD3-TMEFF1	973.54	-1.04107	0.343199	-3.03343	0.00241788	0.034109	1798.76	1843.9	731.191	867.468	689.659	592.917	631.477	632.956
ENSMFAG00000007699	MIR21	microRNA 21 [Source:HGNC Symbol;Acc:HGNC:31586]	NA	ENSMFAG00000007699	71.1745	-2.49962	0.342519	-7.29776	2.92593e-13	9.33372e-11	104.89	154.315	96.6517	129.335	15.7456	19.3606	31.7906	17.3074
ENSMFAG00000008336			NA	ENSMFAG00000008336	318.265	-1.18073	0.343901	-3.43335	0.000596182	0.0120565	582.476	582.343	260.539	342.738	187.373	134.314	249.267	207.071
ENSMFAG00000008844			NA	ENSMFAG00000008844	33.714	-3.02873	0.81408	-3.72044	0.000198879	0.00518921	116.049	93.4902	13.6573	16.6288	9.44738	8.47024	10.1152	1.85436
ENSMFAG00000009628	Y_RNA	Y RNA [Source:RFAM;Acc:RF00019]	NA	Y_RNA	43.2277	-1.04447	0.314506	-3.32098	0.000897016	0.0165961	45.75	48.4347	70.3877	67.439	31.4913	30.2509	22.3979	29.6698
ENSMFAG00000009943	ATP12A	ATPase H+/K+ transporting non-gastric alpha2 subunit [Source:HGNC Symbol;Acc:HGNC:13816]	102119167	ATP12A	127.481	-2.81355	0.707082	-3.97909	6.91791e-05	0.00217179	386.086	397.615	46.2247	61.896	48.8115	39.9311	19.5079	19.7799
ENSMFAG00000010704	Metazoa_SRP	Metazoan signal recognition particle RNA [Source:RFAM;Acc:RF00017]	NA	Metazoa_SRP	114.614	-3.08116	0.53213	-5.79024	7.02865e-09	8.96856e-07	120.512	171.211	288.905	242.041	7.87282	10.8903	34.6806	40.796
ENSMFAG00000010917	MIR143	microRNA 143 [Source:HGNC Symbol;Acc:HGNC:31530]	NA	ENSMFAG00000010917	366.958	-1.95357	0.387289	-5.04422	4.55383e-07	3.43762e-05	434.067	569.952	534.736	795.41	69.2808	238.377	121.382	172.456
ENSMFAG00000011029	MIRLET7D	microRNA let-7d [Source:HGNC Symbol;Acc:HGNC:31481]	NA	ENSMFAG00000011029	18.3418	-2.98686	0.762474	-3.91732	8.95375e-05	0.00270776	37.939	64.2041	16.809	12.0097	3.14913	2.42007	2.16754	8.03557
ENSMFAG00000011337	IGKV6D-41	immunoglobulin kappa variable 6D-41 (non-functional) [Source:HGNC Symbol;Acc:HGNC:5838]	NA	ENSMFAG00000011337	3.95153	-5.49064	1.58723	-3.45926	0.000541662	0.0112531	5.57927	1.12639	7.35393	17.5526	0	0	0	0
ENSMFAG00000012467	CRISPLD2	cysteine rich secretory protein LCCL domain containing 2 [Source:HGNC Symbol;Acc:HGNC:25248]	102135801	CRISPLD2	13780.2	-1.39972	0.281826	-4.9666	6.81366e-07	4.90038e-05	14249.5	14024.7	26818.7	24848	8480.6	8331.09	6862.43	6626.26
ENSMFAG00000012734	MIR145	microRNA 145 [Source:HGNC Symbol;Acc:HGNC:31532]	NA	ENSMFAG00000012734	456.024	-1.79005	0.308169	-5.80866	6.29734e-09	8.194e-07	533.378	651.052	656.601	991.26	129.114	219.016	191.466	276.3
ENSMFAG00000013176			NA	ENSMFAG00000013176	169.216	-1.79319	0.590139	-3.03858	0.00237697	0.0337001	441.878	446.05	71.4382	91.4583	74.0045	70.182	88.8691	69.8477
ENSMFAG00000013189			NA	SNORD113	7.58189	-2.15237	0.725353	-2.96734	0.00300388	0.0400764	6.69513	16.8958	10.5056	15.705	3.14913	1.21003	2.16754	4.32685
ENSMFAG00000014328	MGAT3	mannosyl (beta-1,4-)-glycoprotein beta-1,4-N-acetylglucosaminyltransferase [Source:HGNC Symbol;Acc:HGNC:7046]	102119319	MGAT3	297.858	-1.66389	0.17443	-9.53904	1.44162e-21	1.50065e-18	494.323	459.566	435.983	422.186	155.882	114.953	151.005	148.967
ENSMFAG00000014382	MIR3074	microRNA 3074 [Source:HGNC Symbol;Acc:HGNC:38268]	NA	MIR3074	190.167	-1.69975	0.416901	-4.07711	4.55993e-05	0.00154165	306.86	461.819	173.343	223.565	48.8115	77.4422	91.0367	138.459
ENSMFAG00000014502	C3orf49	chromosome 3 open reading frame 49 [Source:HGNC Symbol;Acc:HGNC:25190]	NA	C3orf49	11.185	-1.93061	0.560603	-3.44381	0.000573571	0.0117312	17.8537	22.5278	15.7584	15.705	3.14913	2.42007	6.50262	5.56309
ENSMFAG00000015990	MIR23B	microRNA 23b [Source:HGNC Symbol;Acc:HGNC:31606]	NA	ENSMFAG00000015990	14.5069	-3.1912	0.792174	-4.0284	5.61568e-05	0.0018419	25.6647	23.6541	14.7079	39.7243	7.87282	0	0.722513	3.70873
ENSMFAG00000016124	LILRA4	leukocyte immunoglobulin like receptor A4 [Source:HGNC Symbol;Acc:HGNC:15503]	102126863	LILRA4	83.3689	-1.92701	0.335328	-5.74664	9.1033e-09	1.11829e-06	184.116	139.672	94.5506	108.087	45.6624	36.301	24.5655	33.9967
ENSMFAG00000017208	PDLIM4	PDZ and LIM domain 4 [Source:HGNC Symbol;Acc:HGNC:16501]	102120772	PDLIM4	2608.37	-1.40809	0.488058	-2.88509	0.00391308	0.0477439	6081.41	5966.48	1529.62	1578.81	1218.71	1701.31	1307.75	1482.87
ENSMFAG00000017755	H1FOO	H1 histone family member O oocyte specific [Source:HGNC Symbol;Acc:HGNC:18463]	102128013	H1FOO	2.246	-4.66652	1.54316	-3.024	0.00249453	0.0347443	4.46342	3.37916	7.35393	2.77146	0	0	0	0
ENSMFAG00000018171			NA	PART1_2	314.381	-1.60753	0.313358	-5.13	2.89745e-07	2.3161e-05	569.086	604.87	287.854	430.501	176.351	180.295	104.764	161.33
ENSMFAG00000018643	ARSG	arylsulfatase G [Source:HGNC Symbol;Acc:HGNC:24102]	102118529	ARSG	1013.98	-1.60906	0.171871	-9.36206	7.81988e-21	7.36484e-18	1465.12	1239.03	1794.36	1609.3	529.054	491.274	515.152	468.536
ENSMFAG00000020143			NA	ENSMFAG00000020143	105.598	-1.68447	0.393665	-4.27894	1.87783e-05	0.000768325	213.128	174.59	137.624	116.402	78.7282	53.2415	46.9634	24.1067
ENSMFAG00000020554	5S_rRNA	5S ribosomal RNA [Source:RFAM;Acc:RF00001]	NA	5S_rRNA	57.5053	-1.76348	0.546824	-3.22496	0.0012599	0.0212977	43.5183	45.0555	114.511	151.507	22.0439	45.9813	15.1728	22.2524
ENSMFAG00000020561			NA	ENSMFAG00000020561	26.2402	-6.2032	1.40027	-4.43	9.42329e-06	0.000432324	7.81098	2.25278	146.028	50.8102	1.57456	0	1.44503	0
ENSMFAG00000020574		uncharacterized LOC101926682 [Source:NCBI gene;Acc:101926682]	101926682	ENSMFAG00000020574	1324.27	-1.74506	0.481367	-3.62522	0.000288715	0.00702362	2944.74	3212.46	924.495	1079.95	450.325	365.431	760.084	856.716
ENSMFAG00000020705	U3	Small nucleolar RNA U3 [Source:RFAM;Acc:RF00012]	NA	U3	4.34664	-4.17579	1.39717	-2.98876	0.00280115	0.0378681	2.23171	4.50555	13.6573	12.9335	0	0	1.44503	0
ENSMFAG00000022681	NREP	neuronal regeneration related protein [Source:HGNC Symbol;Acc:HGNC:16834]	101864800	NREP	17168.1	-1.27242	0.117524	-10.8269	2.5674e-27	6.34725e-24	26808.4	24925.8	22635.4	22763.9	10485	9744.41	9866.64	10114.9
ENSMFAG00000022981			NA	ENSMFAG00000022981	342.283	-2.14155	0.742141	-2.88564	0.00390623	0.0476986	807.879	1230.02	101.905	93.306	80.3028	99.2229	157.508	168.129
ENSMFAG00000023079	GCNT1	glucosaminyl (N-acetyl) transferase 1 [Source:HGNC Symbol;Acc:HGNC:4203]	102121951	GCNT1	555.081	-1.27909	0.339986	-3.7622	0.000168424	0.00453208	997.574	1128.64	485.36	532.121	360.575	393.261	268.052	275.064
ENSMFAG00000023402			NA	ENSMFAG00000023402	100.212	-2.47656	0.241534	-10.2535	1.14139e-24	2.25745e-21	189.695	156.568	167.039	166.288	36.215	22.9907	28.9005	33.9967
ENSMFAG00000023600			NA	ENSMFAG00000023600	205.35	-2.50046	0.724905	-3.44936	0.000561927	0.0115769	678.439	568.826	80.8933	67.439	100.772	32.6709	68.6388	45.1228
ENSMFAG00000024753	MLC1	modulator of VRAC current 1 [Source:HGNC Symbol;Acc:HGNC:17082]	102146124	MLC1	31.8064	-1.31614	0.428669	-3.0703	0.00213844	0.0314923	49.0976	36.0444	38.8708	59.1246	14.1711	8.47024	24.5655	24.1067
ENSMFAG00000025522	C4orf54	chromosome 4 open reading frame 54 [Source:HGNC Symbol;Acc:HGNC:27741]	102133954	ENSMFAG00000025522	25.3916	-3.7918	0.684736	-5.53761	3.06632e-08	3.20876e-06	68.0671	58.5722	42.0225	22.1717	1.57456	0	5.78011	4.94497
ENSMFAG00000026741	SCARA3	scavenger receptor class A member 3 [Source:HGNC Symbol;Acc:HGNC:19000]	102136129	SCARA3	22974.3	-1.24032	0.319924	-3.87692	0.000105789	0.00310162	34217.7	29717.5	35556.3	29646.4	9485.17	8170.16	19805.5	17195.5
ENSMFAG00000027809			NA	ENSMFAG00000027809	96.5662	-1.61455	0.467389	-3.45441	0.000551498	0.0113857	167.378	264.701	63.0337	86.8392	50.3861	56.8716	41.9058	41.4141
ENSMFAG00000027911	EGR1	early growth response 1 [Source:HGNC Symbol;Acc:HGNC:3238]	102128326	EGR1	50528.3	-2.5013	0.534265	-4.68175	2.84432e-06	0.000161189	30096.8	29412.2	143481	140560	13445.2	14440.6	15867.8	16922.9
ENSMFAG00000028166	DAPK2	death associated protein kinase 2 [Source:HGNC Symbol;Acc:HGNC:2675]	102133584	DAPK2	525.02	-1.21683	0.308911	-3.9391	8.17889e-05	0.00250406	900.494	905.616	561	572.769	223.588	242.007	374.984	419.704
ENSMFAG00000028913	EMID1	EMI domain containing 1 [Source:HGNC Symbol;Acc:HGNC:18036]	102118685	EMID1	1395.52	-1.04584	0.211798	-4.93792	7.89583e-07	5.63768e-05	1899.18	1781.95	1864.75	1979.75	732.172	716.341	1077.99	1112
ENSMFAG00000029104			NA	ENSMFAG00000029104	31.1094	-3.18763	1.0826	-2.94443	0.00323553	0.0422392	1.11585	9.0111	101.905	112.706	3.14913	2.42007	13.0052	5.56309
ENSMFAG00000029368	KIAA0895	KIAA0895 [Source:HGNC Symbol;Acc:HGNC:22206]	102142452	KIAA0895	2317.15	-1.70849	0.592437	-2.88382	0.00392878	0.0478764	6262.17	5738.95	1186.08	1007.89	810.9	763.532	1371.33	1396.34
ENSMFAG00000029388			NA	ENSMFAG00000029388	38.2305	-2.13766	0.591975	-3.61107	0.000304942	0.00732824	75.8781	76.5944	39.9214	54.5055	36.215	7.26021	8.67016	6.79933
ENSMFAG00000029966	ARL4D	ADP ribosylation factor like GTPase 4D [Source:HGNC Symbol;Acc:HGNC:656]	102124666	ARL4D	1959.51	-1.24374	0.128466	-9.68146	3.61506e-22	4.76658e-19	2822	2749.51	2546.56	2908.19	1061.26	1104.76	1255.01	1228.82
ENSMFAG00000030017	FAM53B	family with sequence similarity 53 member B [Source:HGNC Symbol;Acc:HGNC:28968]	102146625	FAM53B	4690.69	-1.00788	0.240003	-4.19943	2.67585e-05	0.00102703	5562.53	4660.99	7971.66	6868.61	3021.59	2475.73	3811.98	3152.42
ENSMFAG00000030076	TRIM60	tripartite motif containing 60 [Source:HGNC Symbol;Acc:HGNC:21162]	102127781	TRIM60	4.97176	-4.19142	1.38238	-3.03203	0.00242918	0.0341901	10.0427	16.8958	2.10112	8.31439	0	2.42007	0	0
ENSMFAG00000030082	IL17B	interleukin 17B [Source:HGNC Symbol;Acc:HGNC:5982]	NA	IL17B	11646.1	-2.378	0.755181	-3.14891	0.00163881	0.0259506	35708.5	37068.3	2595.94	2764.07	3865.55	4008.85	3589.45	3567.79
ENSMFAG00000030089	RGS9BP	regulator of G protein signaling 9 binding protein [Source:HGNC Symbol;Acc:HGNC:30304]	102123231	RGS9BP	34.7755	-1.50741	0.373171	-4.03945	5.35759e-05	0.00176017	52.4452	61.9513	44.1236	48.0387	14.1711	20.5706	11.5602	25.343
ENSMFAG00000030157	ZCCHC12	zinc finger CCHC-type containing 12 [Source:HGNC Symbol;Acc:HGNC:27273]	101865198	ZCCHC12	29.3113	-1.45079	0.415696	-3.49004	0.000482956	0.0102598	56.9086	51.8138	22.0618	40.6481	17.3202	15.7305	15.1728	14.8349
ENSMFAG00000030166	BASP1	brain abundant membrane attached signal protein 1 [Source:HGNC Symbol;Acc:HGNC:957]	102128049	BASP1	2701.27	-1.2884	0.365884	-3.52134	0.000429371	0.00944701	5391.81	5298.53	2429.95	2214.4	1234.46	1304.42	1840.24	1896.4
ENSMFAG00000030184			NA	ENSMFAG00000030184	43.3768	-3.86481	1.31176	-2.94628	0.00321617	0.0421255	222.055	100.249	2.10112	0	9.44738	6.05017	2.16754	4.94497
ENSMFAG00000030229			NA	ENSMFAG00000030229	115.187	-1.62718	0.434317	-3.74652	0.000179307	0.00477299	287.89	203.876	122.916	80.3725	72.4299	61.7118	52.7435	39.5597
ENSMFAG00000030235	CHODL	chondrolectin [Source:HGNC Symbol;Acc:HGNC:17807]	102136436	CHODL	455.86	-1.03977	0.335707	-3.09726	0.00195319	0.0294662	594.75	665.695	597.77	598.636	188.948	177.875	418.335	404.869
ENSMFAG00000030275	CMTM5	CKLF like MARVEL transmembrane domain containing 5 [Source:HGNC Symbol;Acc:HGNC:19176]	NA	CMTM5	1004.25	-1.11101	0.241153	-4.6071	4.08326e-06	0.000217093	1350.18	1188.34	1393.05	1564.03	470.795	514.265	723.236	830.137
ENSMFAG00000030327	B3GALT2	beta-1,3-galactosyltransferase 2 [Source:HGNC Symbol;Acc:HGNC:917]	101865991	B3GALT2	502.079	-1.38092	0.335385	-4.11743	3.83124e-05	0.00135796	814.574	688.223	593.568	809.268	165.329	191.186	417.613	336.876
ENSMFAG00000030422			NA	ENSMFAG00000030422	402.761	-1.24959	0.283084	-4.41422	1.01375e-05	0.00046198	685.135	676.959	544.191	363.062	233.035	193.606	312.848	213.252
ENSMFAG00000030883	CAMKK1	calcium/calmodulin dependent protein kinase kinase 1 [Source:HGNC Symbol;Acc:HGNC:1469]	102145972	CAMKK1	1177.46	-1.27293	0.29224	-4.35578	1.32596e-05	0.000578916	1852.32	2052.28	1327.91	1433.77	459.773	543.306	862.681	887.622
ENSMFAG00000030936	PLA2G3	phospholipase A2 group III [Source:HGNC Symbol;Acc:HGNC:17934]	102140858	PLA2G3	221.737	-4.14708	1.0082	-4.11334	3.89983e-05	0.00137244	833.543	800.862	25.2135	20.3241	9.44738	10.8903	30.3456	43.2685
ENSMFAG00000030956	ENAM	enamelin [Source:HGNC Symbol;Acc:HGNC:3344]	101926707	ENAM	4.75676	-5.00861	1.38436	-3.618	0.000296884	0.00716945	4.46342	3.37916	14.7079	14.7811	0	0	0.722513	0
ENSMFAG00000031111	MXRA5	matrix remodeling associated 5 [Source:HGNC Symbol;Acc:HGNC:7539]	102140769	MXRA5	22947.9	-1.14922	0.340049	-3.37956	0.000726013	0.0138869	44566.1	40878.9	22924.3	18165.1	13964.8	10736.6	18001.4	14346
ENSMFAG00000031132	PRSS12	serine protease 12 [Source:HGNC Symbol;Acc:HGNC:9477]	102131902	PRSS12	583.485	-1.23103	0.30038	-4.09826	4.16261e-05	0.00144182	1026.59	959.683	702.826	587.55	228.312	302.509	427.728	432.685
ENSMFAG00000031255	TRAF1	TNF receptor associated factor 1 [Source:HGNC Symbol;Acc:HGNC:12031]	102126034	TRAF1	7664.65	-1.80729	0.437341	-4.13245	3.58922e-05	0.00130014	18473	18034.6	5365.22	5818.23	3401.06	3133.99	3653.75	3437.37
ENSMFAG00000031296	ATP1A4	ATPase Na+/K+ transporting subunit alpha 4 [Source:HGNC Symbol;Acc:HGNC:14073]	102144576	ATP1A4	20088.1	-1.06025	0.264572	-4.00741	6.13879e-05	0.00198387	25559.8	24698.3	31140.8	27222.2	9444.24	9462.47	16759.4	16417.3
ENSMFAG00000031373	HEMGN	hemogen [Source:HGNC Symbol;Acc:HGNC:17509]	101865127	HEMGN	90.3748	-1.91334	0.453437	-4.21964	2.44691e-05	0.000956424	120.512	88.9846	230.073	133.954	20.4693	22.9907	57.8011	48.2134
ENSMFAG00000031405		uncharacterized protein CXorf49 [Source:NCBI gene;Acc:102126528]	102126528	ENSMFAG00000031405	4.07909	-5.53241	1.55415	-3.55976	0.000371193	0.0084579	10.0427	6.75833	1.05056	14.7811	0	0	0	0
ENSMFAG00000031445	CBR3	carbonyl reductase 3 [Source:HGNC Symbol;Acc:HGNC:1549]	102140082	CBR3	933.509	-1.0745	0.280273	-3.83375	0.000126204	0.00358629	1482.97	1498.1	1103.09	982.946	458.198	442.873	721.068	778.832
ENSMFAG00000031524	CCL26	C-C motif chemokine ligand 26 [Source:HGNC Symbol;Acc:HGNC:10625]	102136176	CCL26	40.5994	-1.94182	0.449172	-4.32311	1.53842e-05	0.000651538	65.8354	87.8583	43.073	60.0484	12.5965	31.4609	11.5602	12.3624
ENSMFAG00000031581		vitamin K epoxide reductase complex subunit 1-like [Source:NCBI gene;Acc:102131386]	102131386	ENSMFAG00000031581	1703.13	-1.12682	0.380687	-2.95997	0.00307667	0.0408392	3152.29	3545.87	1232.31	1416.22	941.589	929.307	1132.9	1274.57
ENSMFAG00000031631	EXTL1	exostosin like glycosyltransferase 1 [Source:HGNC Symbol;Acc:HGNC:3515]	102125916	EXTL1	2384.79	-1.4228	0.367604	-3.87047	0.000108628	0.00316879	4954.39	4711.68	2194.62	2033.33	1587.16	1533.11	1049.09	1014.95
ENSMFAG00000031771	S100A4	S100 calcium binding protein A4 [Source:HGNC Symbol;Acc:HGNC:10494]	102118631	S100A4	21356.2	-1.70005	0.288667	-5.88931	3.87815e-09	5.32652e-07	41306.7	44898.9	21870.6	22565.3	10258.3	9893.24	9640.49	10416
ENSMFAG00000031833	SLC2A1	solute carrier family 2 member 1 [Source:HGNC Symbol;Acc:HGNC:11005]	102144217	SLC2A1	7428.27	-1.6489	0.460311	-3.58213	0.000340799	0.00793678	17447.5	17288.9	5297.98	5022.82	3967.9	4490.44	2811.3	3099.26
ENSMFAG00000031849	SLC22A2	solute carrier family 22 member 2 [Source:HGNC Symbol;Acc:HGNC:10966]	102115748	SLC22A2	615.136	-3.41644	0.754217	-4.52979	5.90429e-06	0.000294886	1767.51	1576.94	578.86	578.312	9.44738	38.7211	165.456	205.834
ENSMFAG00000031903	CCL7	C-C motif chemokine ligand 7 [Source:HGNC Symbol;Acc:HGNC:10634]	102136132	CCL7	40.5653	-3.53159	1.02453	-3.44703	0.000566777	0.0116265	132.787	148.683	4.20225	13.8573	1.57456	3.6301	4.33508	15.453
ENSMFAG00000031999	SLC2A5	solute carrier family 2 member 5 [Source:HGNC Symbol;Acc:HGNC:11010]	102116570	SLC2A5	906.021	-1.23139	0.235015	-5.23963	1.60896e-07	1.37758e-05	1470.7	1358.42	1137.76	1113.2	593.611	707.87	432.063	434.539
ENSMFAG00000032000	GPC1	glypican 1 [Source:HGNC Symbol;Acc:HGNC:4449]	102123030	GPC1	9110.77	-1.24972	0.287271	-4.35031	1.35945e-05	0.000590099	16311.6	15601.6	9759.72	9639.15	4331.63	4161.31	6621.83	6459.36
ENSMFAG00000032156	TRPC4	transient receptor potential cation channel subfamily C member 4 [Source:HGNC Symbol;Acc:HGNC:12336]	102143736	TRPC4	1004.38	-1.78066	0.467678	-3.80746	0.000140401	0.00392209	675.092	732.152	2421.55	2395.47	421.983	335.18	511.539	542.092
ENSMFAG00000032427	DNAJB5	DnaJ heat shock protein family (Hsp40) member B5 [Source:HGNC Symbol;Acc:HGNC:14887]	102130529	DNAJB5	13220.1	-1.80777	0.574136	-3.14867	0.00164014	0.025951	34228.8	35170.3	5706.65	7157.77	6128.2	7501.01	4586.51	5281.84
ENSMFAG00000032547	SMTNL2	smoothelin like 2 [Source:HGNC Symbol;Acc:HGNC:24764]	102123846	SMTNL2	3886.42	-1.33747	0.210335	-6.35877	2.03371e-10	3.62366e-08	5346.06	4998.91	6306.52	5628.84	1906.8	1689.21	2673.3	2541.71
ENSMFAG00000032660	ANKS1B	ankyrin repeat and sterile alpha motif domain containing 1B [Source:NCBI gene;Acc:101926591]	101926591	ANKS1B	735.588	-1.21652	0.285373	-4.2629	2.0179e-05	0.00081449	1365.81	1288.59	704.927	754.762	421.983	523.945	390.157	434.539
ENSMFAG00000032662			NA	PSAT1	457.541	-1.37551	0.259491	-5.30079	1.15302e-07	1.00905e-05	815.69	776.081	504.27	548.75	209.417	214.176	319.351	272.591
ENSMFAG00000032773	INPP5J	inositol polyphosphate-5-phosphatase J [Source:HGNC Symbol;Acc:HGNC:8956]	102139212	INPP5J	621.614	-1.11869	0.342165	-3.26945	0.00107757	0.0190578	1158.26	1156.8	584.112	507.178	363.724	304.929	426.283	471.626
ENSMFAG00000032809	TEX15	testis expressed 15, meiosis and synapsis associated [Source:HGNC Symbol;Acc:HGNC:11738]	102138327	TEX15	9.07156	-2.81148	0.725002	-3.87789	0.000105365	0.00309645	15.622	11.2639	19.9607	17.5526	1.57456	0	2.89005	3.70873
ENSMFAG00000032820	FOXO6	forkhead box O6 [Source:HGNC Symbol;Acc:HGNC:24814]	102116454	FOXO6	114.177	-1.53468	0.503255	-3.04951	0.00229213	0.0328744	72.5305	74.3416	280.5	252.203	47.2369	52.0315	67.1937	67.3752
ENSMFAG00000032853	CDH7	cadherin 7 [Source:HGNC Symbol;Acc:HGNC:1766]	102126966	CDH7	152.739	-1.632	0.462481	-3.5288	0.000417443	0.00923511	220.939	265.828	230.073	209.707	28.3422	41.1412	138.723	87.1551
ENSMFAG00000032908	PARP3	poly(ADP-ribose) polymerase family member 3 [Source:HGNC Symbol;Acc:HGNC:273]	102132992	PARP3	3858.6	-1.01685	0.183893	-5.52957	3.21019e-08	3.2897e-06	5883.9	6135.44	4283.14	4356.74	2569.69	2626.99	2408.14	2604.76
ENSMFAG00000032957	GKN1	gastrokine 1 [Source:HGNC Symbol;Acc:HGNC:23217]	102133051	GKN1	4.74872	-4.13835	1.27538	-3.2448	0.00117532	0.0203194	17.8537	5.63194	5.25281	6.46675	1.57456	1.21003	0	0
ENSMFAG00000032959	TMEM217	transmembrane protein 217 [Source:HGNC Symbol;Acc:HGNC:21238]	102126522	TMEM217	41.6317	-3.32199	0.886247	-3.74838	0.000177984	0.00474415	137.25	145.304	9.45506	11.0859	7.87282	3.6301	7.94765	10.5081
ENSMFAG00000033086	PHTF2	putative homeodomain transcription factor 2 [Source:HGNC Symbol;Acc:HGNC:13411]	102144395	PHTF2	8314.99	-1.1956	0.397045	-3.01123	0.00260188	0.0358107	17192	16966.8	6102.71	6042.72	4748.89	4772.38	5457.14	5237.34
ENSMFAG00000033186	PRRX2	paired related homeobox 2 [Source:HGNC Symbol;Acc:HGNC:21338]	NA	PRRX2	801.999	-1.25913	0.212353	-5.92943	3.03997e-09	4.29461e-07	1359.11	1215.37	892.978	1055	571.567	481.594	395.937	444.429
ENSMFAG00000033333	ATP13A4	ATPase 13A4 [Source:HGNC Symbol;Acc:HGNC:25422]	102121068	ATP13A4	26.2126	-2.11526	0.532033	-3.9758	7.01418e-05	0.00219852	26.7805	50.6875	40.9719	49.8864	15.7456	15.7305	4.33508	5.56309
ENSMFAG00000033340	GRHPR	glyoxylate and hydroxypyruvate reductase [Source:HGNC Symbol;Acc:HGNC:4570]	102144581	GRHPR	3918.74	-1.07089	0.364416	-2.93865	0.00329645	0.0426683	7792.01	7347.43	2863.83	3236.15	2547.64	2761.3	2322.88	2478.67
ENSMFAG00000033594	CCN2	cellular communication network factor 2 [Source:NCBI gene;Acc:101926338]	101926338	CTGF	62508.3	-1.26214	0.237364	-5.3173	1.05316e-07	9.34056e-06	101919	96650.8	69410.6	84947.2	28483.9	30461.4	42131.9	46061.8
ENSMFAG00000033841	ARID3B	AT-rich interaction domain 3B [Source:HGNC Symbol;Acc:HGNC:14350]	102129357	ARID3B	780.772	-1.06369	0.350245	-3.03699	0.00238951	0.0338294	1379.2	1554.42	597.77	694.714	451.9	454.973	525.99	587.215
ENSMFAG00000033972	CPA4	carboxypeptidase A4 [Source:HGNC Symbol;Acc:HGNC:15740]	102131221	CPA4	352.369	-1.82063	0.498039	-3.65559	0.000256589	0.00642381	762.129	938.281	237.427	258.67	141.711	235.957	111.267	133.514
ENSMFAG00000033973	WNT5B	Wnt family member 5B [Source:HGNC Symbol;Acc:HGNC:16265]	102129552	WNT5B	1110.98	-1.27074	0.211983	-5.99451	2.04102e-09	3.03513e-07	1901.42	1662.55	1419.31	1303.51	573.141	551.776	796.21	679.933
ENSMFAG00000033990	COL1A1	collagen type I alpha 1 chain [Source:HGNC Symbol;Acc:HGNC:2197]	102128759	COL1A1	423715	-1.04028	0.252202	-4.12478	3.71093e-05	0.00133073	465030	423051	765318	627345	264744	226642	332285	285302
ENSMFAG00000034201	TAFA1	TAFA chemokine like family member 1 [Source:NCBI gene;Acc:102145749]	102145749	FAM19A1	137.537	-1.00021	0.295654	-3.38302	0.000716928	0.0137798	230.982	152.062	192.253	160.745	78.7282	59.2917	111.267	114.971
ENSMFAG00000034226		zinc finger protein 91-like [Source:NCBI gene;Acc:102127491]	102127491	ENSMFAG00000034226	9.92729	-2.63988	0.754536	-3.49869	0.000467556	0.0100079	17.8537	19.1486	5.25281	25.867	4.72369	1.21003	2.89005	2.47248
ENSMFAG00000034252	CYS1	cystin 1 [Source:HGNC Symbol;Acc:HGNC:18525]	102134954	CYS1	432.298	-1.65397	0.270123	-6.123	9.18283e-10	1.45294e-07	884.873	609.376	636.641	490.549	277.123	210.546	184.241	165.038
ENSMFAG00000034358	FAM187B	family with sequence similarity 187 member B [Source:HGNC Symbol;Acc:HGNC:26366]	102128403	FAM187B	149.532	-1.96364	0.43119	-4.55399	5.26367e-06	0.000269702	262.226	393.109	130.27	168.136	48.8115	45.9813	51.2984	96.4269
ENSMFAG00000034396	RBM24	RNA binding motif protein 24 [Source:HGNC Symbol;Acc:HGNC:21539]	102120886	RBM24	1210.85	-1.48487	0.269793	-5.50374	3.71821e-08	3.69541e-06	1778.67	1525.13	1917.28	1911.39	842.392	790.153	458.796	462.973
ENSMFAG00000034468	WEE1	WEE1 G2 checkpoint kinase [Source:HGNC Symbol;Acc:HGNC:12761]	102143689	WEE1	4129.67	-1.22425	0.391069	-3.13052	0.00174496	0.0271484	7496.31	7213.39	4228.51	4199.69	1587.16	1402.43	3417.49	3492.38
ENSMFAG00000034587	ARSI	arylsulfatase family member I [Source:HGNC Symbol;Acc:HGNC:32521]	102127788	ARSI	300.433	-1.9228	0.195749	-9.8228	8.98128e-23	1.3664e-19	466.427	432.533	505.32	498.864	132.263	95.5928	148.838	123.624
ENSMFAG00000034803	U6	U6 spliceosomal RNA [Source:RFAM;Acc:RF00026]	NA	U6	39.6613	-2.52424	0.737042	-3.42483	0.000615184	0.0123233	92.6159	111.512	37.8202	26.7908	22.0439	18.1505	6.50262	1.85436
ENSMFAG00000035044			NA	ENSMFAG00000035044	31.763	-1.22944	0.37779	-3.25431	0.00113669	0.0198075	42.4025	51.8138	39.9214	42.4958	22.0439	25.4107	19.5079	10.5081
ENSMFAG00000035236			NA	ENSMFAG00000035236	885.084	-1.2289	0.341636	-3.59711	0.000321777	0.00761258	1527.6	1735.76	808.933	893.335	387.343	424.722	581.623	721.347
ENSMFAG00000035359	BICD1	BICD cargo adaptor 1 [Source:HGNC Symbol;Acc:HGNC:1049]	102119076	BICD1	1599.83	-1.8419	0.512966	-3.59069	0.000329807	0.00771944	4103	3981.78	1024.3	898.878	558.97	634.058	824.388	773.269
ENSMFAG00000035462	RGS9	regulator of G protein signaling 9 [Source:HGNC Symbol;Acc:HGNC:10004]	102133612	RGS9	897.286	-1.03255	0.147895	-6.98163	2.91771e-12	8.0148e-10	1099.12	1150.04	1224.96	1348.78	587.312	533.625	578.011	656.445
ENSMFAG00000035468	EPHA1	EPH receptor A1 [Source:HGNC Symbol;Acc:HGNC:3385]	102123244	EPHA1	590.195	-1.94282	0.296573	-6.55091	5.71867e-11	1.14246e-08	1284.35	1143.28	672.36	645.751	258.229	287.988	218.199	211.397
ENSMFAG00000035514	TTPA	alpha tocopherol transfer protein [Source:HGNC Symbol;Acc:HGNC:12404]	102126458	TTPA	161.945	-1.49002	0.182577	-8.16105	3.32137e-16	1.77541e-13	220.939	229.783	262.641	240.194	91.3247	90.7526	75.8639	84.0645
ENSMFAG00000035842	KRT14	keratin 14 [Source:HGNC Symbol;Acc:HGNC:6416]	102133997	KRT14	451.302	-3.43962	0.251858	-13.657	1.83424e-42	1.20925e-38	1062.29	884.215	745.899	615.265	67.7063	67.762	92.4817	74.7926
ENSMFAG00000035947	P4HA3	prolyl 4-hydroxylase subunit alpha 3 [Source:HGNC Symbol;Acc:HGNC:30135]	102142383	P4HA3	77.914	-1.21625	0.403225	-3.0163	0.00255884	0.0353907	106.006	144.178	98.7528	84.9916	51.9606	78.6523	26.0105	32.7604
ENSMFAG00000036087	CASQ1	calsequestrin 1 [Source:HGNC Symbol;Acc:HGNC:1512]	102145201	CASQ1	439.524	-1.54312	0.381348	-4.04649	5.19924e-05	0.00171957	964.098	859.434	462.247	331.652	291.294	168.195	212.419	226.85
ENSMFAG00000036115	ALDH4A1	aldehyde dehydrogenase 4 family member A1 [Source:HGNC Symbol;Acc:HGNC:406]	102116569	ALDH4A1	4637.34	-1.7092	0.304387	-5.61521	1.96321e-08	2.19369e-06	9705.7	9378.31	4574.15	4752.14	2161.88	2179.27	2224.62	2122.63
ENSMFAG00000036126	THEM6	thioesterase superfamily member 6 [Source:HGNC Symbol;Acc:HGNC:29656]	102132726	THEM6	1025.4	-1.60968	0.190641	-8.44352	3.07915e-17	1.84544e-14	1871.29	1715.49	1238.61	1354.32	488.115	498.534	532.492	504.387
ENSMFAG00000036178	ENPP1	ectonucleotide pyrophosphatase/phosphodiesterase 1 [Source:HGNC Symbol;Acc:HGNC:3356]	102133778	ENPP1	20526.1	-1.21601	0.325583	-3.73486	0.000187819	0.00494631	40936.2	35596.1	21650	16612.2	12557.1	9798.86	15129.4	11929.1
ENSMFAG00000036323	NID2	nidogen 2 [Source:HGNC Symbol;Acc:HGNC:13389]	102120543	NID2	3779.61	-1.09021	0.361998	-3.01164	0.00259839	0.0358107	2993.84	2947.76	7517.82	7113.43	2657.86	2381.35	2460.16	2164.66
ENSMFAG00000036359	FRMD7	FERM domain containing 7 [Source:HGNC Symbol;Acc:HGNC:8079]	102130215	FRMD7	49.5649	-2.57697	0.717448	-3.59185	0.000328334	0.00769406	148.409	148.683	21.0112	21.2479	12.5965	21.7806	12.2827	10.5081
ENSMFAG00000036447	RBFOX1	RNA binding fox-1 homolog 1 [Source:HGNC Symbol;Acc:HGNC:18222]	101866148	RBFOX1	445.026	-1.63885	0.267795	-6.11981	9.36891e-10	1.47062e-07	633.805	676.959	635.59	752.915	133.838	185.135	260.105	281.863
ENSMFAG00000036498	DES	desmin [Source:HGNC Symbol;Acc:HGNC:2770]	102118855	DES	13608.2	-4.20713	0.727941	-5.77949	7.49294e-09	9.4997e-07	49123.3	41819.4	6836.01	5496.74	710.128	550.566	2343.83	1985.4
ENSMFAG00000036517	FGF12	fibroblast growth factor 12 [Source:HGNC Symbol;Acc:HGNC:3668]	102126471	FGF12	478.382	-1.28127	0.353383	-3.62572	0.000288161	0.00701877	915.001	975.452	408.669	412.948	286.571	240.797	268.052	319.569
ENSMFAG00000036574	NKAIN1	sodium/potassium transporting ATPase interacting 1 [Source:HGNC Symbol;Acc:HGNC:25743]	102144599	NKAIN1	406.163	-2.70885	0.703636	-3.84978	0.000118223	0.00340351	1178.34	1134.27	288.905	218.022	74.0045	20.5706	197.969	137.223
ENSMFAG00000036656	CRABP2	cellular retinoic acid binding protein 2 [Source:HGNC Symbol;Acc:HGNC:2339]	102136379	CRABP2	211.64	-1.54409	0.406599	-3.79757	0.000146119	0.00403867	224.287	218.519	378.202	437.891	114.943	175.455	58.5236	85.3007
ENSMFAG00000036755	FILIP1L	filamin A interacting protein 1 like [Source:HGNC Symbol;Acc:HGNC:24589]	102141662	FILIP1L	31490.8	-1.80413	0.371975	-4.85013	1.23378e-06	8.05339e-05	68005.7	64882.2	29453.6	33501.5	18487	17279.3	10545.8	9771.26
ENSMFAG00000036760	HPSE2	heparanase 2 (inactive) [Source:HGNC Symbol;Acc:HGNC:18374]	102138349	HPSE2	51.3238	-2.43885	0.811443	-3.00557	0.00265086	0.0362327	14.5061	13.5167	154.433	163.516	26.7676	13.3104	11.5602	12.9805
ENSMFAG00000036773	MYH11	myosin heavy chain 11 [Source:HGNC Symbol;Acc:HGNC:7569]	102129058	MYH11	480810	-1.15895	0.29604	-3.91484	9.0464e-05	0.00272328	906174	784593	546789	419154	281039	230210	370555	307970
ENSMFAG00000036799	TOX2	TOX high mobility group box family member 2 [Source:HGNC Symbol;Acc:HGNC:16095]	102125196	TOX2	2141.46	-1.49535	0.219179	-6.82248	8.94813e-12	2.18489e-09	3873.13	3804.94	2540.26	2428.73	1105.34	1078.14	1128.57	1172.58
ENSMFAG00000036819	RYR3	ryanodine receptor 3 [Source:HGNC Symbol;Acc:HGNC:10485]	102127531	RYR3	149.644	-1.51876	0.482659	-3.14665	0.0016515	0.0260681	386.086	291.734	123.966	85.9154	88.1756	55.6616	85.2566	80.3557
ENSMFAG00000036877	ITGA5	integrin subunit alpha 5 [Source:HGNC Symbol;Acc:HGNC:6141]	102114969	ITGA5	33453.8	-1.83199	0.497106	-3.6853	0.000228431	0.0058674	80202	88109.4	20339.9	20291.7	14314.4	14966.9	14711.8	14694
ENSMFAG00000037171	LYNX1-SLURP2	LYNX1-SLURP2 readthrough [Source:HGNC Symbol;Acc:HGNC:52291]	107126369	SLURP2	245.343	-2.02547	0.270388	-7.49096	6.83706e-14	2.55139e-11	372.695	520.391	304.663	377.843	85.0265	122.214	72.9738	106.935
ENSMFAG00000037291	LRRC75B	leucine rich repeat containing 75B [Source:HGNC Symbol;Acc:HGNC:33155]	102127471	ENSMFAG00000037291	580.477	-1.08351	0.3269	-3.3145	0.000918077	0.0168439	1080.15	970.946	539.989	566.303	281.847	295.248	475.414	433.921
ENSMFAG00000037343	CYP2A24	cytochrome P450 2A6-like [Source:NCBI gene;Acc:102122745]	102122745	CYP2A24	6.01149	-2.75778	0.804413	-3.42831	0.000607351	0.0122448	14.5061	7.88472	9.45506	10.162	1.57456	1.21003	1.44503	1.85436
ENSMFAG00000037355		neuronal calcium sensor 1 [Source:NCBI gene;Acc:102119388]	102119388	NCS1	5143.07	-1.20299	0.322068	-3.7352	0.000187564	0.00494631	9946.73	9445.89	4844.14	4449.12	2999.54	2577.37	3372.69	3509.07
ENSMFAG00000037530	OXTR	oxytocin receptor [Source:HGNC Symbol;Acc:HGNC:8529]	NA	OXTR	408.729	-2.41341	0.561225	-4.30024	1.7061e-05	0.000713386	1158.26	1108.37	280.5	206.936	102.347	94.3827	158.953	160.093
ENSMFAG00000037543	BAMBI	BMP and activin membrane bound inhibitor [Source:HGNC Symbol;Acc:HGNC:30251]	102119925	BAMBI	5314.88	-1.77497	0.506783	-3.50244	0.000461025	0.00990027	13411.5	11379.9	3791.48	4323.48	1525.75	1303.21	3524.42	3259.35
ENSMFAG00000037639	GPR161	G protein-coupled receptor 161 [Source:HGNC Symbol;Acc:HGNC:23694]	102127421	GPR161	1681.76	-1.45098	0.182519	-7.94974	1.86906e-15	8.40143e-13	2864.4	2631.24	2226.14	2131.26	899.076	753.852	1033.92	914.201
ENSMFAG00000037705		hemoglobin subunit alpha-1/2/3 [Source:NCBI gene;Acc:102136846]	102136846	ENSMFAG00000037705	6826.86	-2.27632	0.600307	-3.79193	0.00014948	0.00410612	6363.72	4674.51	25687.3	8542.58	4525.3	2297.86	1402.4	1121.27
ENSMFAG00000037731	KLHL41	kelch like family member 41 [Source:HGNC Symbol;Acc:HGNC:16905]	102136742	KLHL41	482.154	-2.76221	0.56655	-4.87549	1.08539e-06	7.22791e-05	1383.66	1320.13	337.23	322.414	66.1317	84.7024	170.513	172.456
ENSMFAG00000037774	SMAD1	SMAD family member 1 [Source:HGNC Symbol;Acc:HGNC:6767]	101867066	SMAD1	2471.61	-1.00451	0.2001	-5.02003	5.16632e-07	3.82695e-05	3971.33	3808.32	2767.18	2647.67	1757.21	1732.77	1546.18	1542.21
ENSMFAG00000037799	HBB	hemoglobin subunit epsilon 1 [Source:NCBI gene;Acc:102136244]	101926697	HBB	459198	-2.23615	0.657754	-3.39968	0.000674649	0.0130944	330677	202244	1.60822e+06	889240	302647	179453	98213.4	62888.9
ENSMFAG00000037823	TTC39A	tetratricopeptide repeat domain 39A [Source:HGNC Symbol;Acc:HGNC:18657]	102129254	TTC39A	95.4614	-1.01416	0.284185	-3.56865	0.000358826	0.00823303	91.5001	126.155	144.978	149.659	42.5132	70.182	74.4189	64.2846
ENSMFAG00000037856	CD300E	CD300e molecule [Source:HGNC Symbol;Acc:HGNC:28874]	NA	CD300E	24.6244	-2.21876	0.672794	-3.29783	0.000974349	0.0175988	71.4147	63.0777	13.6573	13.8573	11.0219	7.26021	8.67016	8.03557
ENSMFAG00000037869	FSCN2	fascin actin-bundling protein 2, retinal [Source:HGNC Symbol;Acc:HGNC:3960]	102128241	FSCN2	858.763	-1.00435	0.331862	-3.0264	0.00247483	0.0346651	1226.32	1016	1293.24	1052.23	376.321	352.12	872.074	681.787
ENSMFAG00000037892	NCMAP	non-compact myelin associated protein [Source:HGNC Symbol;Acc:HGNC:29332]	102144980	NCMAP	946.213	-2.00153	0.600923	-3.33076	0.00086609	0.0161447	2557.54	2474.67	520.028	506.254	220.439	231.117	536.105	523.548
ENSMFAG00000037903	CTIF	cap binding complex dependent translation initiation factor [Source:HGNC Symbol;Acc:HGNC:23925]	101866925	CTIF	3009.32	-1.11252	0.216745	-5.13286	2.85374e-07	2.30373e-05	4809.33	4863.74	3390.16	3400.59	1779.26	1598.46	2255.69	1977.37
ENSMFAG00000037942		filamin-C-like [Source:NCBI gene;Acc:102117123]	102117123	ENSMFAG00000037942	3226.48	-2.23422	0.566874	-3.9413	8.10399e-05	0.00248497	9457.98	8497.47	1860.55	1471.65	1162.03	1038.21	1278.13	1045.86
ENSMFAG00000037948	CPO	carboxypeptidase O [Source:HGNC Symbol;Acc:HGNC:21011]	102138508	CPO	197.729	-2.28628	0.468072	-4.88446	1.03714e-06	6.92993e-05	435.183	541.793	115.562	220.793	58.2589	67.762	57.8011	84.6826
ENSMFAG00000038002		purinergic receptor P2X 5 [Source:NCBI gene;Acc:102142153]	102142153	ENSMFAG00000038002	715.824	-2.39299	0.198237	-12.0714	1.49639e-33	5.91911e-30	1457.31	1282.96	1009.59	1061.47	215.715	234.747	260.827	203.98
ENSMFAG00000038029	FOSB	FosB proto-oncogene, AP-1 transcription factor subunit [Source:HGNC Symbol;Acc:HGNC:3797]	102119199	FOSB	3355.86	-2.62119	0.546235	-4.79864	1.59744e-06	9.99813e-05	2152.48	1985.82	8958.14	9995.75	1221.86	1110.81	703.728	718.257
ENSMFAG00000038251	AVP	arginine vasopressin [Source:HGNC Symbol;Acc:HGNC:894]	102121603	AVP	26.523	-2.37699	0.438754	-5.4176	6.0403e-08	5.74351e-06	56.9086	47.3083	38.8708	33.2576	14.1711	8.47024	5.78011	7.41745
ENSMFAG00000038392	EGR3	early growth response 3 [Source:HGNC Symbol;Acc:HGNC:3240]	102131952	EGR3	1342.38	-2.05924	0.466799	-4.41139	1.02707e-05	0.000463961	1008.73	896.605	3198.96	3556.71	513.308	459.813	614.136	490.788
ENSMFAG00000038412	CYP19A1	cytochrome P450 family 19 subfamily A member 1 [Source:HGNC Symbol;Acc:HGNC:2594]	102117886	CYP19A1	75.9039	-2.35399	0.520345	-4.52391	6.07087e-06	0.000300927	83.6891	81.0999	204.86	140.421	11.0219	12.1003	37.5707	36.4691
ENSMFAG00000038436	TSPAN8	tetraspanin 8 [Source:HGNC Symbol;Acc:HGNC:11855]	102119464	TSPAN8	748.913	-1.46754	0.273077	-5.37409	7.69689e-08	7.04764e-06	1246.41	1498.1	764.809	889.64	420.409	471.914	327.299	372.727
ENSMFAG00000038488	LANCL3	LanC like 3 [Source:HGNC Symbol;Acc:HGNC:24767]	102121353	LANCL3	47.275	-2.98588	0.404553	-7.38069	1.57474e-13	5.27883e-11	101.543	94.6166	77.7416	60.9722	12.5965	13.3104	5.05759	12.3624
ENSMFAG00000038671	LSR	lipolysis stimulated lipoprotein receptor [Source:HGNC Symbol;Acc:HGNC:29572]	102126358	LSR	1061.25	-1.63699	0.226771	-7.21868	5.24941e-13	1.62223e-10	1833.35	2037.64	1141.96	1412.52	484.966	511.845	536.105	531.584
ENSMFAG00000038802	CRHR1	corticotropin releasing hormone receptor 1 [Source:HGNC Symbol;Acc:HGNC:2357]	102124531	ENSMFAG00000038802	225.043	-2.24602	0.381269	-5.89089	3.8411e-09	5.31253e-07	342.567	345.801	354.039	448.053	44.0878	42.3512	104.764	118.679
ENSMFAG00000038903			NA	ENSMFAG00000038903	35856	-1.07959	0.291194	-3.70746	0.000209348	0.00544084	67194.5	61322.8	31197.5	35001.7	22125.8	22027.5	24245.4	23732.8
ENSMFAG00000038908	CSMD1	CUB and Sushi multiple domains 1 [Source:HGNC Symbol;Acc:HGNC:14026]	101865195	CSMD1	526.475	-2.43363	0.540194	-4.50511	6.6338e-06	0.000323237	413.982	377.34	1479.19	1285.04	105.496	88.3325	252.88	209.543
ENSMFAG00000039059	CCDC27	coiled-coil domain containing 27 [Source:HGNC Symbol;Acc:HGNC:26546]	102123855	CCDC27	57.774	-1.23552	0.322383	-3.83245	0.000126876	0.00360021	84.8049	96.8694	89.2978	53.5816	40.9387	24.2007	39.7382	32.7604
ENSMFAG00000039137	ADAM28	ADAM metallopeptidase domain 28 [Source:HGNC Symbol;Acc:HGNC:206]	102143721	ADAM28	28.1798	-1.3116	0.390669	-3.35732	0.000787029	0.0148388	36.8232	39.4236	36.7697	48.0387	14.1711	14.5204	24.5655	11.1262
ENSMFAG00000039149	RCOR2	REST corepressor 2 [Source:HGNC Symbol;Acc:HGNC:27455]	102141863	RCOR2	1882.6	-1.11979	0.264572	-4.23245	2.31162e-05	0.000912559	2064.33	1971.18	2965.74	3315.6	968.357	971.658	1361.22	1442.69
ENSMFAG00000039163	ZNF556	zinc finger protein 556 [Source:HGNC Symbol;Acc:HGNC:25669]	102119189	ZNF556	140.032	-1.82169	0.357033	-5.10229	3.35572e-07	2.60272e-05	258.878	247.805	187	176.45	108.645	45.9813	53.466	42.0322
ENSMFAG00000039189	OSR1	odd-skipped related transcription factor 1 [Source:HGNC Symbol;Acc:HGNC:8111]	102133301	OSR1	67500.2	-1.6185	0.28413	-5.69634	1.22407e-08	1.43215e-06	122634	135713	70865.7	78132.2	26125.2	30321.1	35299.1	40912.2
ENSMFAG00000039202	PNCK	pregnancy up-regulated nonubiquitous CaM kinase [Source:HGNC Symbol;Acc:HGNC:13415]	102119987	PNCK	1509.32	-2.99923	0.575232	-5.21396	1.84855e-07	1.54265e-05	3889.87	4622.7	1024.3	1197.27	141.711	283.148	321.518	594.014
ENSMFAG00000039230	TRIM45	tripartite motif containing 45 [Source:HGNC Symbol;Acc:HGNC:19018]	101864941	TRIM45	814.269	-1.27585	0.201709	-6.32518	2.52932e-10	4.42698e-08	1121.43	1047.54	1191.34	1254.55	360.575	428.352	549.11	561.254
ENSMFAG00000039231	SNTA1	syntrophin alpha 1 [Source:HGNC Symbol;Acc:HGNC:11167]	102141004	SNTA1	6359.4	-1.67595	0.311494	-5.38035	7.43419e-08	6.90298e-06	12781	10668	7968.51	7334.22	2295.71	2057.06	4035.96	3734.69
ENSMFAG00000039522	EYA2	EYA transcriptional coactivator and phosphatase 2 [Source:HGNC Symbol;Acc:HGNC:3520]	102133126	EYA2	343.643	-1.00534	0.219406	-4.58211	4.60318e-06	0.000240216	396.128	467.451	460.146	507.178	278.698	264.998	196.524	178.019
ENSMFAG00000039582	SLC22A17	solute carrier family 22 member 17 [Source:HGNC Symbol;Acc:HGNC:23095]	102115039	SLC22A17	19193.2	-1.00391	0.251863	-3.98596	6.72076e-05	0.00212337	30641.4	28537	21042.8	22239.2	9765.45	10195.8	15206	15918.5
ENSMFAG00000039587	ACTRT3	actin related protein T3 [Source:HGNC Symbol;Acc:HGNC:24022]	102143847	ACTRT3	140.969	-1.00565	0.181054	-5.55443	2.78513e-08	2.93001e-06	176.305	199.371	176.494	200.469	89.7502	99.2229	98.9843	87.1551
ENSMFAG00000039604	ACTC1	actin alpha cardiac muscle 1 [Source:HGNC Symbol;Acc:HGNC:143]	102135975	ACTC1	3608.2	-3.3516	0.59888	-5.59645	2.1879e-08	2.40402e-06	10330.6	12194.3	1627.32	2138.65	505.435	578.397	718.901	772.033
ENSMFAG00000039625	IVNS1ABP	influenza virus NS1A binding protein [Source:HGNC Symbol;Acc:HGNC:16951]	101926506	IVNS1ABP	14665.8	-2.02562	0.634619	-3.19187	0.00141356	0.0230671	39955.4	42927.8	5592.14	5717.53	6203.78	6751.99	4908.03	5270.1
ENSMFAG00000039651	SOX9	SRY-box transcription factor 9 [Source:HGNC Symbol;Acc:HGNC:11204]	102137813	SOX9	269.722	-1.64968	0.543906	-3.03303	0.00242114	0.0341306	177.421	181.348	637.691	641.132	59.8334	110.113	199.414	150.822
ENSMFAG00000039712	CLCF1	cardiotrophin like cytokine factor 1 [Source:HGNC Symbol;Acc:HGNC:17412]	102136357	CLCF1	632.962	-1.97569	0.312516	-6.32189	2.58381e-10	4.48268e-08	1304.43	1276.2	665.006	790.791	233.035	353.33	202.304	238.595
ENSMFAG00000039719	ADAMTS1	ADAM metallopeptidase with thrombospondin type 1 motif 1 [Source:HGNC Symbol;Acc:HGNC:217]	102146133	ADAMTS1	51858.5	-1.24082	0.32638	-3.80176	0.00014367	0.00398785	98499.8	95932.2	45977.8	51105.8	37035.3	35892.1	25819.7	24604.9
ENSMFAG00000039720	EPB41L4B	erythrocyte membrane protein band 4.1 like 4B [Source:HGNC Symbol;Acc:HGNC:19818]	102134742	EPB41L4B	957.361	-1.09603	0.253683	-4.32048	1.55691e-05	0.00065656	1042.21	896.605	1577.94	1700.76	612.505	605.017	637.257	586.597
ENSMFAG00000039796			NA	ENSMFAG00000039796	54.0107	-2.59071	0.483849	-5.35439	8.58462e-08	7.78838e-06	80.3415	96.8694	57.7809	136.726	6.29826	20.5706	9.39267	24.1067
ENSMFAG00000039819	CCR6	C-C motif chemokine receptor 6 [Source:HGNC Symbol;Acc:HGNC:1607]	102146283	CCR6	94.127	-1.39326	0.453283	-3.07372	0.00211408	0.0312499	108.238	92.3638	169.14	177.374	34.6404	25.4107	93.9267	51.9222
ENSMFAG00000039991	GRK1	G protein-coupled receptor kinase 1 [Source:HGNC Symbol;Acc:HGNC:10013]	102131074	GRK1	5.97525	-4.13755	1.25893	-3.28656	0.00101419	0.0181479	11.1585	20.275	10.5056	3.69529	0	0	2.16754	0
ENSMFAG00000040077	P4HA2	prolyl 4-hydroxylase subunit alpha 2 [Source:HGNC Symbol;Acc:HGNC:8547]	102119382	P4HA2	5466.22	-1.02845	0.114887	-8.95182	3.49667e-19	2.4699e-16	6951.77	6794.37	7854	7744.4	3482.94	3701.5	3509.97	3690.8
ENSMFAG00000040124	TRAF5	TNF receptor associated factor 5 [Source:HGNC Symbol;Acc:HGNC:12035]	102142772	TRAF5	1567.9	-1.00509	0.187805	-5.35176	8.71023e-08	7.83049e-06	2584.32	2188.57	1855.29	1746.02	974.655	963.188	1161.8	1069.35
ENSMFAG00000040128	CLDN11	claudin 11 [Source:NCBI gene;Acc:101925295]	101925295	CLDN11	1696.25	-2.08743	0.511646	-4.07984	4.50674e-05	0.00152889	3479.23	2732.62	2501.39	2268.91	1158.88	928.097	249.267	251.575
ENSMFAG00000040215	NGF	nerve growth factor [Source:HGNC Symbol;Acc:HGNC:7808]	NA	ENSMFAG00000040215	2082.44	-2.91888	0.773558	-3.77332	0.000161089	0.00435843	6328.01	7419.52	377.152	589.398	440.878	485.224	445.068	574.234
ENSMFAG00000040227	Y_RNA	Y RNA [Source:RFAM;Acc:RF00019]	NA	Y_RNA	60.2937	-1.70799	0.538316	-3.17284	0.00150956	0.0243524	139.482	138.546	55.6798	36.9529	12.5965	27.8308	39.7382	31.5242
ENSMFAG00000040537	NTN4	netrin 4 [Source:HGNC Symbol;Acc:HGNC:13658]	102145041	NTN4	8745.89	-1.5645	0.226304	-6.91325	4.73666e-12	1.20105e-09	15817.2	15680.4	10897.5	9891.36	5035.46	4650.16	4129.89	3865.11
ENSMFAG00000040566		uncharacterized LOC107130823 [Source:NCBI gene;Acc:107130823]	107130823	ENSMFAG00000040566	32.7946	-3.29173	0.773504	-4.25561	2.08475e-05	0.000834661	32.3598	30.4125	73.5393	102.544	4.72369	0	14.4503	4.32685
ENSMFAG00000040777	LST1	leukocyte specific transcript 1 [Source:HGNC Symbol;Acc:HGNC:14189]	102133282	LST1	317.781	-1.02633	0.358147	-2.86568	0.0041612	0.0498678	464.195	633.03	280.5	329.804	149.584	148.834	259.382	276.918
ENSMFAG00000040783	RRM2	ribonucleotide reductase regulatory subunit M2 [Source:NCBI gene;Acc:101865103]	101865103	RRM2	1274.56	-1.94665	0.600652	-3.2409	0.00119153	0.0204389	3231.51	3720.46	537.888	606.027	555.821	653.419	449.403	441.957
ENSMFAG00000040850	IGSF21	immunoglobin superfamily member 21 [Source:HGNC Symbol;Acc:HGNC:28246]	101867204	IGSF21	834.636	-2.59467	0.780222	-3.32555	0.000882441	0.0163877	1306.67	1028.39	1741.83	1649.95	451.9	438.033	28.178	32.1423
ENSMFAG00000041020	RHBDL3	rhomboid like 3 [Source:HGNC Symbol;Acc:HGNC:16502]	102122957	RHBDL3	380.011	-1.44708	0.164843	-8.7785	1.65663e-18	1.12982e-15	613.72	544.045	529.483	533.969	214.141	234.747	182.073	187.909
ENSMFAG00000041043	PCDH15	protocadherin related 15 [Source:HGNC Symbol;Acc:HGNC:14674]	102116337	PCDH15	613.757	-1.54076	0.360331	-4.27597	1.9031e-05	0.000772884	1198.43	1338.15	634.539	482.235	368.448	317.029	317.183	254.048
ENSMFAG00000041049	GLIS1	GLIS family zinc finger 1 [Source:HGNC Symbol;Acc:HGNC:29525]	102131313	GLIS1	276.954	-1.37557	0.404019	-3.40471	0.000662354	0.0129491	458.616	567.7	244.781	330.728	102.347	89.5426	190.744	231.177
ENSMFAG00000041064	SERPINE1	serpin family E member 1 [Source:HGNC Symbol;Acc:HGNC:8583]	102147003	SERPINE1	36652	-2.4834	0.645027	-3.85007	0.000118084	0.00340351	108059	109126	14779.3	16772.9	7513.82	7918.47	13831.8	15214.4
ENSMFAG00000041179	DZANK1	double zinc ribbon and ankyrin repeat domains 1 [Source:HGNC Symbol;Acc:HGNC:15858]	102123892	DZANK1	141.703	-1.05246	0.265673	-3.9615	7.44792e-05	0.00231248	146.177	150.936	239.528	226.336	105.496	99.2229	87.4241	78.5014
ENSMFAG00000041201	SLC27A6	solute carrier family 27 member 6 [Source:HGNC Symbol;Acc:HGNC:11000]	102133961	SLC27A6	392.048	-1.54779	0.161184	-9.60264	7.79243e-22	8.56215e-19	547.885	530.529	587.264	671.618	199.97	194.816	188.576	215.724
ENSMFAG00000041398			NA	ENSMFAG00000041398	17.6429	-3.90027	1.32607	-2.94122	0.00326922	0.042569	1.11585	12.3903	40.9719	78.5248	0	0	0.722513	7.41745
ENSMFAG00000041457	NXPH3	neurexophilin 3 [Source:HGNC Symbol;Acc:HGNC:8077]	102115681	NXPH3	1212.3	-1.30383	0.202794	-6.42932	1.28172e-10	2.3312e-08	1599.02	1334.77	2099.02	1871.66	650.295	619.538	764.419	759.671
ENSMFAG00000041459	TGM5	transglutaminase 5 [Source:HGNC Symbol;Acc:HGNC:11781]	102129616	TGM5	24.8888	-2.62802	0.868631	-3.02547	0.0024825	0.0347069	6.69513	22.5278	82.9944	60.0484	3.14913	1.21003	14.4503	8.03557
ENSMFAG00000041483	GLDN	gliomedin [Source:HGNC Symbol;Acc:HGNC:29514]	102119267	GLDN	209.494	-1.1595	0.338672	-3.42366	0.000617836	0.0123233	193.043	268.08	374	325.185	80.3028	101.643	170.513	163.184
ENSMFAG00000041646	CD52	CD52 molecule [Source:HGNC Symbol;Acc:HGNC:1804]	102144354	CD52	3143.43	-1.18978	0.381623	-3.11769	0.00182275	0.028005	3042.93	2560.28	6893.79	4984.02	2651.57	2204.68	1395.9	1414.26
ENSMFAG00000041697	FHOD3	formin homology 2 domain containing 3 [Source:HGNC Symbol;Acc:HGNC:26178]	102115074	FHOD3	3272.77	-1.06253	0.370271	-2.86961	0.00410976	0.0495023	6247.67	6249.2	2660.02	2549.75	1697.38	1846.51	2572.87	2358.75
ENSMFAG00000041791	CALCA	calcitonin related polypeptide alpha [Source:HGNC Symbol;Acc:HGNC:1437]	102137645	CALCA	51.0718	-2.59136	0.458727	-5.64902	1.61367e-08	1.8342e-06	80.3415	126.155	56.7303	88.6869	4.72369	19.3606	11.5602	21.0161
ENSMFAG00000041795	CAP2	cyclase associated actin cytoskeleton regulatory protein 2 [Source:HGNC Symbol;Acc:HGNC:20039]	102120504	CAP2	7436.36	-1.16253	0.173721	-6.69192	2.20269e-11	4.95054e-09	12245.4	11222.2	8617.76	9037.75	4375.71	4339.18	4789.54	4863.38
ENSMFAG00000041805	METTL21A	methyltransferase like 21A [Source:HGNC Symbol;Acc:HGNC:30476]	102141044	METTL21A	2362.96	-1.03042	0.290859	-3.54268	0.000396079	0.00887163	4162.14	4129.34	2081.16	2317.87	1522.6	1809	1364.11	1517.49
ENSMFAG00000041834	PLA2R1	phospholipase A2 receptor 1 [Source:HGNC Symbol;Acc:HGNC:9042]	102120986	PLA2R1	1962.38	-1.43138	0.319779	-4.47615	7.60004e-06	0.000358744	3979.14	3795.93	1910.97	1766.35	1177.77	1003.12	1082.32	983.431
ENSMFAG00000041958	CYP27C1	cytochrome P450 family 27 subfamily C member 1 [Source:HGNC Symbol;Acc:HGNC:33480]	102138872	CYP27C1	52.5405	-1.70538	0.431494	-3.95226	7.74151e-05	0.00238121	39.0549	55.193	120.815	106.239	26.7676	24.2007	24.5655	23.4886
ENSMFAG00000041973	KCNF1	potassium voltage-gated channel modifier subfamily F member 1 [Source:HGNC Symbol;Acc:HGNC:6246]	NA	KCNF1	56.74	-4.22216	1.10582	-3.81813	0.000134468	0.00379388	227.634	194.865	4.20225	3.69529	11.0219	3.6301	5.78011	3.09061
ENSMFAG00000042017	TGM2	transglutaminase 2 [Source:HGNC Symbol;Acc:HGNC:11778]	102122746	TGM2	41772.7	-1.21841	0.408651	-2.98153	0.00286809	0.0386147	77669	74806.8	40551.7	40708.2	14915.8	14741.9	35671.9	35116.1
ENSMFAG00000042027	CHRDL2	chordin like 2 [Source:HGNC Symbol;Acc:HGNC:24168]	102146581	CHRDL2	3719.58	-2.17684	0.425362	-5.11761	3.09428e-07	2.44129e-05	4612.94	4832.2	7146.97	7778.58	733.747	677.62	1878.53	2096.05
ENSMFAG00000042110	ASB2	ankyrin repeat and SOCS box containing 2 [Source:HGNC Symbol;Acc:HGNC:16012]	102127434	ASB2	7343.68	-1.06668	0.200902	-5.30945	1.09959e-07	9.70883e-06	10785.8	10288.4	9365.76	9329.67	3860.83	3886.63	5705.69	5526.62
ENSMFAG00000042120	BABAM2	BRISC and BRCA1 A complex member 2 [Source:HGNC Symbol;Acc:HGNC:1106]	102138281	BABAM2	3180.65	-1.54427	0.52979	-2.91488	0.0035583	0.0448255	6850.23	8706.98	1705.06	1685.97	1678.49	1869.5	1398.06	1550.87
ENSMFAG00000042125	DGKG	diacylglycerol kinase gamma [Source:HGNC Symbol;Acc:HGNC:2853]	101926600	DGKG	2920.9	-1.06431	0.362593	-2.93527	0.00333261	0.0430043	5282.45	5297.4	2672.63	2553.44	2439	2370.46	1497.05	1254.79
ENSMFAG00000042141	MDGA1	MAM domain containing glycosylphosphatidylinositol anchor 1 [Source:HGNC Symbol;Acc:HGNC:19267]	102122292	MDGA1	3858.66	-1.13274	0.239751	-4.72465	2.30509e-06	0.000135282	4340.67	4521.32	6364.3	5970.66	2969.63	2772.19	2001.36	1929.16
ENSMFAG00000042202		serine peptidase inhibitor, Kazal type 2 [Source:NCBI gene;Acc:102117158]	102117158	ENSMFAG00000042202	35.9504	-1.21296	0.355059	-3.41621	0.000634984	0.0125713	46.8659	47.3083	50.427	55.4293	17.3202	35.091	16.6178	18.5436
ENSMFAG00000042218	PIF1	PIF1 5'-to-3' DNA helicase [Source:HGNC Symbol;Acc:HGNC:26220]	102115160	PIF1	1105.56	-1.74107	0.262833	-6.62425	3.49014e-11	7.66978e-09	1946.05	2000.46	1377.29	1488.28	359.001	436.823	567.173	669.425
ENSMFAG00000042292	C16orf90	chromosome 16 open reading frame 90 [Source:HGNC Symbol;Acc:HGNC:34455]	NA	C16orf90	65.4216	-1.797	0.503031	-3.57234	0.000353805	0.00816518	75.8781	58.5722	137.624	135.802	7.87282	33.881	44.0733	29.6698
ENSMFAG00000042342		matrilin 4 [Source:NCBI gene;Acc:102121100]	102121100	ENSMFAG00000042342	400.633	-1.37131	0.186928	-7.33602	2.20044e-13	7.13449e-11	560.159	518.138	682.865	548.75	244.057	216.596	247.822	186.673
ENSMFAG00000042402	LAMC3	laminin subunit gamma 3 [Source:HGNC Symbol;Acc:HGNC:6494]	102147194	LAMC3	168.983	-2.05608	0.272661	-7.54079	4.67142e-14	1.77676e-11	281.195	220.772	343.534	242.965	83.4519	50.8215	76.5864	52.5403
ENSMFAG00000042451	RNF115	ring finger protein 115 [Source:HGNC Symbol;Acc:HGNC:18154]	102115669	RNF115	12300	-1.56482	0.528148	-2.96285	0.00304806	0.0405411	31141.3	29263.6	6488.27	6648.74	5961.3	5149.91	7069.07	6677.56
ENSMFAG00000042497	HBM	hemoglobin subunit mu [Source:HGNC Symbol;Acc:HGNC:4826]	102135787	HBM	311.194	-2.53447	0.735006	-3.44823	0.000564284	0.0116133	215.36	119.397	1133.56	653.142	193.671	85.9125	65.0262	23.4886
ENSMFAG00000042537		napsin-A-like [Source:NCBI gene;Acc:102122749]	102122749	ENSMFAG00000042537	220.162	-1.24628	0.176667	-7.05442	1.73326e-12	4.82823e-10	347.031	274.839	304.663	310.404	135.413	146.414	121.382	121.152
ENSMFAG00000042592	OGN	osteoglycin [Source:HGNC Symbol;Acc:HGNC:8126]	102127435	OGN	58261.2	-1.32193	0.200822	-6.5826	4.62301e-11	9.8316e-09	96893	92244.4	72888	70899.6	30349.7	27403.7	38549	36862.3
ENSMFAG00000042599	EHD4	EH domain containing 4 [Source:HGNC Symbol;Acc:HGNC:3245]	102143436	EHD4	22895.4	-1.15649	0.166801	-6.93338	4.10907e-12	1.06933e-09	36706	34518.2	28840	26377.9	14446.6	13222.1	15465.4	13586.9
ENSMFAG00000042820	SPN	sialophorin [Source:HGNC Symbol;Acc:HGNC:11249]	102147271	ENSMFAG00000042820	247.069	-1.23983	0.255736	-4.84808	1.24661e-06	8.09897e-05	410.634	382.972	304.663	293.775	97.623	146.414	157.508	182.964
ENSMFAG00000042994	NEDD9	neural precursor cell expressed, developmentally down-regulated 9 [Source:HGNC Symbol;Acc:HGNC:7733]	102120888	NEDD9	10385.6	-1.57006	0.225187	-6.97225	3.11916e-12	8.45079e-10	16578.2	16517.4	13679.4	15372.4	6587.98	6099.79	4340.14	3909.62
ENSMFAG00000043070	EGR2	early growth response 2 [Source:HGNC Symbol;Acc:HGNC:3239]	102115320	EGR2	297.839	-1.58821	0.55245	-2.87484	0.00404234	0.0488688	228.75	180.222	676.562	703.952	88.1756	75.0222	229.759	200.271
ENSMFAG00000043073	STK17A	serine/threonine kinase 17a [Source:HGNC Symbol;Acc:HGNC:11395]	101865025	STK17A	5397.6	-1.79543	0.501684	-3.57881	0.000345167	0.00800942	14319.8	12636.9	3235.73	3330.38	2849.96	2472.1	2287.48	2048.45
ENSMFAG00000043076	ALDH3A1	aldehyde dehydrogenase 3 family member A1 [Source:HGNC Symbol;Acc:HGNC:405]	102140050	ALDH3A1	1107.52	-1.02517	0.208471	-4.91756	8.76301e-07	6.03884e-05	1523.14	1727.88	1287.99	1406.06	614.08	600.177	811.382	889.476
ENSMFAG00000043125	SRF	serum response factor [Source:HGNC Symbol;Acc:HGNC:11291]	102125484	SRF	14624.6	-1.03646	0.300682	-3.44702	0.000566813	0.0116265	27619.6	24790.7	13201.4	13041.6	9129.32	8914.33	10480.8	9819.47
ENSMFAG00000043159	EPB42	erythrocyte membrane protein band 4.2 [Source:HGNC Symbol;Acc:HGNC:3381]	102128737	EPB42	127.32	-2.55249	0.858036	-2.97481	0.00293171	0.0393909	54.6769	40.55	515.826	257.746	80.3028	47.1914	8.67016	13.5987
ENSMFAG00000043265	FBXO40	F-box protein 40 [Source:HGNC Symbol;Acc:HGNC:29816]	102124010	FBXO40	227.071	-2.17533	0.425087	-5.11737	3.09821e-07	2.44129e-05	507.714	522.644	255.287	199.545	111.794	107.693	59.9686	51.9222
ENSMFAG00000043402		transmembrane phosphoinositide 3-phosphatase and tensin homolog 2 [Source:NCBI gene;Acc:102136934]	102136934	ENSMFAG00000043402	185.738	-1.07787	0.331771	-3.24883	0.00115881	0.0201574	274.5	298.493	202.758	230.032	136.987	180.295	87.4241	75.4108
ENSMFAG00000043407	RPE65	retinoid isomerohydrolase RPE65 [Source:NCBI gene;Acc:102122358]	102122358	RPE65	41.1879	-1.80346	0.552701	-3.263	0.0011024	0.0193462	70.2988	91.2374	35.7191	60.9722	6.29826	8.47024	27.4555	29.0517
ENSMFAG00000043436	SULF1	sulfatase 1 [Source:HGNC Symbol;Acc:HGNC:20391]	102126323	SULF1	19899.5	-1.10978	0.178568	-6.21486	5.13705e-10	8.53787e-08	31674.6	31107.5	24216.5	21788.3	13248.4	12563.8	12469.9	12126.9
ENSMFAG00000043687	CHAC1	ChaC glutathione specific gamma-glutamylcyclotransferase 1 [Source:HGNC Symbol;Acc:HGNC:28680]	102126560	CHAC1	131.131	-3.06991	1.05773	-2.90235	0.00370378	0.0459425	458.616	460.693	10.5056	8.31439	12.5965	10.8903	36.1257	51.304
ENSMFAG00000043747	HBEGF	heparin binding EGF like growth factor [Source:HGNC Symbol;Acc:HGNC:3059]	102120009	HBEGF	8081.31	-2.03963	0.553532	-3.68476	0.000228918	0.00587229	21508.1	21988.2	3776.77	4729.04	3226.28	3574.44	2769.39	3078.24
ENSMFAG00000043811	SUSD4	sushi domain containing 4 [Source:HGNC Symbol;Acc:HGNC:25470]	102119132	SUSD4	4486.68	-1.55433	0.237163	-6.55382	5.60831e-11	1.14116e-08	7056.66	6570.22	6730.95	6423.33	1752.49	1695.26	2913.9	2750.64
ENSMFAG00000043841	NMNAT2	nicotinamide nucleotide adenylyltransferase 2 [Source:HGNC Symbol;Acc:HGNC:16789]	102117756	NMNAT2	583.205	-2.54341	0.824864	-3.08344	0.00204625	0.0305109	99.311	102.501	1938.29	1842.1	201.544	183.925	128.607	169.365
ENSMFAG00000043852	PROM1	prominin 1 [Source:HGNC Symbol;Acc:HGNC:9454]	101865661	PROM1	7791.01	-2.6144	0.592557	-4.41207	1.02387e-05	0.000463961	23349.3	22639.3	3933.3	3656.49	2509.86	2371.67	1972.46	1895.78
ENSMFAG00000043958			NA	ENSMFAG00000043958	554.994	-3.14433	0.698771	-4.4998	6.80179e-06	0.000328112	1707.26	1894.58	187	200.469	99.1975	85.9125	135.11	130.424
ENSMFAG00000043981	WNT7B	Wnt family member 7B [Source:HGNC Symbol;Acc:HGNC:12787]	102135636	WNT7B	7.76636	-4.40784	1.30205	-3.38531	0.000710987	0.0137071	3.34756	3.37916	28.3652	24.0194	1.57456	0	1.44503	0
ENSMFAG00000044033	LEP	leptin [Source:HGNC Symbol;Acc:HGNC:6553]	102136844	LEP	37.9409	-3.44821	0.427574	-8.06459	7.34807e-16	3.55719e-13	94.8476	61.9513	60.9326	60.0484	4.72369	9.68028	5.78011	5.56309
ENSMFAG00000044096	CLIP3	CAP-Gly domain containing linker protein 3 [Source:HGNC Symbol;Acc:HGNC:24314]	101925130	CLIP3	8180.3	-1.43594	0.342426	-4.19344	2.74755e-05	0.00104631	15210.2	14138.4	10365.9	8070.5	3071.97	2911.34	6290.2	5383.83
ENSMFAG00000044158	RLN2	relaxin 2 [Source:HGNC Symbol;Acc:HGNC:10027]	102117529	RLN2	4.59848	-4.27898	1.21149	-3.53198	0.000412456	0.00916579	12.2744	7.88472	4.20225	11.0859	0	0	0.722513	0.618121
ENSMFAG00000044186	CTNND2	catenin delta 2 [Source:HGNC Symbol;Acc:HGNC:2516]	102117385	CTNND2	336.578	-2.46985	0.757154	-3.26201	0.00110624	0.0193792	1009.85	874.077	191.202	204.165	184.224	174.245	28.9005	25.9611
ENSMFAG00000044190			NA	ENSMFAG00000044190	20.5136	-2.83385	0.759249	-3.73244	0.000189636	0.00498753	79.2257	34.918	16.809	13.8573	1.57456	4.84014	3.61257	9.27182
ENSMFAG00000044196	CNN1	calponin 1 [Source:HGNC Symbol;Acc:HGNC:2155]	102147116	CNN1	131510	-1.69397	0.488016	-3.47114	0.000518259	0.0108124	304442	337024	73567.7	88649	60346.7	66002.6	58629.1	63419.2
ENSMFAG00000044249	ZYX	zyxin [Source:HGNC Symbol;Acc:HGNC:13200]	102124156	ZYX	41897.2	-1.16443	0.331196	-3.51585	0.000438353	0.00953768	77707	79698.7	36776	37594	21551.1	22613.1	28345.6	30891.8
ENSMFAG00000044280	CDCP1	CUB domain containing protein 1 [Source:HGNC Symbol;Acc:HGNC:24357]	102129146	CDCP1	577.96	-1.44517	0.406945	-3.55127	0.00038338	0.00867561	571.317	596.986	1182.93	1032.83	209.417	170.615	421.948	437.63
ENSMFAG00000044297	PRKAG3	protein kinase AMP-activated non-catalytic subunit gamma 3 [Source:HGNC Symbol;Acc:HGNC:9387]	102130217	PRKAG3	273.297	-1.77814	0.598316	-2.97191	0.00295951	0.0397104	623.763	821.137	125.017	122.868	141.711	111.323	111.99	128.569
ENSMFAG00000044366			NA	ENSMFAG00000044366	54.1243	-1.13471	0.362985	-3.12605	0.00177169	0.0274604	66.9513	47.3083	91.3989	92.3821	31.4913	26.6208	48.4084	28.4336
ENSMFAG00000044419	GLIPR1	GLI pathogenesis related 1 [Source:NCBI gene;Acc:101925830]	101925830	GLIPR1	14577.4	-1.67511	0.569784	-2.93991	0.0032831	0.0425792	34697.5	40473.4	6501.93	7136.52	7072.94	7762.37	6025.04	6949.53
ENSMFAG00000044473	MGAT4C	MGAT4 family member C [Source:NCBI gene;Acc:101866242]	101866242	MGAT4C	84.7458	-1.64387	0.395657	-4.15478	3.25602e-05	0.00120369	137.25	96.8694	137.624	144.116	29.9167	19.3606	66.4712	46.3591
ENSMFAG00000044602	ERRFI1	ERBB receptor feedback inhibitor 1 [Source:HGNC Symbol;Acc:HGNC:18185]	102125431	ERRFI1	4162.86	-1.51779	0.497092	-3.05333	0.00226313	0.0326241	10114.1	9408.72	2457.26	2702.18	2593.31	2674.18	1598.92	1754.23
ENSMFAG00000044624	CSTA	cystatin A [Source:HGNC Symbol;Acc:HGNC:2481]	102145752	CSTA	207.798	-1.94125	0.623524	-3.11335	0.00184978	0.0282291	708.568	424.648	90.3483	95.1536	92.8993	100.433	69.3613	80.9739
ENSMFAG00000044707	IL37	interleukin 37 [Source:HGNC Symbol;Acc:HGNC:15563]	102120382	IL37	19.6485	-3.32976	0.954731	-3.48764	0.000487295	0.0103409	3.34756	9.0111	44.1236	86.8392	1.57456	3.6301	4.33508	4.32685
ENSMFAG00000044923	PROC	protein C, inactivator of coagulation factors Va and VIIIa [Source:HGNC Symbol;Acc:HGNC:9451]	102136210	PROC	128.865	-2.04499	0.300547	-6.80424	1.01588e-11	2.45024e-09	264.457	210.635	190.152	162.593	55.1097	67.762	33.2356	46.9772
ENSMFAG00000045010	SIGLEC12	sialic acid binding Ig like lectin 12 (gene/pseudogene) [Source:HGNC Symbol;Acc:HGNC:15482]	102127482	SIGLEC12	63.0448	-1.85858	0.59373	-3.13034	0.00174602	0.0271484	150.64	168.958	32.5674	44.3434	15.7456	21.7806	33.2356	37.0873
ENSMFAG00000045077	ADRA1B	adrenoceptor alpha 1B [Source:HGNC Symbol;Acc:HGNC:278]	102126794	ADRA1B	609.359	-1.41661	0.487689	-2.90473	0.0036757	0.0458084	1429.41	1380.95	343.534	392.624	374.746	278.308	327.299	348.002
ENSMFAG00000045104	CCDC185	coiled-coil domain containing 185 [Source:HGNC Symbol;Acc:HGNC:26654]	NA	CCDC185	115.961	-2.45856	0.566092	-4.34305	1.4052e-05	0.000602864	332.525	254.564	87.1966	111.782	34.6404	10.8903	40.4607	55.6309
ENSMFAG00000045131	PGM5	phosphoglucomutase 5 [Source:HGNC Symbol;Acc:HGNC:8908]	102116555	PGM5	58406.2	-1.09031	0.317364	-3.43551	0.000591433	0.0120096	112044	102400	55543.2	47942.6	42289.6	35617.4	38687	32725.8
ENSMFAG00000045221	RND3	Rho family GTPase 3 [Source:HGNC Symbol;Acc:HGNC:671]	102132160	RND3	8192.6	-1.3012	0.273729	-4.7536	1.99821e-06	0.000120428	15873	14266.8	7909.68	8573.06	4792.97	4416.63	5051.09	4657.54
ENSMFAG00000045295	FGA	fibrinogen alpha chain [Source:HGNC Symbol;Acc:HGNC:3661]	102119374	FGA	10.0456	-4.65531	1.07478	-4.33142	1.4815e-05	0.000631488	7.81098	18.0222	28.3652	22.1717	1.57456	2.42007	0	0
ENSMFAG00000045358			NA	ENSMFAG00000045358	16.7158	-4.34084	1.10892	-3.91446	9.06059e-05	0.00272341	59.1403	49.5611	15.7584	3.69529	0	0	4.33508	1.23624
ENSMFAG00000045385	IFRD1	interferon related developmental regulator 1 [Source:NCBI gene;Acc:101925294]	101925294	IFRD1	6832.25	-1.12128	0.246586	-4.54721	5.43615e-06	0.000276391	10385.3	11128.7	7234.17	8695.01	4348.95	5689.58	3203.62	3972.66
ENSMFAG00000045441	MPPED2	metallophosphoesterase domain containing 2 [Source:HGNC Symbol;Acc:HGNC:1180]	101925332	MPPED2	8459.68	-1.00277	0.280176	-3.57907	0.00034482	0.00800942	14503.9	14825.5	7800.42	8018.77	5178.74	5181.37	5932.56	6236.22
ENSMFAG00000045447	SPHKAP	SPHK1 interactor, AKAP domain containing [Source:HGNC Symbol;Acc:HGNC:30619]	102136480	SPHKAP	1300.5	-2.52186	0.611641	-4.12311	3.73787e-05	0.00133443	709.683	600.365	4008.94	3541.01	503.861	488.854	320.073	231.177
ENSMFAG00000045512	COL1A2	collagen type I alpha 2 chain [Source:HGNC Symbol;Acc:HGNC:2198]	102130586	COL1A2	444170	-1.00791	0.192305	-5.24121	1.59527e-07	1.3718e-05	521915	501987	695216	654118	263886	256778	331221	328240
ENSMFAG00000045560	PEG10	paternally expressed 10 [Source:NCBI gene;Acc:102125830]	102125830	PEG10	5758.32	-1.59575	0.514469	-3.10173	0.00192391	0.029091	14261.7	12420.7	4354.58	3578.88	2122.51	1594.83	4539.55	3193.83
ENSMFAG00000045601	SAMD14	sterile alpha motif domain containing 14 [Source:HGNC Symbol;Acc:HGNC:27312]	102123990	SAMD14	2202.95	-2.19087	0.140175	-15.6296	4.58005e-55	4.52921e-51	4080.68	3301.44	3621.29	3456.94	738.471	762.322	870.628	791.813
ENSMFAG00000045632	UMOD	uromodulin [Source:HGNC Symbol;Acc:HGNC:12559]	102119339	UMOD	6.32005	-5.39941	1.43976	-3.75021	0.000176684	0.00471586	3.34756	3.37916	21.0112	21.2479	1.57456	0	0	0
ENSMFAG00000045634		laminin subunit gamma-3 [Source:NCBI gene;Acc:101925473]	101925473	ENSMFAG00000045634	171.708	-2.107	0.284489	-7.40627	1.29898e-13	4.50723e-11	349.262	314.262	257.388	193.079	81.8773	49.6114	70.0838	58.1034
ENSMFAG00000045718	PLD4	phospholipase D family member 4 [Source:HGNC Symbol;Acc:HGNC:23792]	102145104	PLD4	382.019	-1.66739	0.287409	-5.80147	6.5735e-09	8.49743e-07	756.549	716.383	429.68	424.034	155.882	154.884	198.691	220.051
ENSMFAG00000045750	CUX2	cut like homeobox 2 [Source:HGNC Symbol;Acc:HGNC:19347]	102117139	CUX2	311.998	-2.0167	0.554888	-3.63442	0.000278603	0.00683385	808.994	852.676	184.899	155.202	121.241	105.273	137.278	130.424
ENSMFAG00000045872	KIAA0408	KIAA0408 [Source:HGNC Symbol;Acc:HGNC:21636]	101866656	KIAA0408	3113.86	-1.25729	0.274078	-4.58736	4.4888e-06	0.000236115	3350.91	2879.05	5675.14	5658.41	1837.52	1731.56	1991.97	1786.37
ENSMFAG00000045887		pseudouridine 5'-phosphatase [Source:NCBI gene;Acc:102117354]	102117354	ENSMFAG00000045887	415.877	-1.50873	0.354241	-4.25904	2.05311e-05	0.000825335	726.421	414.511	692.32	630.046	125.965	283.148	151.728	302.879
ENSMFAG00000045957	BHMT2	betaine--homocysteine S-methyltransferase 2 [Source:HGNC Symbol;Acc:HGNC:1048]	102117387	BHMT2	164.414	-3.25261	0.684404	-4.75248	2.00937e-06	0.000120428	503.25	546.298	78.7922	62.8199	23.6185	22.9907	36.1257	41.4141
ENSMFAG00000045996	NECTIN1	nectin cell adhesion molecule 1 [Source:HGNC Symbol;Acc:HGNC:9706]	102144697	NECTIN1	1617.97	-1.30575	0.207833	-6.2827	3.32739e-10	5.62471e-08	2158.06	1735.76	2818.66	2502.63	1023.47	817.984	1010.07	877.114
ENSMFAG00000046136	LSMEM1	leucine rich single-pass membrane protein 1 [Source:HGNC Symbol;Acc:HGNC:22036]	102143238	LSMEM1	84.4854	-1.36085	0.462597	-2.94177	0.00326338	0.0425465	149.524	198.244	77.7416	60.0484	51.9606	68.972	31.0681	38.3235
ENSMFAG00000046283	PTGS1	prostaglandin-endoperoxide synthase 1 [Source:HGNC Symbol;Acc:HGNC:9604]	102144094	PTGS1	1816.03	-1.62714	0.291873	-5.57482	2.47786e-08	2.66794e-06	2029.74	1829.25	3590.82	3523.46	1062.83	920.837	744.911	826.428
ENSMFAG00000046406	PRUNE2	prune homolog 2 with BCH domain [Source:HGNC Symbol;Acc:HGNC:25209]	102123579	PRUNE2	8185.47	-1.13566	0.250873	-4.52686	5.98674e-06	0.000297502	12966.2	13473.9	9809.1	8755.98	4495.38	3818.87	6419.53	5744.82

## Sheet: Heart
GeneID	Gene_Symbol	Gene_Description	Entrez_gene	Gene	baseMean	log2FoldChange	lfcSE	stat	pvalue	padj	WT #5_1	WT #5_2	WT #6_1	WT #5_2	HGPS #5_1	HGPS #5_2	HGPS #6_1	HGPS #6_2
ENSMFAG00000000029	PNMA2	PNMA family member 2 [Source:NCBI gene;Acc:102124250]	102124250	PNMA2	117.466	-5.58374	1.3978	-3.99466	6.47866e-05	0.00230045	405.803	435.477	74.0701	5.29902	3.50697	15.5721	0	0
ENSMFAG00000000094	DYNC1I1	dynein cytoplasmic 1 intermediate chain 1 [Source:NCBI gene;Acc:101865816]	101865816	DYNC1I1	214.375	-7.85238	2.07844	-3.77801	0.000158086	0.00447142	776.404	925.911	0	5.29902	3.50697	2.91976	0	0.95732
ENSMFAG00000000110	PLEKHA7	pleckstrin homology domain containing A7 [Source:HGNC Symbol;Acc:HGNC:27049]	102125396	PLEKHA7	2700.82	-1.29123	0.271377	-4.75808	1.95445e-06	0.000139622	4516.64	4206.6	3752.21	2863.59	1168.99	1269.12	1801.8	2027.6
ENSMFAG00000000111	CD200	CD200 molecule [Source:HGNC Symbol;Acc:HGNC:7203]	102146004	CD200	1433.17	-1.12672	0.315777	-3.56809	0.000359598	0.0083318	1416.89	1417.74	2411.84	2617.72	1164.31	971.308	753.307	712.246
ENSMFAG00000000129	PLA2G7	phospholipase A2 group VII [Source:HGNC Symbol;Acc:HGNC:9040]	102141829	PLA2G7	307.034	-3.04707	0.928139	-3.28299	0.00102714	0.0183665	1123.54	950.954	95.3779	21.1961	77.1534	56.4488	73.2054	58.3965
ENSMFAG00000000140	ADCY8	adenylate cyclase 8 [Source:HGNC Symbol;Acc:HGNC:239]	102144854	ADCY8	56.2131	-4.79444	1.49963	-3.19707	0.0013883	0.0229457	226.859	189.217	0	18.0167	2.33798	9.73255	3.5422	0
ENSMFAG00000000156	KCNA7	potassium voltage-gated channel subfamily A member 7 [Source:HGNC Symbol;Acc:HGNC:6226]	102140355	KCNA7	122.557	-4.1019	1.2729	-3.22248	0.00127086	0.0214849	478.163	411.129	0	37.0931	16.3659	10.7058	21.2532	5.74392
ENSMFAG00000000186	COL28A1	collagen type XXVIII alpha 1 chain [Source:HGNC Symbol;Acc:HGNC:22442]	102135647	COL28A1	1232.89	-3.23781	0.684323	-4.7314	2.22981e-06	0.000157711	3982.74	3756.51	739.686	438.759	190.545	148.908	303.448	302.513
ENSMFAG00000000192	EPHA6	EPH receptor A6 [Source:HGNC Symbol;Acc:HGNC:19296]	102130834	EPHA6	26.3466	-8.07219	1.90272	-4.24244	2.21103e-05	0.000982866	87.0276	84.1737	39.5717	0	0	0	0	0
ENSMFAG00000000195	NAALADL2	N-acetylated alpha-linked acidic dipeptidase like 2 [Source:HGNC Symbol;Acc:HGNC:23219]	102146742	NAALADL2	164.835	-1.2193	0.365727	-3.3339	0.000856369	0.0159667	244.46	193.391	306.427	178.047	71.3084	66.1813	148.772	110.092
ENSMFAG00000000236	DOCK11	dedicator of cytokinesis 11 [Source:HGNC Symbol;Acc:HGNC:23483]	102134055	DOCK11	1740.71	-1.19387	0.38079	-3.13525	0.00171708	0.0264994	2074.97	2054.26	4243.3	1317.34	1178.34	1153.31	1062.66	841.484
ENSMFAG00000000246	TRO	trophinin [Source:HGNC Symbol;Acc:HGNC:12326]	102136335	TRO	435.889	-1.11865	0.358671	-3.11888	0.0018154	0.0275065	818.451	813.215	427.171	328.539	244.319	291.003	260.942	303.47
ENSMFAG00000000252	NPTXR	neuronal pentraxin receptor [Source:HGNC Symbol;Acc:HGNC:7954]	102139328	NPTXR	61.6271	-3.14173	0.805805	-3.89888	9.66403e-05	0.00306965	207.302	185.043	31.4544	19.0765	7.01394	14.5988	14.1688	14.3598
ENSMFAG00000000282	PSD	pleckstrin and Sec7 domain containing [Source:HGNC Symbol;Acc:HGNC:9507]	102124794	PSD	134.965	-2.29212	0.5804	-3.9492	7.84125e-05	0.00264453	322.687	365.216	148.14	60.4088	40.9147	29.1976	56.6752	56.4819
ENSMFAG00000000287	TAC1	tachykinin precursor 1 [Source:NCBI gene;Acc:102141139]	102141139	TAC1	129.702	-4.23858	1.3339	-3.17759	0.00148506	0.0239336	429.271	488.347	0	67.8275	17.5349	28.2244	3.5422	2.87196
ENSMFAG00000000304	ASPA	aspartoacylase [Source:NCBI gene;Acc:102137549]	102137549	ASPA	172.55	-2.13513	0.414958	-5.14541	2.66936e-07	2.89543e-05	374.512	355.477	282.075	112.339	63.1255	73.9674	56.6752	62.2258
ENSMFAG00000000318	CRMP1	collapsin response mediator protein 1 [Source:HGNC Symbol;Acc:HGNC:2365]	102120233	CRMP1	394.919	-1.70303	0.519015	-3.28128	0.00103338	0.0184404	988.595	905.041	199.888	323.24	191.714	157.667	196.002	197.208
ENSMFAG00000000331	CCDC146	coiled-coil domain containing 146 [Source:HGNC Symbol;Acc:HGNC:29296]	102124298	CCDC146	207.716	-1.60714	0.394383	-4.07508	4.59983e-05	0.00174315	422.426	447.303	204.961	175.927	101.702	81.7534	120.435	107.22
ENSMFAG00000000348	PPP1R3C	protein phosphatase 1 regulatory subunit 3C [Source:HGNC Symbol;Acc:HGNC:9293]	102123737	PPP1R3C	21728.8	-1.20676	0.212578	-5.67679	1.37246e-08	2.57816e-06	36002.1	35737.6	22681.7	26862.9	14317.8	12716.5	13471	12041.2
ENSMFAG00000000365	SEMA3C	semaphorin 3C [Source:HGNC Symbol;Acc:HGNC:10725]	102136586	SEMA3C	3970.89	-1.01435	0.258803	-3.9194	8.87695e-05	0.0028879	6724.6	5643.81	5546.12	3333.08	2826.62	2669.64	2793.61	2229.6
ENSMFAG00000000367	FMN2	formin 2 [Source:HGNC Symbol;Acc:HGNC:14074]	102124864	FMN2	38.1504	-7.09575	1.92352	-3.68894	0.00022519	0.00589816	148.631	144.695	0	9.53824	2.33798	0	0	0
ENSMFAG00000000458	LCTL	lactase like [Source:HGNC Symbol;Acc:HGNC:15583]	102141620	LCTL	12.1541	-3.94301	1.3649	-2.88887	0.00386626	0.046358	9.77839	24.3478	44.645	12.7176	0	0	0	5.74392
ENSMFAG00000000511	ADIPOQ	adiponectin, C1Q and collagen domain containing [Source:HGNC Symbol;Acc:HGNC:13633]	102123471	ADIPOQ	3872.36	-7.99258	1.05403	-7.58286	3.38012e-14	3.69067e-11	15311	14318.6	623	605.148	5.84495	9.73255	51.9522	53.6099
ENSMFAG00000000528	ATL1	atlastin GTPase 1 [Source:NCBI gene;Acc:102139537]	102139537	ATL1	418.202	-2.03705	0.663133	-3.07186	0.0021273	0.0306633	1164.61	1126.26	249.606	149.432	142.617	99.272	229.062	184.763
ENSMFAG00000000548	GSTM1	glutathione S-transferase mu 1 [Source:HGNC Symbol;Acc:HGNC:4632]	NA	GSTM1	117.012	-1.96444	0.639846	-3.07018	0.00213931	0.0307603	133.964	169.043	302.368	139.894	70.1394	87.5929	12.9881	20.1037
ENSMFAG00000000558	TRARG1	trafficking regulator of GLUT4 (SLC2A4) 1 [Source:HGNC Symbol;Acc:HGNC:29592]	102140044	TUSC5	710.052	-3.10388	0.872021	-3.55941	0.000371686	0.00857594	2511.09	2183.65	153.213	240.576	205.742	254.993	70.844	60.3111
ENSMFAG00000000577	ZAR1	zygote arrest 1 [Source:HGNC Symbol;Acc:HGNC:20436]	102140906	ZAR1	14.1691	-3.28904	0.990753	-3.31974	0.000901019	0.0165345	33.2465	27.826	37.5424	4.23922	0	1.94651	4.72293	3.82928
ENSMFAG00000000579	ADAMTS16	ADAM metallopeptidase with thrombospondin type 1 motif 16 [Source:HGNC Symbol;Acc:HGNC:17108]	102121152	ADAMTS16	42.1464	-2.67208	0.766292	-3.48703	0.000488425	0.0105866	104.629	81.3911	64.9382	40.2726	1.16899	9.73255	28.3376	6.70124
ENSMFAG00000000592	MAL2	mal, T cell differentiation protein 2 (gene/pseudogene) [Source:HGNC Symbol;Acc:HGNC:13634]	101866414	MAL2	326.768	-1.75473	0.570588	-3.0753	0.00210289	0.0304371	927.969	706.085	149.155	233.157	134.434	138.202	185.375	139.769
ENSMFAG00000000631	CYP4X1	cytochrome P450 family 4 subfamily X member 1 [Source:HGNC Symbol;Acc:HGNC:20244]	102125667	CYP4X1	29.6444	-4.27781	1.00622	-4.25138	2.12456e-05	0.00094926	91.9168	83.478	40.5864	9.53824	1.16899	0	4.72293	5.74392
ENSMFAG00000000652	DPP6	dipeptidyl peptidase like 6 [Source:HGNC Symbol;Acc:HGNC:3010]	101867494	DPP6	286.51	-7.6318	2.22511	-3.42985	0.00060392	0.0123687	1216.43	1058.78	0	5.29902	1.16899	0	9.44586	0.95732
ENSMFAG00000000658	HEPACAM	hepatic and glial cell adhesion molecule [Source:HGNC Symbol;Acc:HGNC:26361]	102125012	HEPACAM	65.4494	-5.38745	1.09319	-4.9282	8.29907e-07	7.32246e-05	205.346	169.043	132.92	4.23922	0	6.81278	2.36147	2.87196
ENSMFAG00000000672	SNX10	sorting nexin 10 [Source:HGNC Symbol;Acc:HGNC:14974]	101926177	SNX10	448.32	-1.77848	0.368415	-4.82737	1.38345e-06	0.000107417	975.883	927.998	420.069	452.536	245.488	178.106	216.074	170.403
ENSMFAG00000000678	CFAP74	cilia and flagella associated protein 74 [Source:HGNC Symbol;Acc:HGNC:29368]	102118403	CFAP74	16.6776	-3.64243	0.883604	-4.12224	3.75211e-05	0.00147302	25.4238	42.4347	41.601	13.7775	1.16899	0.973255	7.0844	0.95732
ENSMFAG00000000721	SLIT3	slit guidance ligand 3 [Source:HGNC Symbol;Acc:HGNC:11087]	102126016	SLIT3	4887.84	-2.30307	0.694292	-3.31715	0.000909412	0.0166361	15610.2	13110.2	2366.18	1427.56	1958.06	1911.47	1458.2	1260.79
ENSMFAG00000000728	NOX5	NADPH oxidase 5 [Source:HGNC Symbol;Acc:HGNC:14874]	102128977	NOX5	35.4839	-2.33961	0.600059	-3.89897	9.66018e-05	0.00306965	81.1606	80.6954	40.5864	34.9735	7.01394	15.5721	4.72293	19.1464
ENSMFAG00000000761	CCDC154	coiled-coil domain containing 154 [Source:HGNC Symbol;Acc:HGNC:34454]	102147262	CCDC154	70.0009	-1.44762	0.363875	-3.97835	6.93965e-05	0.00241505	102.673	133.565	98.4219	75.2461	24.5488	53.529	36.6027	35.4208
ENSMFAG00000000801	CACNG7	calcium voltage-gated channel auxiliary subunit gamma 7 [Source:HGNC Symbol;Acc:HGNC:13626]	102120965	CACNG7	64.0674	-4.73005	1.13378	-4.17194	3.02024e-05	0.00125032	204.368	233.739	6.08795	49.8108	7.01394	1.94651	0	9.5732
ENSMFAG00000000828	BCAN	brevican [Source:HGNC Symbol;Acc:HGNC:23059]	102137152	BCAN	162.7	-6.97486	2.0484	-3.40503	0.000661559	0.0132387	671.775	612.172	0	7.41863	1.16899	0	2.36147	6.70124
ENSMFAG00000000831	FSD1L	fibronectin type III and SPRY domain containing 1 like [Source:HGNC Symbol;Acc:HGNC:13753]	NA	FSD1L	162.781	-1.26862	0.40655	-3.12044	0.00180578	0.0273846	261.083	315.13	247.577	96.4422	74.8154	99.272	92.0971	115.836
ENSMFAG00000000877	CRYM	crystallin mu [Source:NCBI gene;Acc:102132895]	102132895	CRYM	3986.82	-4.41022	0.888123	-4.96577	6.8429e-07	6.19406e-05	13977.2	14791.6	417.025	1276	487.469	406.821	270.388	268.05
ENSMFAG00000000904	CEP85L	centrosomal protein 85 like [Source:HGNC Symbol;Acc:HGNC:21638]	101866220	CEP85L	1954.75	-1.3335	0.392242	-3.39968	0.000674637	0.0134083	3451.77	3641.73	2966.86	1135.05	1226.27	1381.05	896.176	939.131
ENSMFAG00000000933	SLC38A4	solute carrier family 38 member 4 [Source:HGNC Symbol;Acc:HGNC:14679]	102119577	SLC38A4	502.028	-2.37874	0.408319	-5.82568	5.68799e-09	1.34283e-06	787.16	668.52	1497.64	415.443	156.645	184.918	139.326	166.574
ENSMFAG00000000941	RGS22	regulator of G protein signaling 22 [Source:HGNC Symbol;Acc:HGNC:24499]	102138062	RGS22	78.4288	-1.87888	0.553392	-3.39521	0.00068576	0.0135727	160.366	128.695	158.287	45.5716	28.0558	17.5186	60.2174	28.7196
ENSMFAG00000000975	KCNQ3	potassium voltage-gated channel subfamily Q member 3 [Source:HGNC Symbol;Acc:HGNC:6297]	102116708	KCNQ3	36.0186	-3.7299	1.22724	-3.03927	0.00237155	0.0331979	141.787	111.304	0	14.8373	5.84495	4.86627	4.72293	4.7866
ENSMFAG00000000981	OLFM1	olfactomedin 1 [Source:HGNC Symbol;Acc:HGNC:17187]	101925321	OLFM1	988.712	-2.15752	0.631967	-3.41397	0.00064023	0.0128857	2635.28	2907.12	451.523	467.374	375.246	434.072	331.786	307.3
ENSMFAG00000001021	PHOX2B	paired like homeobox 2B [Source:HGNC Symbol;Acc:HGNC:9143]	102139889	PHOX2B	102.734	-8.50146	2.6714	-3.1824	0.00146059	0.0236851	441.005	372.173	0	6.35882	2.33798	0	0	0
ENSMFAG00000001038	NPY1R	neuropeptide Y receptor Y1 [Source:HGNC Symbol;Acc:HGNC:7956]	102119243	NPY1R	713.308	-1.83258	0.337274	-5.43352	5.52528e-08	7.9774e-06	1444.27	1459.47	929.427	622.105	333.162	378.596	285.737	253.69
ENSMFAG00000001062	ADAM22	ADAM metallopeptidase domain 22 [Source:HGNC Symbol;Acc:HGNC:201]	102139606	ADAM22	125.771	-3.6915	0.796115	-4.6369	3.53675e-06	0.000232282	360.822	359.651	161.331	51.9304	37.4077	24.3314	5.90366	4.7866
ENSMFAG00000001076	DNAH5	dynein axonemal heavy chain 5 [Source:HGNC Symbol;Acc:HGNC:2950]	102147171	DNAH5	9.87865	-5.90756	1.36816	-4.3179	1.57521e-05	0.00076019	18.5789	6.9565	15.2199	37.0931	0	0	1.18073	0
ENSMFAG00000001102	RDH12	retinol dehydrogenase 12 [Source:HGNC Symbol;Acc:HGNC:19977]	101865597	RDH12	15.5611	-3.25656	0.816553	-3.98818	6.65829e-05	0.00235466	39.1135	34.0869	20.2932	19.0765	0	2.91976	7.0844	1.91464
ENSMFAG00000001117	GNAI1	G protein subunit alpha i1 [Source:HGNC Symbol;Acc:HGNC:4384]	102140224	GNAI1	2570.91	-1.19891	0.144222	-8.31296	9.33468e-17	2.71795e-13	3927	3618.77	3638.57	3141.26	1626.07	1590.3	1655.39	1369.92
ENSMFAG00000001119	PHLDA1	pleckstrin homology like domain family A member 1 [Source:HGNC Symbol;Acc:HGNC:8933]	102138124	PHLDA1	609.202	-1.79523	0.352997	-5.08569	3.66286e-07	3.69885e-05	1107.89	1097.74	568.209	1009.99	162.49	251.1	295.183	381.013
ENSMFAG00000001151	ATR	ATR serine/threonine kinase [Source:HGNC Symbol;Acc:HGNC:882]	101926636	ATR	1643.04	-1.42607	0.382953	-3.72387	0.000196194	0.00528937	2949.16	2697.73	2992.23	940.046	799.59	832.133	1055.57	877.862
ENSMFAG00000001254	RESP18	regulated endocrine specific protein 18 [Source:HGNC Symbol;Acc:HGNC:33762]	NA	RESP18	13.755	-7.13539	2.28902	-3.11722	0.00182564	0.0275899	44.9806	63.9998	0	1.0598	0	0	0	0
ENSMFAG00000001326	LIX1	limb and CNS expressed 1 [Source:HGNC Symbol;Acc:HGNC:18581]	102116787	LIX1	152.512	-4.76835	0.803486	-5.93457	2.94609e-09	7.56885e-07	569.102	487.651	61.8942	58.2892	12.8589	14.5988	7.0844	8.61588
ENSMFAG00000001387		cholinergic receptor nicotinic alpha 7 subunit [Source:NCBI gene;Acc:102118754]	102118754	ENSMFAG00000001387	304.004	-3.31908	0.424721	-7.81473	5.5083e-15	8.01916e-12	384.291	362.434	970.014	493.869	38.5767	44.7697	72.0247	66.0551
ENSMFAG00000001400	STXBP4	syntaxin binding protein 4 [Source:HGNC Symbol;Acc:HGNC:19694]	101867400	STXBP4	729.212	-1.31702	0.459391	-2.86688	0.00414535	0.0487016	716.756	648.346	2169.34	628.464	409.147	388.329	497.088	376.227
ENSMFAG00000001405	SC5D	sterol-C5-desaturase [Source:NCBI gene;Acc:101867112]	101867112	SC5D	1774.27	-1.09447	0.253712	-4.31382	1.6046e-05	0.000768012	2892.45	2859.82	2165.28	1748.68	1401.62	1164.01	1046.13	916.155
ENSMFAG00000001527	ST6GAL2	ST6 beta-galactoside alpha-2,6-sialyltransferase 2 [Source:HGNC Symbol;Acc:HGNC:10861]	102142751	ST6GAL2	36.9816	-5.7527	1.63351	-3.52169	0.000428809	0.00956742	159.388	114.087	0	16.9569	3.50697	0	0	1.91464
ENSMFAG00000001537	MAPK10	mitogen-activated protein kinase 10 [Source:HGNC Symbol;Acc:HGNC:6872]	102121272	MAPK10	434.802	-4.17579	0.92432	-4.51769	6.25165e-06	0.000367732	1646.68	1508.87	82.1874	58.2892	37.4077	55.4755	53.133	36.3781
ENSMFAG00000001611	TAGLN3	transgelin 3 [Source:HGNC Symbol;Acc:HGNC:29868]	101866401	TAGLN3	151.059	-5.9565	1.17382	-5.07445	3.88627e-07	3.9019e-05	554.435	598.259	30.4398	6.35882	2.33798	8.75929	1.18073	6.70124
ENSMFAG00000001652	SNAP25	synaptosome associated protein 25 [Source:HGNC Symbol;Acc:HGNC:11132]	102134541	SNAP25	723.491	-8.25285	1.19757	-6.89135	5.52644e-12	3.71334e-09	2562.92	2886.25	294.251	25.4353	10.5209	0	4.72293	3.82928
ENSMFAG00000001655	ADCY2	adenylate cyclase 2 [Source:HGNC Symbol;Acc:HGNC:233]	102130114	ADCY2	7.5861	-3.68528	1.27635	-2.88735	0.00388505	0.0464463	14.6676	6.9565	32.4691	2.11961	2.33798	0	1.18073	0.95732
ENSMFAG00000001681	FAM189A1	family with sequence similarity 189 member A1 [Source:HGNC Symbol;Acc:HGNC:29075]	102137523	FAM189A1	27.6976	-3.60849	0.641517	-5.62493	1.85587e-08	3.34249e-06	76.2714	61.2172	33.4837	33.9137	5.84495	5.83953	1.18073	3.82928
ENSMFAG00000001692	MAPK8IP2	mitogen-activated protein kinase 8 interacting protein 2 [Source:HGNC Symbol;Acc:HGNC:6883]	102129417	MAPK8IP2	264.169	-3.46081	0.941638	-3.67531	0.000237559	0.00617582	1027.71	822.954	52.7623	33.9137	56.1115	59.3685	36.6027	23.933
ENSMFAG00000001759	MPZ	myelin protein zero [Source:HGNC Symbol;Acc:HGNC:7225]	102115938	MPZ	2958.53	-3.40186	0.822777	-4.1346	3.55568e-05	0.00141177	9959.29	9684.15	466.743	1512.34	309.783	279.324	721.428	735.222
ENSMFAG00000001774	SCN3B	sodium voltage-gated channel beta subunit 3 [Source:NCBI gene;Acc:102139038]	102139038	SCN3B	165.391	-1.60317	0.555636	-2.8853	0.00391047	0.046632	264.016	214.956	447.465	68.8873	74.8154	50.6093	113.35	89.0307
ENSMFAG00000001794		protocadherin 20 [Source:NCBI gene;Acc:102138455]	102138455	ENSMFAG00000001794	565.663	-1.75165	0.569987	-3.07315	0.00211814	0.0305818	1478.49	1284.87	486.022	239.516	198.728	191.731	373.112	272.836
ENSMFAG00000001804	SLC10A4	solute carrier family 10 member 4 [Source:HGNC Symbol;Acc:HGNC:22980]	102137112	SLC10A4	304.546	-7.52793	1.24929	-6.02579	1.68287e-09	5.15783e-07	1260.43	1082.43	53.7769	26.4951	9.35192	2.91976	0	0.95732
ENSMFAG00000001807	KIAA1211	KIAA1211 [Source:HGNC Symbol;Acc:HGNC:29219]	102126272	KIAA1211	338.674	-1.57708	0.464256	-3.39702	0.000681247	0.0135243	590.615	491.129	767.082	180.167	169.504	109.005	226.701	175.189
ENSMFAG00000001813	TNN	tenascin N [Source:HGNC Symbol;Acc:HGNC:22942]	102125644	TNN	367.953	-1.85243	0.559326	-3.31189	0.000926671	0.0168811	246.415	200.347	1171.93	686.753	155.476	154.748	154.676	173.275
ENSMFAG00000001848	TNC	tenascin C [Source:HGNC Symbol;Acc:HGNC:5318]	102141221	TNC	527.016	-1.04755	0.311396	-3.36404	0.000768116	0.0147299	934.814	832.693	626.044	447.237	320.303	274.458	452.221	328.361
ENSMFAG00000001885	CDHR1	cadherin related family member 1 [Source:HGNC Symbol;Acc:HGNC:14550]	102134525	CDHR1	13.2033	-7.07583	2.14341	-3.3012	0.000962737	0.0174004	59.6482	41.739	0	4.23922	0	0	0	0
ENSMFAG00000001892	DQX1	DEAQ-box RNA dependent ATPase 1 [Source:HGNC Symbol;Acc:HGNC:20410]	102124741	DQX1	64.128	-2.35022	0.59858	-3.92633	8.62515e-05	0.00282175	192.634	145.391	53.7769	37.0931	16.3659	20.4384	22.4339	24.8903
ENSMFAG00000001917		ficolin-2 [Source:NCBI gene;Acc:102131557]	102131557	FCN2	118.419	-5.60853	1.41844	-3.95401	7.68519e-05	0.002607	422.426	495.303	0	10.598	2.33798	1.94651	7.0844	7.65856
ENSMFAG00000001962	RAP1GAP	RAP1 GTPase activating protein [Source:HGNC Symbol;Acc:HGNC:9858]	101925108	RAP1GAP	128.874	-3.05452	0.715195	-4.27088	1.94699e-05	0.00088119	385.268	396.521	101.466	37.0931	19.8728	36.0104	21.2532	33.5062
ENSMFAG00000002037	LRRTM3	leucine rich repeat transmembrane neuronal 3 [Source:NCBI gene;Acc:102136420]	102136420	LRRTM3	74.8507	-2.91036	0.94129	-3.09188	0.00198894	0.0292974	70.4044	63.3042	370.35	24.3755	15.1969	1.94651	28.3376	24.8903
ENSMFAG00000002050	ABCD2	ATP binding cassette subfamily D member 2 [Source:HGNC Symbol;Acc:HGNC:66]	102143780	ABCD2	76.1815	-2.31003	0.54106	-4.26945	1.95952e-05	0.000884567	199.479	184.347	70.0115	52.9902	30.3938	22.3849	30.699	19.1464
ENSMFAG00000002055	IGSF10	immunoglobulin superfamily member 10 [Source:HGNC Symbol;Acc:HGNC:26384]	102121320	IGSF10	3537.89	-1.66117	0.441337	-3.76395	0.000167249	0.00467253	6555.43	6313.03	6671.38	1963.82	1368.89	1121.19	2344.94	1964.42
ENSMFAG00000002117	SMARCA1	SWI/SNF related, matrix associated, actin dependent regulator of chromatin, subfamily a, member 1 [Source:HGNC Symbol;Acc:HGNC:11097]	101865868	SMARCA1	2359.3	-1.13994	0.302948	-3.76284	0.000167997	0.00467253	4315.2	3774.6	3060.21	1832.4	1537.22	1239.93	1688.45	1426.41
ENSMFAG00000002142		haptoglobin [Source:NCBI gene;Acc:102131382]	102131382	ENSMFAG00000002142	141.82	-4.87611	0.966029	-5.04758	4.47448e-07	4.41634e-05	470.34	510.607	86.246	29.6745	18.7038	1.94651	14.1688	2.87196
ENSMFAG00000002201	NRG1	neuregulin 1 [Source:HGNC Symbol;Acc:HGNC:7997]	102145460	NRG1	225.784	-2.4608	0.668333	-3.68199	0.000231417	0.00602512	619.95	555.825	293.236	59.349	51.4356	40.8767	115.712	69.8843
ENSMFAG00000002207	PLS1	plastin 1 [Source:HGNC Symbol;Acc:HGNC:9090]	102142029	PLS1	88.9892	-1.46715	0.369571	-3.96988	7.19096e-05	0.00248647	129.075	150.26	147.126	96.4422	53.7736	70.0744	30.699	34.4635
ENSMFAG00000002228	C1QL1	complement C1q like 1 [Source:HGNC Symbol;Acc:HGNC:24182]	102132459	C1QL1	196.936	-1.49342	0.505224	-2.95596	0.00311697	0.040336	334.421	339.477	72.0408	416.503	111.054	102.192	109.808	89.988
ENSMFAG00000002270	TOP2A	DNA topoisomerase II alpha [Source:HGNC Symbol;Acc:HGNC:11989]	102135121	TOP2A	434.146	-1.78887	0.550079	-3.25203	0.00114584	0.0199183	261.083	290.086	1390.08	752.461	192.883	211.196	223.158	152.214
ENSMFAG00000002291	ARC	activity regulated cytoskeleton associated protein [Source:HGNC Symbol;Acc:HGNC:648]	102130416	ARC	16.6735	-5.37353	1.73138	-3.10362	0.00191171	0.0284962	11.7341	18.0869	100.451	0	1.16899	1.94651	0	0
ENSMFAG00000002328	USP44	ubiquitin specific peptidase 44 [Source:HGNC Symbol;Acc:HGNC:20064]	102143775	USP44	264.062	-1.50493	0.418198	-3.59861	0.000319921	0.00766669	501.631	532.868	372.38	154.731	134.434	117.764	177.11	121.58
ENSMFAG00000002402	STXBP5L	syntaxin binding protein 5 like [Source:HGNC Symbol;Acc:HGNC:30757]	101926356	STXBP5L	25.7413	-6.52934	1.79468	-3.63816	0.000274592	0.00685653	92.8947	63.9998	46.6743	0	0	0	2.36147	0
ENSMFAG00000002410	MYLK4	myosin light chain kinase family member 4 [Source:HGNC Symbol;Acc:HGNC:27972]	102122026	MYLK4	3185.51	-1.63783	0.304347	-5.38144	7.38909e-08	1.01644e-05	3737.3	3683.47	7588.63	4277.37	1652.95	1815.12	1426.33	1302.91
ENSMFAG00000002421			NA	ENSMFAG00000002421	98.6436	-1.97661	0.475351	-4.15822	3.20733e-05	0.0013184	242.504	178.782	144.082	63.5882	35.0697	29.1976	56.6752	39.2501
ENSMFAG00000002430	DOC2B	double C2 domain beta [Source:HGNC Symbol;Acc:HGNC:2986]	102130274	ENSMFAG00000002430	664.841	-1.77043	0.542585	-3.26295	0.0011026	0.0194178	1721.97	1522.78	353.101	515.065	226.784	223.849	383.738	371.44
ENSMFAG00000002436	ZWINT	ZW10 interacting kinetochore protein [Source:HGNC Symbol;Acc:HGNC:13195]	102145998	ZWINT	67.4826	-1.34793	0.34265	-3.93384	8.36011e-05	0.00276612	69.4265	75.1302	131.906	111.279	35.0697	36.9837	43.6871	36.3781
ENSMFAG00000002440	CHRNA3	cholinergic receptor nicotinic alpha 3 subunit [Source:HGNC Symbol;Acc:HGNC:1957]	102144952	CHRNA3	483.438	-6.58506	1.80686	-3.64447	0.000267941	0.00671583	1854.96	1958.95	0	13.7775	7.01394	19.4651	4.72293	8.61588
ENSMFAG00000002458	KCNC4	potassium voltage-gated channel subfamily C member 4 [Source:HGNC Symbol;Acc:HGNC:6236]	102135476	KCNC4	303.005	-3.20135	0.890222	-3.59612	0.000322998	0.00772983	1077.58	984.345	38.557	85.8441	74.8154	72.0209	40.1449	50.7379
ENSMFAG00000002477	GRIK3	glutamate ionotropic receptor kainate type subunit 3 [Source:HGNC Symbol;Acc:HGNC:4581]	102130684	GRIK3	475.95	-2.61373	0.548053	-4.76913	1.85026e-06	0.000134684	1272.17	1035.82	800.566	164.27	121.575	111.924	145.23	156.043
ENSMFAG00000002486	APEX2	apurinic/apyrimidinic endodeoxyribonuclease 2 [Source:HGNC Symbol;Acc:HGNC:17889]	102140119	APEX2	486.56	-1.19208	0.239411	-4.97922	6.38421e-07	5.90117e-05	856.587	772.868	569.224	508.706	271.206	291.976	291.641	330.275
ENSMFAG00000002509	ADAMTS14	ADAM metallopeptidase with thrombospondin type 1 motif 14 [Source:HGNC Symbol;Acc:HGNC:14899]	102126477	ADAMTS14	175.494	-1.94846	0.350405	-5.5606	2.68856e-08	4.5524e-06	237.615	228.173	424.127	225.738	70.1394	90.5127	47.2293	80.4149
ENSMFAG00000002551	RTN2	reticulon 2 [Source:HGNC Symbol;Acc:HGNC:10468]	102119823	RTN2	358.425	-1.64204	0.558735	-2.93885	0.00329433	0.0416136	842.897	833.389	234.386	260.712	115.73	98.2987	250.315	231.671
ENSMFAG00000002567	CPXM2	carboxypeptidase X, M14 family member 2 [Source:HGNC Symbol;Acc:HGNC:26977]	102139207	CPXM2	701.647	-1.52292	0.437581	-3.4803	0.000500848	0.0107492	1604.63	1492.87	542.842	523.543	329.655	327.987	394.365	397.288
ENSMFAG00000002574	RAB3C	RAB3C, member RAS oncogene family [Source:HGNC Symbol;Acc:HGNC:30269]	102133183	RAB3C	62.0788	-5.63524	1.12954	-4.98899	6.06959e-07	5.6402e-05	212.191	162.782	108.568	3.17941	4.67596	0	2.36147	2.87196
ENSMFAG00000002585	ILDR2	immunoglobulin like domain containing receptor 2 [Source:HGNC Symbol;Acc:HGNC:18131]	102144947	ILDR2	46.1881	-1.35302	0.422194	-3.20473	0.00135189	0.0225573	61.6038	60.5216	91.3193	51.9304	40.9147	17.5186	18.8917	26.805
ENSMFAG00000002611	PPP2R2B	protein phosphatase 2 regulatory subunit Bbeta [Source:HGNC Symbol;Acc:HGNC:9305]	102125257	PPP2R2B	323.572	-5.33202	0.930012	-5.73328	9.85072e-09	2.00107e-06	1174.38	1213.91	98.4219	39.2127	18.7038	15.5721	8.26513	20.1037
ENSMFAG00000002627	CADM2	cell adhesion molecule 2 [Source:HGNC Symbol;Acc:HGNC:29849]	102120198	CADM2	73.2578	-2.98798	0.69565	-4.29524	1.74508e-05	0.000808662	208.28	140.521	150.17	21.1961	17.5349	8.75929	27.1569	12.4452
ENSMFAG00000002691	CHDH	choline dehydrogenase [Source:HGNC Symbol;Acc:HGNC:24288]	102140074	CHDH	202.914	-1.34931	0.46565	-2.8977	0.0037591	0.0453934	411.67	386.782	157.272	209.841	173.011	134.309	61.3981	89.0307
ENSMFAG00000002722	COL11A1	collagen type XI alpha 1 chain [Source:HGNC Symbol;Acc:HGNC:2186]	102123840	COL11A1	98.9643	-1.67976	0.459152	-3.65839	0.000253801	0.00648231	195.568	182.26	171.477	54.05	40.9147	39.9035	47.2293	60.3111
ENSMFAG00000002756	CYP46A1	cytochrome P450 family 46 subfamily A member 1 [Source:HGNC Symbol;Acc:HGNC:2641]	102140307	CYP46A1	237.025	-2.17198	0.521263	-4.16676	3.08962e-05	0.00127301	552.479	626.085	233.372	139.894	72.4774	67.1546	80.2898	124.452
ENSMFAG00000002775	C1orf54	chromosome 1 open reading frame 54 [Source:HGNC Symbol;Acc:HGNC:26258]	102132706	C1orf54	507.948	-1.23782	0.31711	-3.90344	9.48355e-05	0.00303996	569.102	606.607	535.74	1142.47	341.345	328.96	255.038	284.324
ENSMFAG00000002802	TSPAN7	tetraspanin 7 [Source:HGNC Symbol;Acc:HGNC:11854]	102127880	TSPAN7	1502.26	-3.06695	0.799971	-3.83383	0.000126164	0.00374844	4755.23	5154.07	576.326	251.174	317.965	271.538	327.063	364.739
ENSMFAG00000002827	ENPP2	ectonucleotide pyrophosphatase/phosphodiesterase 2 [Source:HGNC Symbol;Acc:HGNC:3357]	102120051	ENPP2	1248.72	-1.29915	0.454111	-2.86087	0.00422486	0.0493808	2575.63	2708.86	1026.83	791.674	551.764	631.642	815.886	887.435
ENSMFAG00000002835	TENM2	teneurin transmembrane protein 2 [Source:HGNC Symbol;Acc:HGNC:29943]	102118366	TENM2	803.979	-2.16213	0.4938	-4.37854	1.19477e-05	0.000603255	1192.96	962.78	2466.64	634.823	190.545	189.785	428.606	365.696
ENSMFAG00000002842	STEAP3	STEAP3 metalloreductase [Source:HGNC Symbol;Acc:HGNC:24592]	102135939	STEAP3	207.311	-1.12264	0.245198	-4.5785	4.68315e-06	0.000291155	286.507	230.26	330.779	289.326	158.983	145.988	102.724	113.921
ENSMFAG00000002870	GARNL3	GTPase activating Rap/RanGAP domain like 3 [Source:HGNC Symbol;Acc:HGNC:25425]	101866641	GARNL3	1141.79	-1.05025	0.290917	-3.61016	0.000306011	0.00735353	1767.93	1691.82	1795.95	904.013	621.903	643.321	827.694	881.691
ENSMFAG00000002881	KIF3C	kinesin family member 3C [Source:HGNC Symbol;Acc:HGNC:6321]	102115778	KIF3C	1325.53	-1.96577	0.500723	-3.92586	8.6422e-05	0.00282204	3588.67	3026.77	831.006	996.216	490.976	574.22	618.704	477.703
ENSMFAG00000002893	SLC22A3	solute carrier family 22 member 3 [Source:HGNC Symbol;Acc:HGNC:10967]	102147270	SLC22A3	500.105	-1.84441	0.471612	-3.91086	9.19674e-05	0.00296708	1118.65	1168.69	518.491	323.24	315.627	214.116	158.218	183.805
ENSMFAG00000002899			NA	ENSMFAG00000002899	231.339	-1.63453	0.551089	-2.96601	0.00301691	0.0393324	192.634	193.391	818.83	195.004	127.42	106.085	121.615	95.732
ENSMFAG00000002922	REPS2	RALBP1 associated Eps domain containing 2 [Source:HGNC Symbol;Acc:HGNC:9963]	101866875	REPS2	298.065	-1.37171	0.355484	-3.85872	0.000113984	0.00345112	591.592	541.216	310.486	276.609	153.138	137.229	146.411	227.842
ENSMFAG00000002929	UNC13A	unc-13 homolog A [Source:HGNC Symbol;Acc:HGNC:23150]	102123626	UNC13A	86.0569	-5.9301	1.07391	-5.52197	3.35222e-08	5.37277e-06	312.908	228.869	125.818	9.53824	7.01394	1.94651	2.36147	0
ENSMFAG00000002982	ATCAY	ATCAY kinesin light chain interacting caytaxin [Source:HGNC Symbol;Acc:HGNC:779]	102138092	ATCAY	40.4549	-7.96455	1.63554	-4.86969	1.11774e-06	9.12775e-05	143.742	150.26	27.3958	1.0598	0	0	1.18073	0
ENSMFAG00000002996	RTN4R	reticulon 4 receptor [Source:HGNC Symbol;Acc:HGNC:18601]	102139327	RTN4R	214.328	-1.34259	0.29814	-4.50322	6.69316e-06	0.00038847	400.914	354.782	281.06	192.884	123.913	112.898	107.447	140.726
ENSMFAG00000003103	CPQ	carboxypeptidase Q [Source:HGNC Symbol;Acc:HGNC:16910]	102119411	CPQ	1134.69	-1.13265	0.303007	-3.73802	0.000185472	0.00503135	1108.87	1078.95	1727.96	2318.85	737.633	647.215	708.44	749.581
ENSMFAG00000003116	MTTP	microsomal triglyceride transfer protein [Source:HGNC Symbol;Acc:HGNC:7467]	102128179	MTTP	52.0106	-1.37832	0.397543	-3.46711	0.000526093	0.0111269	61.6038	59.1303	76.0994	103.861	22.2108	19.4651	35.422	38.2928
ENSMFAG00000003122	CHRNB2	cholinergic receptor nicotinic beta 2 subunit [Source:HGNC Symbol;Acc:HGNC:1962]	101925131	CHRNB2	89.0483	-2.28748	0.639264	-3.5783	0.000345837	0.00808805	232.726	174.608	155.243	28.6147	25.7178	15.5721	37.7834	42.1221
ENSMFAG00000003134	KIF18B	kinesin family member 18B [Source:HGNC Symbol;Acc:HGNC:27102]	102130810	KIF18B	90.4068	-2.44882	0.709434	-3.45179	0.000556878	0.0115955	51.8255	57.739	344.984	156.851	37.4077	42.8232	15.3495	16.2744
ENSMFAG00000003158			NA	ENSMFAG00000003158	31.6337	-5.37673	1.8083	-2.97337	0.00294554	0.0387489	23.4681	5.5652	217.137	1.0598	0	5.83953	0	0
ENSMFAG00000003166	LAMB4	laminin subunit beta 4 [Source:HGNC Symbol;Acc:HGNC:6491]	102126627	LAMB4	27.791	-2.51892	0.594573	-4.23652	2.27013e-05	0.000997837	51.8255	45.2173	72.0408	20.1363	4.67596	7.78604	12.9881	7.65856
ENSMFAG00000003169	ACTG2	actin gamma 2, smooth muscle [Source:HGNC Symbol;Acc:HGNC:145]	101926087	ACTG2	890.973	-2.93837	0.732053	-4.01388	5.97299e-05	0.00213828	2738.93	2937.04	294.251	334.898	254.84	232.608	183.014	152.214
ENSMFAG00000003272	HCN4	hyperpolarization activated cyclic nucleotide gated potassium channel 4 [Source:HGNC Symbol;Acc:HGNC:16882]	102129240	HCN4	821.126	-2.65745	0.592936	-4.48185	7.3997e-06	0.000423845	2324.32	1699.47	1011.61	634.823	74.8154	127.496	371.931	324.531
ENSMFAG00000003280	FBXL16	F-box and leucine rich repeat protein 16 [Source:HGNC Symbol;Acc:HGNC:14150]	102126748	FBXL16	384.254	-2.41346	0.694541	-3.47489	0.000511062	0.0109259	1132.34	1125.56	224.24	105.98	139.11	142.095	100.362	104.348
ENSMFAG00000003281	HDX	highly divergent homeobox [Source:HGNC Symbol;Acc:HGNC:26411]	102144292	HDX	179.536	-1.58007	0.497499	-3.17602	0.00149308	0.024007	385.268	415.999	111.612	163.21	99.3642	120.684	77.9284	62.2258
ENSMFAG00000003292	ABCA7	ATP binding cassette subfamily A member 7 [Source:HGNC Symbol;Acc:HGNC:37]	102139077	ABCA7	804.431	-1.04436	0.182007	-5.73804	9.57758e-09	1.96848e-06	1000.33	951.65	1180.05	1202.88	528.384	623.856	473.474	474.831
ENSMFAG00000003335	RNF128	ring finger protein 128 [Source:HGNC Symbol;Acc:HGNC:21153]	102143262	RNF128	87.4282	-5.15755	0.830351	-6.21129	5.25498e-10	2.35396e-07	287.485	230.956	148.14	13.7775	4.67596	5.83953	4.72293	3.82928
ENSMFAG00000003350	ABCA10	ATP binding cassette subfamily A member 10 [Source:HGNC Symbol;Acc:HGNC:30]	NA	ABCA10	847.024	-1.24836	0.312796	-3.99097	6.58026e-05	0.00233179	989.573	1130.43	1873.06	775.777	448.892	504.146	563.209	491.105
ENSMFAG00000003356	CPXM1	carboxypeptidase X, M14 family member 1 [Source:HGNC Symbol;Acc:HGNC:15771]	102127989	CPXM1	856.581	-1.13808	0.336772	-3.37938	0.000726498	0.0141493	1365.06	1654.26	600.678	1091.6	514.356	522.638	477.016	627.044
ENSMFAG00000003398	GAS2L3	growth arrest specific 2 like 3 [Source:HGNC Symbol;Acc:HGNC:27475]	102145279	GAS2L3	485.224	-2.7402	0.460802	-5.9466	2.73772e-09	7.35814e-07	1367.02	1120.69	563.136	325.36	147.293	107.058	128.7	122.537
ENSMFAG00000003399	ACSM5	acyl-CoA synthetase medium chain family member 5 [Source:HGNC Symbol;Acc:HGNC:26060]	102120589	ACSM5	331.523	-2.10817	0.679914	-3.10065	0.00193097	0.0287343	869.299	999.65	99.4366	184.406	98.1952	137.229	125.158	138.811
ENSMFAG00000003403	MANEAL	mannosidase endo-alpha like [Source:HGNC Symbol;Acc:HGNC:26452]	102120042	MANEAL	194.788	-1.82046	0.564964	-3.22226	0.00127182	0.0214849	459.584	466.781	220.181	67.8275	70.1394	87.5929	88.5549	97.6466
ENSMFAG00000003450	SPATS2L	spermatogenesis associated serine rich 2 like [Source:HGNC Symbol;Acc:HGNC:24574]	102126658	SPATS2L	3690.57	-1.14218	0.347877	-3.2833	0.00102598	0.0183646	7281.96	6650.42	2891.78	3494.17	2397.6	2516.84	2262.28	2029.52
ENSMFAG00000003479			NA	ENSMFAG00000003479	51.9758	-2.66549	0.489866	-5.44125	5.29068e-08	7.76707e-06	104.629	104.348	90.3046	59.349	19.8728	13.6256	18.8917	4.7866
ENSMFAG00000003495	SYT1	synaptotagmin 1 [Source:NCBI gene;Acc:101865424]	101865424	SYT1	1779.68	-4.29126	0.784834	-5.46773	4.55826e-08	7.01269e-06	6351.06	6002.77	845.211	346.556	118.068	158.641	205.447	209.653
ENSMFAG00000003519	DLEU7	deleted in lymphocytic leukemia 7 [Source:HGNC Symbol;Acc:HGNC:17567]	102136669	DLEU7	26.5442	-3.25164	0.63827	-5.09445	3.4975e-07	3.57318e-05	48.8919	50.0868	74.0701	19.0765	3.50697	3.89302	7.0844	5.74392
ENSMFAG00000003541	RNF125	ring finger protein 125 [Source:NCBI gene;Acc:102122979]	102122979	RNF125	455.219	-1.28182	0.310842	-4.12372	3.7281e-05	0.00146689	452.739	472.347	967.984	687.813	279.389	298.789	233.785	248.903
ENSMFAG00000003556	SLC6A15	solute carrier family 6 member 15 [Source:HGNC Symbol;Acc:HGNC:13621]	NA	SLC6A15	131.708	-3.48601	0.710268	-4.90802	9.20004e-07	7.92727e-05	432.205	381.216	113.642	40.2726	24.5488	15.5721	16.5303	29.6769
ENSMFAG00000003582	ATRNL1	attractin like 1 [Source:HGNC Symbol;Acc:HGNC:29063]	102141391	ATRNL1	1088.91	-1.1023	0.276474	-3.98701	6.69114e-05	0.0023615	1428.62	1211.13	2167.31	1136.11	804.266	737.727	651.764	574.392
ENSMFAG00000003635	ITGAV	integrin subunit alpha V [Source:HGNC Symbol;Acc:HGNC:6150]	102116249	ITGAV	7336.54	-1.02631	0.285454	-3.59537	0.000323932	0.007731	9994.49	9039.28	14101.7	6229.53	5227.73	4452.64	5433.73	4213.16
ENSMFAG00000003644	KLB	klotho beta [Source:HGNC Symbol;Acc:HGNC:15527]	102147155	KLB	173.525	-5.9508	1.93377	-3.07731	0.00208877	0.030308	686.443	655.303	0	24.3755	3.50697	0	7.0844	11.4878
ENSMFAG00000003646	STMN2	stathmin 2 [Source:NCBI gene;Acc:101864994]	101864994	STMN2	1790.16	-8.74966	1.55745	-5.61794	1.93248e-08	3.44494e-06	7418.86	6752.68	74.0701	42.3922	23.3798	5.83953	1.18073	2.87196
ENSMFAG00000003652	HLA-DOB	major histocompatibility complex, class II, DO beta [Source:HGNC Symbol;Acc:HGNC:4937]	102145413	HLA-DOB	108.09	-1.45967	0.273615	-5.33477	9.5666e-08	1.21108e-05	163.299	182.26	124.803	163.21	57.2805	63.2616	68.4825	42.1221
ENSMFAG00000003655	PPP3CA	protein phosphatase 3 catalytic subunit alpha [Source:HGNC Symbol;Acc:HGNC:9314]	102134477	PPP3CA	3434.57	-1.16991	0.328709	-3.55912	0.000372099	0.00857594	4326.94	3755.12	7725.61	3214.39	2591.65	1940.67	2125.32	1796.89
ENSMFAG00000003658		putative selection and upkeep of intraepithelial T-cells protein 1 homolog [Source:NCBI gene;Acc:102116697]	102116697	ENSMFAG00000003658	16.4973	-3.25227	1.06421	-3.05606	0.00224268	0.0319312	23.4681	20.8695	73.0554	2.11961	1.16899	5.83953	3.5422	1.91464
ENSMFAG00000003692	ELAVL3	ELAV like RNA binding protein 3 [Source:HGNC Symbol;Acc:HGNC:3314]	102142701	ELAVL3	142.242	-4.14795	1.08339	-3.82868	0.000128834	0.00382128	529.011	507.129	31.4544	9.53824	8.18293	3.89302	24.7954	23.933
ENSMFAG00000003702	COL3A1	collagen type III alpha 1 chain [Source:HGNC Symbol;Acc:HGNC:2201]	102125232	COL3A1	126186	-1.23092	0.207142	-5.94242	2.80852e-09	7.43406e-07	212227	193947	173178	128539	83197.1	72392.6	76874	69130.9
ENSMFAG00000003719	PTK2B	protein tyrosine kinase 2 beta [Source:HGNC Symbol;Acc:HGNC:9612]	102130539	PTK2B	500.983	-1.95356	0.629291	-3.10437	0.00190682	0.0284476	1440.36	1268.87	230.328	245.875	189.376	187.838	172.387	272.836
ENSMFAG00000003734		FXYD domain containing ion transport regulator 3 [Source:NCBI gene;Acc:102124423]	102124423	FXYD3	11.8234	-2.69266	0.826965	-3.25607	0.00112966	0.0197006	13.6897	22.2608	38.557	7.41863	2.33798	4.86627	3.5422	1.91464
ENSMFAG00000003741	MBOAT2	membrane bound O-acyltransferase domain containing 2 [Source:HGNC Symbol;Acc:HGNC:25193]	101926575	MBOAT2	2112.18	-1.89175	0.366779	-5.15775	2.49934e-07	2.74613e-05	4301.51	3776.69	3145.44	2086.75	600.861	604.391	1209.07	1172.72
ENSMFAG00000003744	ARHGAP28	Rho GTPase activating protein 28 [Source:HGNC Symbol;Acc:HGNC:25509]	101866913	ARHGAP28	591.998	-2.61291	0.750123	-3.48331	0.000495261	0.0106949	282.595	232.347	2667.54	888.116	243.15	214.116	113.35	94.7746
ENSMFAG00000003784	TSPAN18	tetraspanin 18 [Source:HGNC Symbol;Acc:HGNC:20660]	102132806	TSPAN18	4549.95	-1.39749	0.412608	-3.38697	0.000706695	0.0138253	10196.9	8701.89	3052.09	4433.16	2350.84	1967.92	2963.64	2733.15
ENSMFAG00000003868	ANKRD1	ankyrin repeat domain 1 [Source:HGNC Symbol;Acc:HGNC:15819]	102119435	ANKRD1	46301	-1.11191	0.341168	-3.25913	0.00111756	0.0195794	69964.4	72093.7	43919.5	67261.5	38580.2	39361.3	20300.3	18927.2
ENSMFAG00000003876	PODXL2	podocalyxin like 2 [Source:HGNC Symbol;Acc:HGNC:17936]	102138991	PODXL2	212.123	-2.99638	0.95626	-3.13344	0.00172773	0.0265548	732.401	695.65	12.1759	67.8275	39.7457	62.2883	34.2412	52.6526
ENSMFAG00000003892	C2orf80	chromosome 2 open reading frame 80 [Source:HGNC Symbol;Acc:HGNC:34352]	102115242	C2orf80	54.9923	-5.36052	1.82373	-2.93932	0.0032893	0.0415804	200.457	226.782	0	2.11961	4.67596	0	5.90366	0
ENSMFAG00000003920	NWD2	NACHT and WD repeat domain containing 2 [Source:HGNC Symbol;Acc:HGNC:29229]	102128439	NWD2	42.7095	-6.20067	1.76612	-3.51089	0.000446607	0.00989492	168.188	163.478	0	5.29902	1.16899	0	3.5422	0
ENSMFAG00000003923	IL13RA2	interleukin 13 receptor subunit alpha 2 [Source:HGNC Symbol;Acc:HGNC:5975]	102121264	IL13RA2	275.149	-1.28314	0.442344	-2.90078	0.00372232	0.0451146	459.584	573.912	171.477	355.034	127.42	107.058	171.206	235.501
ENSMFAG00000003928	ENO2	enolase 2 [Source:HGNC Symbol;Acc:HGNC:3353]	102131754	ENO2	709.788	-2.94565	0.877549	-3.35667	0.000788859	0.015027	2336.06	2428.52	104.51	156.851	115.73	153.774	181.833	201.037
ENSMFAG00000003995	CTNNA2	catenin alpha 2 [Source:HGNC Symbol;Acc:HGNC:2510]	102140007	CTNNA2	396.742	-3.54693	0.944651	-3.75475	0.000173514	0.0047865	1402.22	1396.17	39.5717	85.8441	70.1394	90.5127	37.7834	51.6953
ENSMFAG00000004023	KLK6	kallikrein related peptidase 6 [Source:HGNC Symbol;Acc:HGNC:6367]	102142458	KLK6	26.6325	-3.99045	1.35793	-2.93863	0.00329669	0.0416136	88.9833	100.869	0	10.598	1.16899	0.973255	4.72293	5.74392
ENSMFAG00000004027	TMEM163	transmembrane protein 163 [Source:HGNC Symbol;Acc:HGNC:25380]	102124178	TMEM163	181.82	-4.46152	1.44634	-3.08469	0.00203765	0.0297872	681.554	692.868	0	16.9569	4.67596	2.91976	30.699	24.8903
ENSMFAG00000004059	TRIM55	tripartite motif containing 55 [Source:HGNC Symbol;Acc:HGNC:14215]	102137804	TRIM55	8671.88	-1.29576	0.247538	-5.2346	1.65339e-07	1.92564e-05	14996.1	15644.5	10002.5	8652.24	4937.82	5133.92	4963.8	5044.12
ENSMFAG00000004743	DACH2	dachshund family transcription factor 2 [Source:HGNC Symbol;Acc:HGNC:16814]	102123017	DACH2	43.8562	-3.07937	0.674616	-4.56463	5.00372e-06	0.000307799	57.6925	66.7824	159.301	29.6745	12.8589	3.89302	12.9881	7.65856
ENSMFAG00000005149	GPR61	G protein-coupled receptor 61 [Source:HGNC Symbol;Acc:HGNC:13300]	102119526	GPR61	53.7398	-1.61227	0.481937	-3.34539	0.000821657	0.0154997	67.4709	89.7389	88.2753	78.4255	17.5349	10.7058	36.6027	41.1647
ENSMFAG00000005809	BMERB1	bMERB domain containing 1 [Source:HGNC Symbol;Acc:HGNC:19213]	102127737	C16orf45	80.0164	-8.19424	1.50224	-5.45469	4.90597e-08	7.38856e-06	235.659	227.478	171.477	3.17941	2.33798	0	0	0
ENSMFAG00000006758	MIR1-2	microRNA 1-2 [Source:HGNC Symbol;Acc:HGNC:31500]	NA	ENSMFAG00000006758	242.818	-1.49365	0.37523	-3.98062	6.87349e-05	0.00240641	363.756	382.608	521.535	165.329	123.913	113.871	149.953	121.58
ENSMFAG00000006890	HLA-DQB1	major histocompatibility complex, class II, DQ beta 1 [Source:HGNC Symbol;Acc:HGNC:4944]	102144782	ENSMFAG00000006890	786.631	-3.42794	0.471055	-7.27716	3.40928e-13	3.13474e-10	1417.87	1746.78	543.857	2049.66	94.6882	86.6197	153.495	200.08
ENSMFAG00000006929	TMEM132B	transmembrane protein 132B [Source:HGNC Symbol;Acc:HGNC:29397]	102146664	TMEM132B	242.217	-1.78627	0.592585	-3.01437	0.00257514	0.0354792	696.221	520.346	160.316	125.057	93.5192	73.9674	158.218	110.092
ENSMFAG00000007156	SH2D4A	SH2 domain containing 4A [Source:HGNC Symbol;Acc:HGNC:26102]	102125285	SH2D4A	83.5426	-2.14802	0.368969	-5.8217	5.82534e-09	1.35692e-06	176.989	147.478	136.979	83.7245	29.2248	21.4116	34.2412	38.2928
ENSMFAG00000007292	LAMA1	laminin subunit alpha 1 [Source:HGNC Symbol;Acc:HGNC:6481]	102146003	LAMA1	42.2978	-4.14529	0.940751	-4.40637	1.05118e-05	0.000543852	47.9141	37.5651	225.254	9.53824	4.67596	5.83953	4.72293	2.87196
ENSMFAG00000007568	CRTAC1	cartilage acidic protein 1 [Source:HGNC Symbol;Acc:HGNC:14882]	NA	CRTAC1	22.126	-3.91543	1.21492	-3.22279	0.0012695	0.0214849	64.5374	60.5216	35.5131	5.29902	0	0	8.26513	2.87196
ENSMFAG00000007668	ASIC2	acid sensing ion channel subunit 2 [Source:HGNC Symbol;Acc:HGNC:99]	102134637	ASIC2	26.4927	-5.08442	1.54338	-3.29435	0.000986499	0.0177672	120.274	77.2172	0	8.47843	1.16899	0.973255	0	3.82928
ENSMFAG00000007683			NA	SOX2OT_exon3	18.704	-4.05303	1.37225	-2.95356	0.00314134	0.0404373	40.0914	45.2173	55.8062	0	3.50697	0	1.18073	3.82928
ENSMFAG00000008018	MYT1L	myelin transcription factor 1 like [Source:HGNC Symbol;Acc:HGNC:7623]	102122438	ENSMFAG00000008018	59.8054	-6.56235	1.48597	-4.41619	1.00455e-05	0.000527013	218.058	219.826	31.4544	4.23922	0	4.86627	0	0
ENSMFAG00000008242			NA	ENSMFAG00000008242	10.4929	-6.74218	2.32611	-2.89848	0.00374974	0.0453342	8.80055	2.08695	73.0554	0	0	0	0	0
ENSMFAG00000008697	SLC18A3	solute carrier family 18 member A3 [Source:HGNC Symbol;Acc:HGNC:10936]	102147099	SLC18A3	413.282	-10.1423	2.88895	-3.51073	0.000446886	0.00989492	1752.29	1541.56	0	9.53824	0	0	0	2.87196
ENSMFAG00000009175	CDH19	cadherin 19 [Source:HGNC Symbol;Acc:HGNC:1758]	102125053	CDH19	2339.33	-1.74319	0.488777	-3.56643	0.00036188	0.00837357	5632.35	5149.9	2478.81	1148.83	1277.71	1177.64	1056.76	792.661
ENSMFAG00000009950	TMEM229B	transmembrane protein 229B [Source:HGNC Symbol;Acc:HGNC:20130]	102146595	TMEM229B	71.2052	-2.86135	0.691694	-4.13672	3.52298e-05	0.00140197	243.482	160.695	70.0115	26.4951	12.8589	23.3581	21.2532	11.4878
ENSMFAG00000010325	LINGO1	leucine rich repeat and Ig domain containing 1 [Source:HGNC Symbol;Acc:HGNC:21205]	102134975	LINGO1	307.402	-1.29933	0.391593	-3.31808	0.000906399	0.0166063	378.424	327.651	377.453	665.557	106.378	132.363	219.616	251.775
ENSMFAG00000010746	KCNA6	potassium voltage-gated channel subfamily A member 6 [Source:HGNC Symbol;Acc:HGNC:6225]	102126234	KCNA6	79.9634	-1.51635	0.520681	-2.91225	0.0035884	0.0439331	173.077	155.13	111.612	33.9137	40.9147	35.0372	50.7715	39.2501
ENSMFAG00000011647	SNORD116	Small nucleolar RNA SNORD116 [Source:RFAM;Acc:RF00108]	NA	SNORD116	147.119	-1.36735	0.46622	-2.93285	0.00335863	0.0421821	156.454	144.695	425.142	121.877	94.6882	73.9674	87.3742	72.7563
ENSMFAG00000011678	LRRC3B	leucine rich repeat containing 3B [Source:HGNC Symbol;Acc:HGNC:28105]	102121316	LRRC3B	205.533	-2.29895	0.387706	-5.92963	3.03626e-09	7.68745e-07	375.49	427.129	204.961	359.274	68.9704	109.005	44.8678	54.5672
ENSMFAG00000011988	RAG1	recombination activating 1 [Source:HGNC Symbol;Acc:HGNC:9831]	102127914	RAG1	31.3815	-3.63134	1.21926	-2.97832	0.00289837	0.0384178	85.072	55.652	84.2167	7.41863	7.01394	11.6791	0	0
ENSMFAG00000012865	NAPB	NSF attachment protein beta [Source:NCBI gene;Acc:101866364]	101866364	NAPB	1079.19	-1.90024	0.483314	-3.93168	8.4353e-05	0.00278371	2541.4	2505.73	1226.72	535.201	392.781	389.302	545.498	496.849
ENSMFAG00000013072	CTXN1	cortexin 1 [Source:HGNC Symbol;Acc:HGNC:31108]	107128165	CTXN1	32.8289	-5.65683	1.36736	-4.13704	3.51813e-05	0.00140197	114.407	112.695	28.4104	2.11961	1.16899	0	0	3.82928
ENSMFAG00000014180	ISLR2	immunoglobulin superfamily containing leucine rich repeat 2 [Source:HGNC Symbol;Acc:HGNC:29286]	102144089	ISLR2	217.007	-6.17789	1.3901	-4.4442	8.82193e-06	0.000481622	979.794	726.259	1.01466	5.29902	11.6899	3.89302	2.36147	5.74392
ENSMFAG00000014328	MGAT3	mannosyl (beta-1,4-)-glycoprotein beta-1,4-N-acetylglucosaminyltransferase [Source:HGNC Symbol;Acc:HGNC:7046]	102119319	MGAT3	170.587	-2.28121	0.407498	-5.5981	2.16717e-08	3.78605e-06	369.623	387.477	227.284	147.313	75.9844	63.2616	40.1449	53.6099
ENSMFAG00000014621			NA	RMST_4	11.9325	-6.92778	2.37196	-2.9207	0.00349244	0.0432102	7.82271	1.3913	86.246	0	0	0	0	0
ENSMFAG00000014882	Metazoa_SRP	Metazoan signal recognition particle RNA [Source:RFAM;Acc:RF00017]	NA	Metazoa_SRP	5.19263	-5.72611	1.94546	-2.94331	0.00324719	0.0413383	0.977839	4.86955	31.4544	4.23922	0	0	0	0
ENSMFAG00000015112	RPRML	reprimo like [Source:HGNC Symbol;Acc:HGNC:32422]	102132228	RPRML	18.6	-3.1582	0.986121	-3.20266	0.00136167	0.0226125	16.6233	32.6956	79.1434	5.29902	2.33798	5.83953	5.90366	0.95732
ENSMFAG00000015735			NA	ENSMFAG00000015735	27.4418	-6.62343	1.77951	-3.72205	0.000197608	0.00531541	78.2271	59.8259	79.1434	0	2.33798	0	0	0
ENSMFAG00000016006	SLC35G2	solute carrier family 35 member G2 [Source:HGNC Symbol;Acc:HGNC:28480]	102115694	SLC35G2	127.079	-1.96865	0.609481	-3.23004	0.00123773	0.0211163	282.595	380.521	90.3046	56.1696	54.9426	59.3685	44.8678	47.866
ENSMFAG00000016858	PABPC3	poly(A) binding protein cytoplasmic 3 [Source:HGNC Symbol;Acc:HGNC:8556]	102123209	PABPC3	63.9194	-1.04805	0.32246	-3.25018	0.00115334	0.0200287	92.8947	94.6084	84.2167	73.1265	30.3938	59.3685	41.3256	35.4208
ENSMFAG00000017273	PRPH	peripherin [Source:HGNC Symbol;Acc:HGNC:9461]	102145435	ENSMFAG00000017273	1630.14	-7.40211	1.22947	-6.02059	1.7378e-09	5.23437e-07	6223.94	6653.2	38.557	48.751	33.9007	15.5721	7.0844	20.1037
ENSMFAG00000017477	KIF21A	kinesin family member 21A [Source:HGNC Symbol;Acc:HGNC:19349]	102119575	KIF21A	2078.22	-2.68832	0.604048	-4.45051	8.56682e-06	0.000469161	6444.93	5163.12	2013.08	771.537	397.457	419.473	745.042	671.081
ENSMFAG00000017491	COL11A2	collagen type XI alpha 2 chain [Source:HGNC Symbol;Acc:HGNC:2187]	102135302	COL11A2	575.016	-1.45144	0.496586	-2.92283	0.00346861	0.0429763	1072.69	1200.69	257.723	837.245	379.922	414.607	196.002	241.245
ENSMFAG00000017703	TOX	thymocyte selection associated high mobility group box [Source:HGNC Symbol;Acc:HGNC:18988]	102136399	TOX	374.574	-1.76417	0.210506	-8.3806	5.266e-17	1.83994e-13	528.033	615.651	709.246	462.075	164.828	186.865	170.026	159.872
ENSMFAG00000018292	PDZK1	PDZ domain containing 1 [Source:HGNC Symbol;Acc:HGNC:8821]	102118258	PDZK1	320.552	-1.68813	0.529607	-3.18752	0.001435	0.0233639	245.438	222.608	972.043	517.184	112.223	109.978	187.736	197.208
ENSMFAG00000019208	ACAN	aggrecan [Source:HGNC Symbol;Acc:HGNC:319]	102133327	ACAN	100.824	-1.5019	0.48594	-3.0907	0.00199683	0.0293888	159.388	145.391	220.181	71.0069	47.9286	24.3314	68.4825	69.8843
ENSMFAG00000019311	PAX6	paired box 6 [Source:NCBI gene;Acc:101925834]	101925834	PAX6	42.2621	-1.65162	0.467639	-3.53182	0.00041271	0.00931825	76.2714	63.3042	89.29	27.5549	22.2108	22.3849	18.8917	18.1891
ENSMFAG00000019445	CLDN19	claudin 19 [Source:HGNC Symbol;Acc:HGNC:2040]	102117783	CLDN19	46.0486	-5.8185	1.44594	-4.02403	5.72099e-05	0.0020565	165.255	162.782	0	33.9137	2.33798	2.91976	1.18073	0
ENSMFAG00000019955	TENT5C	terminal nucleotidyltransferase 5C [Source:NCBI gene;Acc:101926532]	101926532	FAM46C	502.181	-2.91578	0.619864	-4.7039	2.55234e-06	0.00017486	1674.06	1316.87	335.852	220.439	134.434	114.844	120.435	100.519
ENSMFAG00000020136	GBP2	guanylate binding protein 2 [Source:HGNC Symbol;Acc:HGNC:4183]	102146098	GBP2	264.037	-1.92862	0.393968	-4.89538	9.81167e-07	8.40245e-05	331.487	261.565	619.957	459.955	73.6464	82.7267	154.676	128.281
ENSMFAG00000020572	PLCE1	phospholipase C epsilon 1 [Source:HGNC Symbol;Acc:HGNC:17175]	102142941	PLCE1	1930.37	-1.42908	0.412331	-3.46584	0.000528573	0.0111659	2916.89	2191.99	4812.53	1339.59	1199.38	1273.99	924.514	784.045
ENSMFAG00000020574		uncharacterized LOC101926682 [Source:NCBI gene;Acc:101926682]	101926682	ENSMFAG00000020574	379.986	-3.89522	1.32946	-2.92992	0.0033905	0.0423994	1298.57	1483.13	0	66.7677	58.4495	72.0209	23.6147	37.3355
ENSMFAG00000020718			NA	ENSMFAG00000020718	194.043	-3.16869	0.834487	-3.79717	0.000146356	0.00421225	730.446	545.39	88.2753	32.8539	49.0976	51.5825	25.9761	28.7196
ENSMFAG00000021204	CHRM4	cholinergic receptor muscarinic 4 [Source:HGNC Symbol;Acc:HGNC:1953]	102138894	CHRM4	156.616	-10.6429	3.35028	-3.17673	0.00148944	0.023982	658.085	590.607	0	4.23922	0	0	0	0
ENSMFAG00000021460			NA	ENSMFAG00000021460	60.123	-6.20827	1.59991	-3.88038	0.000104295	0.00326529	232.726	236.521	0	5.29902	2.33798	2.91976	1.18073	0
ENSMFAG00000023385	LRRTM1	leucine rich repeat transmembrane neuronal 1 [Source:HGNC Symbol;Acc:HGNC:19408]	102138278	LRRTM1	192.147	-2.82149	0.614587	-4.59088	4.41383e-06	0.000279383	524.122	491.825	161.331	169.569	17.5349	31.1442	55.4944	86.1588
ENSMFAG00000023628	GFRA2	GDNF family receptor alpha 2 [Source:HGNC Symbol;Acc:HGNC:4244]	102136800	GFRA2	327.545	-2.18294	0.513001	-4.25522	2.0884e-05	0.000937901	857.565	803.476	285.119	201.363	95.8572	141.122	98.0008	137.854
ENSMFAG00000023651	GPR183	G protein-coupled receptor 183 [Source:HGNC Symbol;Acc:HGNC:3128]	102121838	GPR183	261.62	-2.63252	0.561736	-4.68641	2.78045e-06	0.000188273	702.088	725.563	254.679	119.758	74.8154	65.2081	83.832	67.0124
ENSMFAG00000024016			NA	ENSMFAG00000024016	58.5702	-3.22484	0.812338	-3.96983	7.19237e-05	0.00248647	153.521	172.521	84.2167	12.7176	22.2108	4.86627	11.8073	6.70124
ENSMFAG00000024169	DCAF12L1	DDB1 and CUL4 associated factor 12 like 1 [Source:HGNC Symbol;Acc:HGNC:29395]	102138262	DCAF12L1	23.4896	-7.9064	2.64229	-2.99225	0.00276932	0.0372154	91.9168	95.9997	0	0	0	0	0	0
ENSMFAG00000024524	ZFHX2	zinc finger homeobox 2 [Source:HGNC Symbol;Acc:HGNC:20152]	102125273	ZFHX2	90.1115	-2.21541	0.413382	-5.35924	8.35739e-08	1.07671e-05	188.723	136.347	193.8	74.1863	39.7457	24.3314	28.3376	35.4208
ENSMFAG00000024753	MLC1	modulator of VRAC current 1 [Source:HGNC Symbol;Acc:HGNC:17082]	102146124	MLC1	16.4705	-7.39318	2.26914	-3.25814	0.00112144	0.0195916	2.93352	11.1304	117.7	0	0	0	0	0
ENSMFAG00000024756	CADM3	cell adhesion molecule 3 [Source:NCBI gene;Acc:102129491]	102129491	CADM3	2309.52	-3.60657	0.915049	-3.94139	8.101e-05	0.00270601	8596.18	7769.72	225.254	483.271	365.894	329.933	361.304	344.635
ENSMFAG00000025476	FLRT1	fibronectin leucine rich transmembrane protein 1 [Source:HGNC Symbol;Acc:HGNC:3760]	102137770	FLRT1	160.503	-2.36959	0.631632	-3.75154	0.000175748	0.00481997	424.382	294.956	278.017	78.4255	28.0558	20.4384	80.2898	79.4575
ENSMFAG00000025686	NES	nestin [Source:HGNC Symbol;Acc:HGNC:7756]	102136783	NES	7316.62	-1.95228	0.421498	-4.63178	3.6254e-06	0.000236328	19249.7	13291.8	7521.67	6449.97	4287.86	3069.65	2616.5	2045.79
ENSMFAG00000026185	NRIP1	nuclear receptor interacting protein 1 [Source:HGNC Symbol;Acc:HGNC:8001]	102147241	NRIP1	908.381	-1.52934	0.40728	-3.75502	0.000173325	0.0047865	1307.37	1028.87	2357.05	703.71	489.807	371.783	609.258	399.202
ENSMFAG00000026599	LRRC8B	leucine rich repeat containing 8 VRAC subunit B [Source:HGNC Symbol;Acc:HGNC:30692]	102140959	ENSMFAG00000026599	975.711	-1.62112	0.297891	-5.44197	5.2694e-08	7.76707e-06	1756.2	1474.08	1808.12	852.082	437.202	534.317	550.221	393.458
ENSMFAG00000026656	IDI1	isopentenyl-diphosphate delta isomerase 1 [Source:HGNC Symbol;Acc:HGNC:5387]	101864943	ENSMFAG00000026656	1862.48	-1.19801	0.270709	-4.42548	9.62301e-06	0.000512997	3112.46	3309.21	2108.46	1846.18	1316.28	1255.5	990.635	961.149
ENSMFAG00000027809			NA	ENSMFAG00000027809	55.9368	-2.03231	0.410937	-4.94555	7.59277e-07	6.80234e-05	102.673	90.4345	117.7	48.751	23.3798	27.2511	20.0725	17.2318
ENSMFAG00000027824	KCNA5	potassium voltage-gated channel subfamily A member 5 [Source:HGNC Symbol;Acc:HGNC:6224]	102127862	KCNA5	3405.61	-3.18681	0.784582	-4.06179	4.86983e-05	0.00182175	12220.1	10277.5	628.074	1423.32	529.553	600.498	732.054	833.825
ENSMFAG00000027911	EGR1	early growth response 1 [Source:HGNC Symbol;Acc:HGNC:3238]	102128326	EGR1	6325.09	-1.90921	0.609441	-3.13273	0.00173191	0.0265874	3465.46	3353.73	9305.44	23837.1	2328.63	2740.69	2504.33	3065.34
ENSMFAG00000027932		creatine kinase, mitochondrial 1A [Source:NCBI gene;Acc:101864785]	101864785	ENSMFAG00000027932	157.754	-5.60859	1.2658	-4.43085	9.38608e-06	0.00050299	546.612	649.042	30.4398	10.598	9.35192	13.6256	2.36147	0
ENSMFAG00000028626	CHRM1	cholinergic receptor muscarinic 1 [Source:HGNC Symbol;Acc:HGNC:1950]	102119626	CHRM1	36.4494	-7.81327	2.01292	-3.88156	0.00010379	0.00325531	145.698	142.608	0	2.11961	1.16899	0	0	0
ENSMFAG00000028805			NA	ENSMFAG00000028805	119.961	-1.54584	0.418298	-3.69554	0.000219421	0.00579045	151.565	97.3911	295.266	170.628	84.1673	50.6093	55.4944	54.5672
ENSMFAG00000029064	PTPRN	protein tyrosine phosphatase receptor type N [Source:HGNC Symbol;Acc:HGNC:9676]	102115246	PTPRN	381.125	-7.94378	1.30984	-6.06469	1.32207e-09	4.37743e-07	1564.54	1393.39	67.9821	10.598	8.18293	1.94651	2.36147	0
ENSMFAG00000029171	LMO3	LIM domain only 3 [Source:HGNC Symbol;Acc:HGNC:6643]	101925614	LMO3	31.9775	-3.58892	1.16812	-3.0724	0.00212344	0.030633	25.4238	34.0869	175.536	1.0598	2.33798	2.91976	10.6266	3.82928
ENSMFAG00000029172			NA	SNORD113	11.4141	-3.28158	0.994094	-3.30108	0.000963147	0.0174004	20.5346	15.3043	40.5864	6.35882	2.33798	0	2.36147	3.82928
ENSMFAG00000029321	PROK1	prokineticin 1 [Source:HGNC Symbol;Acc:HGNC:18454]	102134388	PROK1	24.5244	-7.96892	2.24601	-3.54804	0.000388113	0.00888642	88.0055	107.13	0	1.0598	0	0	0	0
ENSMFAG00000029366	SHOX2	short stature homeobox 2 [Source:HGNC Symbol;Acc:HGNC:10854]	102135375	SHOX2	292.93	-5.20828	0.995672	-5.23092	1.68665e-07	1.93854e-05	1108.87	1069.91	68.9968	33.9137	4.67596	14.5988	27.1569	15.3171
ENSMFAG00000029409	OMG	oligodendrocyte myelin glycoprotein [Source:NCBI gene;Acc:101867374]	101867374	OMG	94.7391	-5.48459	0.901801	-6.08182	1.18828e-09	4.15185e-07	313.886	308.869	94.3633	24.3755	4.67596	1.94651	1.18073	8.61588
ENSMFAG00000029508			NA	ENSMFAG00000029508	28.4018	-4.56971	1.26556	-3.61081	0.000305245	0.00734522	46.9363	45.2173	121.759	4.23922	0	0	2.36147	6.70124
ENSMFAG00000029591	DPYSL5	dihydropyrimidinase like 5 [Source:HGNC Symbol;Acc:HGNC:20637]	102136498	DPYSL5	186.545	-6.39696	1.2159	-5.26108	1.43208e-07	1.74348e-05	761.736	653.216	56.8209	3.17941	1.16899	1.94651	4.72293	9.5732
ENSMFAG00000029772	FLRT3	fibronectin leucine rich transmembrane protein 3 [Source:HGNC Symbol;Acc:HGNC:3762]	102115331	FLRT3	180.123	-2.37112	0.388205	-6.10791	1.00942e-09	3.68897e-07	328.554	335.999	231.342	311.582	39.7457	31.1442	80.2898	82.3295
ENSMFAG00000029911	IGSF11	immunoglobulin superfamily member 11 [Source:HGNC Symbol;Acc:HGNC:16669]	102146257	IGSF11	374.427	-1.7752	0.449775	-3.94687	7.91803e-05	0.00265505	751.958	715.129	549.945	300.984	120.406	86.6197	224.339	246.031
ENSMFAG00000030052	FBXO2	F-box protein 2 [Source:HGNC Symbol;Acc:HGNC:13581]	102124388	FBXO2	130.364	-6.09702	1.50993	-4.03796	5.3919e-05	0.00197892	471.318	532.173	0	24.3755	3.50697	6.81278	4.72293	0
ENSMFAG00000030111	NPY5R	neuropeptide Y receptor Y5 [Source:HGNC Symbol;Acc:HGNC:7958]	102118352	NPY5R	51.8942	-1.61822	0.428303	-3.77821	0.000157959	0.00447142	104.629	107.826	54.7916	45.5716	25.7178	25.3046	28.3376	22.9757
ENSMFAG00000030124	NAP1L3	nucleosome assembly protein 1 like 3 [Source:HGNC Symbol;Acc:HGNC:7639]	102133151	ENSMFAG00000030124	406.274	-1.83285	0.582537	-3.14632	0.00165339	0.025767	1010.11	1068.52	188.727	270.25	150.8	138.202	214.893	208.696
ENSMFAG00000030157	ZCCHC12	zinc finger CCHC-type containing 12 [Source:HGNC Symbol;Acc:HGNC:27273]	101865198	ZCCHC12	95.2808	-9.20257	2.69892	-3.40973	0.000650277	0.0130579	347.133	411.825	0	2.11961	1.16899	0	0	0
ENSMFAG00000030184			NA	ENSMFAG00000030184	120.511	-5.15673	1.35558	-3.80406	0.000142343	0.00411709	617.994	312.347	1.01466	6.35882	8.18293	7.78604	9.44586	0.95732
ENSMFAG00000030201	GPR173	G protein-coupled receptor 173 [Source:HGNC Symbol;Acc:HGNC:18186]	102116005	GPR173	53.1062	-1.32765	0.434516	-3.05548	0.00224703	0.0319671	112.451	89.0432	59.8649	42.3922	21.0418	30.1709	35.422	34.4635
ENSMFAG00000030222	PIRT	phosphoinositide interacting regulator of transient receptor potential channels [Source:HGNC Symbol;Acc:HGNC:37239]	102116698	PIRT	121.986	-4.63604	1.42862	-3.24511	0.00117404	0.0203075	494.786	430.608	0	12.7176	2.33798	2.91976	20.0725	12.4452
ENSMFAG00000030229			NA	ENSMFAG00000030229	46.3743	-2.16242	0.623638	-3.46743	0.000525464	0.0111269	136.897	88.3476	54.7916	23.3157	15.1969	12.6523	12.9881	26.805
ENSMFAG00000030235	CHODL	chondrolectin [Source:HGNC Symbol;Acc:HGNC:17807]	102136436	CHODL	1198.38	-2.03726	0.426253	-4.77946	1.75768e-06	0.000129564	2923.74	2761.04	960.882	1062.98	547.088	467.162	433.329	430.794
ENSMFAG00000030296	CLIP2	CAP-Gly domain containing linker protein 2 [Source:HGNC Symbol;Acc:HGNC:2586]	102114828	CLIP2	1530.47	-1.11089	0.305093	-3.64115	0.000271423	0.00679335	2933.52	2089.73	2155.14	1190.16	1111.71	996.613	949.309	817.551
ENSMFAG00000030378			NA	ENSMFAG00000030378	100.426	-3.69972	0.617764	-5.98889	2.11284e-09	5.85893e-07	269.883	252.521	155.243	67.8275	25.7178	8.75929	17.711	5.74392
ENSMFAG00000030381	ZEB2	zinc finger E-box binding homeobox 2 [Source:HGNC Symbol;Acc:HGNC:14881]	101867452	ZEB2	7258.18	-1.15213	0.396176	-2.90813	0.00363592	0.0443882	9338.36	7602.76	18024.4	5080.7	4866.51	3930.98	4977.97	4243.8
ENSMFAG00000030424	OXER1	oxoeicosanoid receptor 1 [Source:HGNC Symbol;Acc:HGNC:24884]	102147169	OXER1	40.8092	-1.51168	0.515911	-2.93011	0.00338843	0.0423994	33.2465	51.4781	114.656	42.3922	24.5488	19.4651	17.711	22.9757
ENSMFAG00000030498			NA	ENSMFAG00000030498	98.1181	-2.34549	0.553888	-4.2346	2.28961e-05	0.000999989	110.496	117.565	343.969	83.7245	30.3938	19.4651	44.8678	34.4635
ENSMFAG00000030573	LRRC4C	leucine rich repeat containing 4C [Source:HGNC Symbol;Acc:HGNC:29317]	102116664	LRRC4C	178.196	-1.8085	0.518145	-3.49035	0.000482397	0.0105081	483.052	357.564	167.419	100.681	68.9704	81.7534	103.904	62.2258
ENSMFAG00000030599	MFSD6	major facilitator superfamily domain containing 6 [Source:HGNC Symbol;Acc:HGNC:24711]	102146789	MFSD6	2311.78	-1.51458	0.428169	-3.53734	0.000404175	0.00917004	5075.96	4500.86	2794.37	1327.93	1426.17	1367.42	1101.62	899.88
ENSMFAG00000030600	NTRK1	neurotrophic receptor tyrosine kinase 1 [Source:HGNC Symbol;Acc:HGNC:8031]	102129364	NTRK1	27.0794	-4.83026	1.5254	-3.16656	0.00154255	0.024507	101.695	100.174	0	7.41863	2.33798	0	1.18073	3.82928
ENSMFAG00000030653	L1CAM	L1 cell adhesion molecule [Source:HGNC Symbol;Acc:HGNC:6470]	102127011	L1CAM	2319.13	-1.95247	0.537702	-3.63114	0.000282173	0.00697252	6268.92	5677.2	1368.77	1428.62	870.898	874.956	1050.85	1012.84
ENSMFAG00000030657			NA	ENSMFAG00000030657	47.9585	-1.42314	0.450619	-3.1582	0.00158747	0.0249847	100.717	68.1737	70.0115	40.2726	22.2108	28.2244	37.7834	16.2744
ENSMFAG00000030706	SNORD1C	small nucleolar RNA, C/D box 1C [Source:HGNC Symbol;Acc:HGNC:32677]	NA	snoR38	12.8429	-4.62271	1.52432	-3.03264	0.00242425	0.0337507	1.95568	6.26085	82.1874	8.47843	0	1.94651	0	1.91464
ENSMFAG00000030757	KCNJ9	potassium voltage-gated channel subfamily J member 9 [Source:HGNC Symbol;Acc:HGNC:6270]	102147075	KCNJ9	27.9092	-2.01891	0.673482	-2.99772	0.0027201	0.0367519	44.9806	31.9999	80.158	22.2559	9.35192	7.78604	4.72293	22.0184
ENSMFAG00000030761		N-acetyltransferase 8 like [Source:NCBI gene;Acc:102127634]	102127634	ENSMFAG00000030761	508.471	-5.47478	0.984395	-5.56157	2.67361e-08	4.5524e-06	2102.35	1739.13	93.3486	43.452	29.2248	26.2779	17.711	16.2744
ENSMFAG00000030766	IGF1	insulin like growth factor 1 [Source:HGNC Symbol;Acc:HGNC:5464]	102128018	IGF1	423.153	-1.08337	0.362952	-2.9849	0.00283674	0.0378015	585.725	501.564	904.061	308.403	322.641	290.03	257.4	215.397
ENSMFAG00000030817	KCNT2	potassium sodium-activated channel subfamily T member 2 [Source:HGNC Symbol;Acc:HGNC:18866]	102132195	KCNT2	58.2609	-2.4948	0.689692	-3.61727	0.000297731	0.0072141	115.385	105.043	158.287	16.9569	18.7038	20.4384	23.6147	7.65856
ENSMFAG00000030854	AVIL	advillin [Source:HGNC Symbol;Acc:HGNC:14188]	102119080	AVIL	490.742	-1.42488	0.473147	-3.01149	0.00259968	0.0356207	843.875	931.476	886.812	198.183	251.333	211.196	288.099	314.958
ENSMFAG00000030868	CAMKV	CaM kinase like vesicle associated [Source:HGNC Symbol;Acc:HGNC:28788]	101925161	CAMKV	5.27342	-5.7475	1.86953	-3.0743	0.00210995	0.0305139	1.95568	3.47825	31.4544	5.29902	0	0	0	0
ENSMFAG00000030948	CUBN	cubilin [Source:HGNC Symbol;Acc:HGNC:2548]	102122476	CUBN	116.84	-3.59318	0.605266	-5.93653	2.91113e-09	7.56885e-07	262.061	232.347	312.515	56.1696	26.8868	23.3581	11.8073	9.5732
ENSMFAG00000030971	SOX10	SRY-box transcription factor 10 [Source:HGNC Symbol;Acc:HGNC:11190]	102119321	SOX10	1019.88	-1.54671	0.52772	-2.93093	0.00337949	0.0423527	2221.65	2279.65	665.616	911.431	277.051	335.773	704.897	762.984
ENSMFAG00000030986	GPM6A	glycoprotein M6A [Source:NCBI gene;Acc:102143546]	102143546	GPM6A	139.902	-2.92513	0.69172	-4.22877	2.34969e-05	0.00102112	395.047	420.868	117.7	55.1098	28.0558	15.5721	54.3137	32.5489
ENSMFAG00000031011	ARHGEF26	Rho guanine nucleotide exchange factor 26 [Source:HGNC Symbol;Acc:HGNC:24490]	102141519	ARHGEF26	1423.06	-1.47933	0.453276	-3.26363	0.00109995	0.0194102	2921.78	2781.21	1738.11	937.927	468.765	510.959	1011.89	1013.8
ENSMFAG00000031055	RGS7	regulator of G protein signaling 7 [Source:HGNC Symbol;Acc:HGNC:10003]	101866408	RGS7	46.0344	-4.35822	1.34761	-3.23403	0.00122056	0.0208846	149.609	194.086	0	7.41863	2.33798	4.86627	7.0844	2.87196
ENSMFAG00000031066	CDH8	cadherin 8 [Source:HGNC Symbol;Acc:HGNC:1767]	102125482	ENSMFAG00000031066	36.2579	-4.82747	1.488	-3.24428	0.00117749	0.0203268	141.787	122.434	0	15.8971	5.84495	2.91976	1.18073	0
ENSMFAG00000031068	APOA2	apolipoprotein A2 [Source:HGNC Symbol;Acc:HGNC:601]	102119646	APOA2	35.592	-4.48402	1.52116	-2.94776	0.0032009	0.041027	128.097	143.304	0	1.0598	5.84495	0.973255	3.5422	1.91464
ENSMFAG00000031074	PAPOLB	poly(A) polymerase beta [Source:HGNC Symbol;Acc:HGNC:15970]	NA	PAPOLB	6.23536	-5.98959	1.96766	-3.04402	0.00233439	0.0328091	1.95568	2.08695	41.601	4.23922	0	0	0	0
ENSMFAG00000031094	PLCD4	phospholipase C delta 4 [Source:HGNC Symbol;Acc:HGNC:9062]	102122144	PLCD4	727.398	-1.45711	0.407535	-3.57542	0.000349671	0.00814681	824.318	952.345	1723.91	765.178	264.192	252.073	467.57	569.605
ENSMFAG00000031107	SERPIND1	serpin family D member 1 [Source:HGNC Symbol;Acc:HGNC:4838]	102120463	SERPIND1	657.005	-5.39276	1.15934	-4.65159	3.29389e-06	0.00021797	2520.87	2511.99	86.246	14.8373	28.0558	66.1813	10.6266	17.2318
ENSMFAG00000031122	GDAP1L1	ganglioside induced differentiation associated protein 1 like 1 [Source:NCBI gene;Acc:101866890]	101866890	GDAP1L1	51.6617	-3.95859	0.88672	-4.46431	8.03261e-06	0.000447642	170.144	173.913	33.4837	10.598	7.01394	4.86627	9.44586	3.82928
ENSMFAG00000031123	RIMS2	regulating synaptic membrane exocytosis 2 [Source:HGNC Symbol;Acc:HGNC:17283]	NA	RIMS2	21.7883	-6.28504	1.81141	-3.4697	0.00052103	0.0110466	86.0498	49.3912	36.5277	0	2.33798	0	0	0
ENSMFAG00000031167	PPP4R4	protein phosphatase 4 regulatory subunit 4 [Source:HGNC Symbol;Acc:HGNC:23788]	102132081	PPP4R4	81.7053	-4.34011	1.41731	-3.06222	0.002197	0.0314603	311.931	306.782	0	4.23922	2.33798	12.6523	7.0844	8.61588
ENSMFAG00000031188	CGREF1	cell growth regulator with EF-hand domain 1 [Source:HGNC Symbol;Acc:HGNC:16962]	102131669	CGREF1	56.0011	-3.74295	0.780067	-4.79824	1.60062e-06	0.000122108	189.701	163.478	42.6157	21.1961	4.67596	6.81278	7.0844	12.4452
ENSMFAG00000031190	POU1F1	POU class 1 homeobox 1 [Source:HGNC Symbol;Acc:HGNC:9210]	102116474	POU1F1	43.2269	-2.23656	0.776954	-2.87862	0.00399413	0.047371	16.6233	24.3478	176.551	67.8275	11.6899	12.6523	18.8917	17.2318
ENSMFAG00000031204	PPFIA2	PTPRF interacting protein alpha 2 [Source:HGNC Symbol;Acc:HGNC:9246]	101925923	PPFIA2	358.527	-1.98497	0.487264	-4.07372	4.6269e-05	0.00174961	485.986	513.39	1058.29	232.097	115.73	96.3522	180.652	185.72
ENSMFAG00000031208	TTYH1	tweety family member 1 [Source:NCBI gene;Acc:101866113]	101866113	TTYH1	222.762	-3.13406	0.741596	-4.2261	2.37776e-05	0.00103075	762.714	624.694	85.2313	127.176	24.5488	68.1278	63.7596	25.8476
ENSMFAG00000031227	PFKFB1	6-phosphofructo-2-kinase/fructose-2,6-biphosphatase 1 [Source:HGNC Symbol;Acc:HGNC:8872]	102139243	PFKFB1	33.1141	-7.67429	1.97894	-3.87799	0.000105323	0.00328572	129.075	131.478	0	3.17941	0	0	1.18073	0
ENSMFAG00000031307	ATP2B3	ATPase plasma membrane Ca2+ transporting 3 [Source:HGNC Symbol;Acc:HGNC:816]	102116890	ATP2B3	228.593	-4.33753	0.833913	-5.20142	1.97767e-07	2.21474e-05	812.584	716.52	183.653	29.6745	29.2248	25.3046	21.2532	10.5305
ENSMFAG00000031314	UCHL1	ubiquitin C-terminal hydrolase L1 [Source:HGNC Symbol;Acc:HGNC:12513]	102133043	UCHL1	3413.55	-4.70836	1.06507	-4.42071	9.83788e-06	0.000520811	11381.1	14447.3	113.642	360.333	238.474	269.592	233.785	264.22
ENSMFAG00000031345	MMP17	matrix metallopeptidase 17 [Source:HGNC Symbol;Acc:HGNC:7163]	102140771	MMP17	72.6089	-4.56715	0.98597	-4.63214	3.61909e-06	0.000236328	258.149	219.826	70.0115	9.53824	1.16899	13.6256	4.72293	3.82928
ENSMFAG00000031347	SYT17	synaptotagmin 17 [Source:HGNC Symbol;Acc:HGNC:24119]	102140365	SYT17	211.636	-1.9007	0.529795	-3.58762	0.000333714	0.00787836	519.232	509.912	167.419	138.834	97.0262	125.55	61.3981	73.7136
ENSMFAG00000031365	RTN1	reticulon 1 [Source:HGNC Symbol;Acc:HGNC:10467]	102117074	RTN1	855.372	-3.3962	0.828448	-4.09947	4.14101e-05	0.00158997	2632.34	3127.64	386.585	102.801	148.462	139.175	134.604	171.36
ENSMFAG00000031379	APBA1	amyloid beta precursor protein binding family A member 1 [Source:HGNC Symbol;Acc:HGNC:578]	102124506	APBA1	676.39	-1.79978	0.518494	-3.47117	0.000518198	0.0110267	1809	1446.26	647.352	300.984	300.431	317.281	294.002	295.812
ENSMFAG00000031450	ANPEP	alanyl aminopeptidase, membrane [Source:HGNC Symbol;Acc:HGNC:500]	102115663	ANPEP	128.376	-1.24937	0.397244	-3.1451	0.00166028	0.0258282	240.548	219.13	88.2753	174.868	51.4356	78.8336	94.4586	79.4575
ENSMFAG00000031474	ANGPTL1	angiopoietin like 1 [Source:HGNC Symbol;Acc:HGNC:489]	102115159	ANGPTL1	536.406	-2.57819	0.40717	-6.33198	2.42028e-10	1.14277e-07	1168.52	1361.39	731.569	414.383	156.645	163.507	113.35	181.891
ENSMFAG00000031475	VSTM2L	V-set and transmembrane domain containing 2 like [Source:HGNC Symbol;Acc:HGNC:16096]	102121226	VSTM2L	321.186	-7.98844	2.19005	-3.64761	0.000264691	0.00666303	1314.22	1243.13	0	2.11961	2.33798	1.94651	0	5.74392
ENSMFAG00000031489	GPD1	glycerol-3-phosphate dehydrogenase 1 [Source:NCBI gene;Acc:101865501]	101865501	GPD1	5400.08	-2.89234	0.748355	-3.86494	0.000111118	0.0033997	17408.5	16985	1080.61	2598.64	1419.15	1196.13	1389.72	1122.94
ENSMFAG00000031490	DLGAP1	DLG associated protein 1 [Source:HGNC Symbol;Acc:HGNC:2905]	102116971	DLGAP1	43.0892	-2.24482	0.644744	-3.48172	0.000498206	0.0107188	89.9612	70.2607	108.568	15.8971	9.35192	11.6791	18.8917	20.1037
ENSMFAG00000031550	NEFL	neurofilament light [Source:HGNC Symbol;Acc:HGNC:7739]	101865563	NEFL	1118.69	-12.758	2.08618	-6.11546	9.62818e-10	3.68897e-07	4476.55	4364.51	90.3046	16.9569	0	0	1.18073	0
ENSMFAG00000031591	GABRB1	gamma-aminobutyric acid type A receptor beta1 subunit [Source:HGNC Symbol;Acc:HGNC:4081]	101866597	GABRB1	34.3297	-8.45377	1.49201	-5.66602	1.46151e-08	2.68765e-06	157.432	70.2607	40.5864	6.35882	0	0	0	0
ENSMFAG00000031596	TLX2	T cell leukemia homeobox 2 [Source:HGNC Symbol;Acc:HGNC:5057]	102124339	TLX2	83.3209	-7.33412	1.76447	-4.15656	3.2308e-05	0.00132493	329.532	325.564	0	7.41863	0	0	1.18073	2.87196
ENSMFAG00000031598	DHCR24	24-dehydrocholesterol reductase [Source:NCBI gene;Acc:102144711]	102144711	DHCR24	797.087	-1.50251	0.496581	-3.02571	0.00248049	0.0343944	1449.16	1185.39	1375.88	702.65	225.615	175.186	683.644	579.178
ENSMFAG00000031606	GPD2	glycerol-3-phosphate dehydrogenase 2 [Source:HGNC Symbol;Acc:HGNC:4456]	102127260	GPD2	6339.77	-1.0503	0.333461	-3.14969	0.00163442	0.0255397	11735	9832.32	8481.53	4153.37	4458.53	3711.02	4479.7	3866.61
ENSMFAG00000031629		RAD54 homolog B [Source:NCBI gene;Acc:101864892]	101864892	ENSMFAG00000031629	493.795	-1.3118	0.434921	-3.01619	0.00255972	0.0353225	543.678	563.477	1346.45	362.453	226.784	286.137	349.497	271.879
ENSMFAG00000031633	COL19A1	collagen type XIX alpha 1 chain [Source:HGNC Symbol;Acc:HGNC:2196]	102122890	COL19A1	29.1819	-3.3813	0.954227	-3.54349	0.000394861	0.00899378	24.446	34.7825	123.788	29.6745	5.84495	0.973255	12.9881	0.95732
ENSMFAG00000031637	SPRED3	sprouty related EVH1 domain containing 3 [Source:HGNC Symbol;Acc:HGNC:31041]	102120339	SPRED3	30.0648	-3.21979	0.650064	-4.95303	7.30664e-07	6.57974e-05	69.4265	68.8694	61.8942	16.9569	3.50697	6.81278	8.26513	4.7866
ENSMFAG00000031640	AFF3	AF4/FMR2 family member 3 [Source:HGNC Symbol;Acc:HGNC:6473]	102123412	AFF3	231.377	-1.17903	0.410045	-2.87538	0.00403544	0.0477637	250.327	187.13	593.575	253.293	120.406	145.015	145.23	156.043
ENSMFAG00000031732	LRRC8C	leucine rich repeat containing 8 VRAC subunit C [Source:HGNC Symbol;Acc:HGNC:25075]	102142404	LRRC8C	3212.89	-1.3636	0.432645	-3.15179	0.00162275	0.0254256	3196.55	2971.82	9260.79	3080.85	2063.27	1947.48	1777	1405.35
ENSMFAG00000031768	OGDHL	oxoglutarate dehydrogenase like [Source:HGNC Symbol;Acc:HGNC:25590]	102145238	OGDHL	441.199	-2.4055	0.746897	-3.22065	0.00127898	0.0215466	1256.52	1360	243.518	109.16	73.6464	113.871	159.399	213.482
ENSMFAG00000031779	TF	transferrin [Source:HGNC Symbol;Acc:HGNC:11740]	101866521	TF	1129.79	-5.99292	0.967345	-6.19523	5.82011e-10	2.54194e-07	4580.2	3972.16	221.196	125.057	18.7038	22.3849	50.7715	47.866
ENSMFAG00000031824	SCG3	secretogranin III [Source:NCBI gene;Acc:101925820]	101925820	SCG3	269.846	-3.8289	0.700167	-5.46855	4.5373e-08	7.01269e-06	838.008	902.259	193.8	82.6647	30.3938	30.1709	46.0486	35.4208
ENSMFAG00000031843		liver carboxylesterase 1-like [Source:NCBI gene;Acc:102127617]	102127617	CES1	189.358	-3.44158	0.697264	-4.93583	7.98092e-07	7.07749e-05	634.617	554.433	118.715	79.4853	28.0558	50.6093	25.9761	22.9757
ENSMFAG00000031844	HCN1	hyperpolarization activated cyclic nucleotide gated potassium channel 1 [Source:HGNC Symbol;Acc:HGNC:4845]	102145182	HCN1	680.043	-1.57135	0.439078	-3.57875	0.000345246	0.00808506	1631.03	1298.08	743.745	397.427	322.641	303.656	414.437	329.318
ENSMFAG00000031861	AKAIN1	A-kinase anchor inhibitor 1 [Source:HGNC Symbol;Acc:HGNC:28285]	102130712	AKAIN1	48.0331	-6.21455	1.70189	-3.65156	0.000260649	0.00658691	175.033	203.13	0	1.0598	0	1.94651	1.18073	1.91464
ENSMFAG00000031872	SHISA6	shisa family member 6 [Source:HGNC Symbol;Acc:HGNC:34491]	102134511	SHISA6	22.2994	-3.40077	0.994888	-3.41825	0.000630259	0.0127291	15.6454	25.0434	106.539	15.8971	4.67596	3.89302	0	6.70124
ENSMFAG00000031894	FOXD2	forkhead box D2 [Source:HGNC Symbol;Acc:HGNC:3803]	102117905	FOXD2	23.406	-3.1755	0.746396	-4.25444	2.09575e-05	0.00093879	55.7368	49.3912	46.6743	16.9569	3.50697	10.7058	2.36147	1.91464
ENSMFAG00000031904	PI15	peptidase inhibitor 15 [Source:HGNC Symbol;Acc:HGNC:8946]	102121437	PI15	42.3617	-3.55823	0.743181	-4.78783	1.6859e-06	0.000125866	118.318	91.1302	77.1141	25.4353	11.6899	0.973255	9.44586	4.7866
ENSMFAG00000031919	CNTN4	contactin 4 [Source:HGNC Symbol;Acc:HGNC:2174]	102145604	CNTN4	657.998	-1.48639	0.385199	-3.85875	0.000113966	0.00345112	1209.59	1065.04	1193.24	411.204	351.866	381.516	402.63	248.903
ENSMFAG00000031943	CBLN4	cerebellin 4 precursor [Source:HGNC Symbol;Acc:HGNC:16231]	102119700	CBLN4	29.771	-5.87914	1.95957	-3.00022	0.00269787	0.0366215	117.341	112.695	0	4.23922	0	3.89302	0	0
ENSMFAG00000032046	CDO1	cysteine dioxygenase type 1 [Source:NCBI gene;Acc:101866783]	101866783	CDO1	780.558	-2.28891	0.721739	-3.17138	0.00151715	0.0242305	2185.47	2370.08	196.844	431.34	184.701	205.357	260.942	409.733
ENSMFAG00000032053	ABAT	4-aminobutyrate aminotransferase [Source:HGNC Symbol;Acc:HGNC:23]	102145640	ABAT	240.51	-2.85326	0.698151	-4.08688	4.37213e-05	0.00166771	815.517	618.433	175.536	80.5451	92.3503	63.2616	40.1449	38.2928
ENSMFAG00000032111	SGCD	sarcoglycan delta [Source:HGNC Symbol;Acc:HGNC:10807]	102139267	SGCD	1358.09	-1.059	0.312444	-3.38942	0.000700403	0.0137638	1721	1407.3	2926.28	1286.6	909.475	801.962	1001.26	810.85
ENSMFAG00000032113	STMN4	stathmin 4 [Source:HGNC Symbol;Acc:HGNC:16078]	102128227	STMN4	77.6629	-6.61656	1.67335	-3.95407	7.68329e-05	0.002607	273.795	338.086	0	3.17941	1.16899	3.89302	1.18073	0
ENSMFAG00000032114	DACH1	dachshund family transcription factor 1 [Source:HGNC Symbol;Acc:HGNC:2663]	102138345	DACH1	513.607	-1.73993	0.507128	-3.43095	0.000601474	0.012333	440.027	435.477	1745.21	541.56	279.389	262.779	199.544	204.866
ENSMFAG00000032202	RBP5	retinol binding protein 5 [Source:HGNC Symbol;Acc:HGNC:15847]	102138977	RBP5	26.7431	-3.86018	1.31182	-2.94262	0.00325443	0.0413383	97.7839	95.9997	0	6.35882	4.67596	3.89302	2.36147	2.87196
ENSMFAG00000032207	NPPB	natriuretic peptide B [Source:HGNC Symbol;Acc:HGNC:7940]	102115953	NPPB	696.539	-4.13657	0.935175	-4.42331	9.72011e-06	0.000516141	2402.55	2571.12	95.3779	203.482	45.5906	26.2779	101.543	126.366
ENSMFAG00000032226	PHGDH	phosphoglycerate dehydrogenase [Source:HGNC Symbol;Acc:HGNC:8923]	102128351	PHGDH	1232.59	-1.77503	0.567026	-3.13043	0.00174551	0.0267098	3187.75	3027.47	481.963	933.687	603.199	579.087	512.438	535.142
ENSMFAG00000032284	TINCR	TINCR ubiquitin domain containing [Source:HGNC Symbol;Acc:HGNC:14607]	NA	TINCR	11.4328	-5.38742	1.52683	-3.52849	0.000417934	0.00938472	28.3573	13.2174	46.6743	1.0598	0	0.973255	1.18073	0
ENSMFAG00000032319	MDGA2	MAM domain containing glycosylphosphatidylinositol anchor 2 [Source:HGNC Symbol;Acc:HGNC:19835]	102124881	MDGA2	121.286	-3.28871	0.724002	-4.5424	5.56161e-06	0.000334238	437.094	299.13	55.8062	87.9637	31.5627	26.2779	24.7954	7.65856
ENSMFAG00000032340	GPAM	glycerol-3-phosphate acyltransferase, mitochondrial [Source:HGNC Symbol;Acc:HGNC:24865]	102143856	GPAM	4281.52	-1.33066	0.301115	-4.4191	9.91108e-06	0.000521526	7924.4	6525.9	6793.14	3264.2	2553.08	2184.96	2669.64	2336.82
ENSMFAG00000032342	PTPRR	protein tyrosine phosphatase receptor type R [Source:HGNC Symbol;Acc:HGNC:9680]	102116370	PTPRR	152.062	-4.65467	1.3573	-3.42936	0.000605003	0.0123763	580.836	566.955	0	22.2559	18.7038	16.5453	3.5422	7.65856
ENSMFAG00000032363	MEGF9	multiple EGF like domains 9 [Source:HGNC Symbol;Acc:HGNC:3234]	101926278	MEGF9	1393.99	-1.09008	0.308607	-3.53225	0.000412032	0.00931825	2499.36	2118.95	1916.69	1052.39	1049.75	964.496	786.368	763.941
ENSMFAG00000032414	SCG5	secretogranin V [Source:NCBI gene;Acc:102121663]	102121663	SCG5	111.891	-7.40064	1.29623	-5.70938	1.1339e-08	2.22576e-06	403.847	454.26	24.3518	7.41863	0	0.973255	2.36147	1.91464
ENSMFAG00000032443	ANO3	anoctamin 3 [Source:HGNC Symbol;Acc:HGNC:14004]	101865236	ANO3	29.6524	-3.64456	1.23387	-2.95375	0.00313936	0.0404373	40.0914	26.4347	153.213	0	2.33798	6.81278	3.5422	4.7866
ENSMFAG00000032486	SGK2	serum/glucocorticoid regulated kinase 2 [Source:HGNC Symbol;Acc:HGNC:13900]	102120204	SGK2	155.086	-6.2661	1.40596	-4.4568	8.31915e-06	0.00045703	603.326	606.607	0	14.8373	3.50697	1.94651	4.72293	5.74392
ENSMFAG00000032512	POLN	DNA polymerase nu [Source:HGNC Symbol;Acc:HGNC:18870]	102135677	POLN	32.3931	-2.93708	0.836093	-3.51286	0.000443315	0.00984081	50.8476	42.4347	118.715	16.9569	14.0279	0.973255	9.44586	5.74392
ENSMFAG00000032560	SLC7A14	solute carrier family 7 member 14 [Source:HGNC Symbol;Acc:HGNC:29326]	102125172	SLC7A14	216.416	-7.24725	1.41064	-5.13757	2.78316e-07	2.96474e-05	898.634	710.259	102.481	8.47843	10.5209	0	0	0.95732
ENSMFAG00000032568	OLFM3	olfactomedin 3 [Source:NCBI gene;Acc:101866402]	101866402	OLFM3	65.9747	-5.84045	1.5446	-3.78119	0.000156078	0.00444086	246.415	259.478	0	12.7176	3.50697	0	4.72293	0.95732
ENSMFAG00000032576	PTPRZ1	protein tyrosine phosphatase receptor type Z1 [Source:HGNC Symbol;Acc:HGNC:9685]	102144022	PTPRZ1	496.848	-2.75373	0.460347	-5.98186	2.20609e-09	6.02194e-07	1153.85	1044.87	1011.61	251.174	116.899	143.068	134.604	118.708
ENSMFAG00000032615	NOS2	nitric oxide synthase 2 [Source:HGNC Symbol;Acc:HGNC:7873]	102121432	NOS2	186.409	-2.03501	0.610654	-3.33251	0.000860668	0.0160126	111.474	89.7389	443.406	554.277	86.5053	71.0476	64.9403	69.8843
ENSMFAG00000032630	AGBL4	ATP/GTP binding protein like 4 [Source:HGNC Symbol;Acc:HGNC:25892]	107126370	AGBL4	30.1161	-4.57305	1.1697	-3.9096	9.24482e-05	0.00297435	72.3601	105.739	46.6743	6.35882	0	3.89302	5.90366	0
ENSMFAG00000032662			NA	PSAT1	209.396	-1.34278	0.449232	-2.98905	0.00279845	0.0375491	398.958	452.173	112.627	237.396	102.871	111.924	140.507	118.708
ENSMFAG00000032675	VCAN	versican [Source:HGNC Symbol;Acc:HGNC:2464]	101867063	VCAN	4557.71	-1.33272	0.416241	-3.20181	0.00136567	0.0226359	8647.03	7752.33	7510.5	2189.56	2429.16	2359.17	3002.6	2571.36
ENSMFAG00000032682	HAS3	hyaluronan synthase 3 [Source:HGNC Symbol;Acc:HGNC:4820]	102114972	HAS3	272.395	-1.96618	0.253565	-7.75415	8.89358e-15	1.10979e-11	320.731	404.173	450.509	559.577	128.589	96.3522	106.266	112.964
ENSMFAG00000032684	SIX1	SIX homeobox 1 [Source:HGNC Symbol;Acc:HGNC:10887]	102128485	SIX1	14.7539	-3.28854	0.992097	-3.31473	0.000917309	0.0167291	18.5789	27.1304	53.7769	7.41863	5.84495	2.91976	2.36147	0
ENSMFAG00000032690	ST8SIA3	ST8 alpha-N-acetyl-neuraminide alpha-2,8-sialyltransferase 3 [Source:HGNC Symbol;Acc:HGNC:14269]	NA	ST8SIA3	24.2164	-7.95016	2.64215	-3.00897	0.00262131	0.0358608	119.296	74.4346	0	0	0	0	0	0
ENSMFAG00000032698	SDK1	sidekick cell adhesion molecule 1 [Source:HGNC Symbol;Acc:HGNC:19307]	102128786	SDK1	199.439	-1.54493	0.448696	-3.44316	0.000574964	0.0118591	302.152	219.13	537.769	129.296	109.885	109.005	94.4586	93.8173
ENSMFAG00000032734	GNAO1	G protein subunit alpha o1 [Source:HGNC Symbol;Acc:HGNC:4389]	102131761	GNAO1	1781.36	-6.04344	1.20614	-5.01055	5.42736e-07	5.12519e-05	7032.62	6882.07	85.2313	38.1529	77.1534	88.5662	21.2532	25.8476
ENSMFAG00000032745	GLI1	GLI family zinc finger 1 [Source:HGNC Symbol;Acc:HGNC:4317]	102136450	GLI1	109.281	-1.30934	0.45454	-2.88058	0.00396947	0.0471426	206.324	228.173	104.51	83.7245	37.4077	59.3685	79.1091	75.6283
ENSMFAG00000032750	BMP3	bone morphogenetic protein 3 [Source:HGNC Symbol;Acc:HGNC:1070]	102143537	BMP3	368.218	-4.72009	1.05206	-4.4865	7.24028e-06	0.000416078	1471.65	1252.87	94.3633	19.0765	12.8589	11.6791	55.4944	27.7623
ENSMFAG00000032754		T-complex protein 10A homolog [Source:NCBI gene;Acc:101867510]	101867510	ENSMFAG00000032754	172.385	-1.50824	0.342352	-4.40552	1.05533e-05	0.000543852	192.634	229.565	416.01	182.286	88.8433	87.5929	87.3742	94.7746
ENSMFAG00000032771	FAM78B	family with sequence similarity 78 member B [Source:HGNC Symbol;Acc:HGNC:13495]	102141874	FAM78B	95.8095	-1.68181	0.490521	-3.42861	0.000606674	0.012396	227.836	196.173	88.2753	72.0667	46.7596	64.2348	31.8798	39.2501
ENSMFAG00000032820	FOXO6	forkhead box O6 [Source:HGNC Symbol;Acc:HGNC:24814]	102116454	FOXO6	172.677	-1.55385	0.512382	-3.0326	0.00242457	0.0337507	319.753	265.738	70.0115	375.171	81.8293	103.165	61.3981	104.348
ENSMFAG00000032844	KCNC2	potassium voltage-gated channel subfamily C member 2 [Source:HGNC Symbol;Acc:HGNC:6234]	102129064	KCNC2	28.4037	-8.18067	1.998	-4.09443	4.23201e-05	0.00162134	110.496	102.956	0	13.7775	0	0	0	0
ENSMFAG00000032853	CDH7	cadherin 7 [Source:HGNC Symbol;Acc:HGNC:1766]	102126966	CDH7	82.2984	-3.08911	0.683666	-4.51845	6.22953e-06	0.000367669	208.28	183.652	163.36	33.9137	12.8589	5.83953	18.8917	31.5915
ENSMFAG00000032887		synaptotagmin like 2 [Source:NCBI gene;Acc:102115536]	102115536	ENSMFAG00000032887	720.193	-1.24836	0.330554	-3.77657	0.000159006	0.0044876	1274.12	1245.91	935.515	598.789	556.44	476.895	343.593	330.275
ENSMFAG00000033017	B4GALT6	beta-1,4-galactosyltransferase 6 [Source:HGNC Symbol;Acc:HGNC:929]	102126845	B4GALT6	987.869	-1.22374	0.30866	-3.96469	7.34904e-05	0.00252235	1520.54	1470.6	1700.57	841.484	523.708	434.072	768.657	643.319
ENSMFAG00000033032	SH3BGRL2	SH3 domain binding glutamate rich protein like 2 [Source:HGNC Symbol;Acc:HGNC:15567]	102139872	SH3BGRL2	349.955	-1.05775	0.316426	-3.3428	0.000829373	0.0155797	366.69	381.216	762.009	381.529	240.812	247.207	201.905	218.269
ENSMFAG00000033109	MGST1	microsomal glutathione S-transferase 1 [Source:NCBI gene;Acc:102146648]	102146648	MGST1	653.922	-3.88132	0.722033	-5.37554	7.63525e-08	1.03167e-05	2180.58	2191.99	271.929	254.353	68.9704	62.2883	107.447	93.8173
ENSMFAG00000033118	ASPN	asporin [Source:NCBI gene;Acc:101926819]	101926819	ASPN	469.826	-1.05172	0.321927	-3.26695	0.00108714	0.0192425	733.379	724.172	697.071	380.47	406.809	339.666	244.412	232.629
ENSMFAG00000033124	S100B	S100 calcium binding protein B [Source:NCBI gene;Acc:101925200]	101925200	S100B	899.753	-2.62856	0.675141	-3.89335	9.887e-05	0.00312343	2406.46	2914.78	320.632	554.277	156.645	215.089	249.135	381.013
ENSMFAG00000033132	EHD3	EH domain containing 3 [Source:HGNC Symbol;Acc:HGNC:3244]	102118483	EHD3	1317.16	-1.1783	0.178816	-6.58945	4.41472e-11	2.41016e-08	2197.2	1914.43	1504.74	1691.45	819.462	749.406	792.272	868.289
ENSMFAG00000033157			NA	ENSMFAG00000033157	21.6555	-2.11879	0.682507	-3.10442	0.00190651	0.0284476	32.2687	45.9129	50.7329	11.6578	11.6899	2.91976	9.44586	8.61588
ENSMFAG00000033174	ST8SIA4	ST8 alpha-N-acetyl-neuraminide alpha-2,8-sialyltransferase 4 [Source:HGNC Symbol;Acc:HGNC:10871]	102124621	ST8SIA4	1148.9	-1.93081	0.669153	-2.88546	0.00390846	0.046632	544.656	482.086	4460.44	1794.25	476.948	375.676	603.354	453.77
ENSMFAG00000033220	IRAK1BP1	interleukin 1 receptor associated kinase 1 binding protein 1 [Source:HGNC Symbol;Acc:HGNC:17368]	102145280	IRAK1BP1	436.001	-1.05651	0.366343	-2.88393	0.00392751	0.0467713	420.471	470.26	1019.73	445.118	238.474	245.26	347.135	301.556
ENSMFAG00000033258	NSG2	neuronal vesicle trafficking associated 2 [Source:NCBI gene;Acc:101865701]	101865701	NSG2	1453.56	-4.86721	1.04663	-4.65034	3.31387e-06	0.000218465	5760.45	5264.68	76.0994	142.014	118.068	111.924	76.7476	78.5002
ENSMFAG00000033316	LHFPL4	LHFPL tetraspan subfamily member 4 [Source:HGNC Symbol;Acc:HGNC:29568]	102143216	LHFPL4	27.9777	-6.64916	1.83105	-3.63134	0.000281954	0.00697252	114.407	80.6954	26.3811	0	2.33798	0	0	0
ENSMFAG00000033363	IGSF1	immunoglobulin superfamily member 1 [Source:HGNC Symbol;Acc:HGNC:5948]	102126657	IGSF1	90.167	-2.65109	0.775876	-3.4169	0.000633384	0.012774	151.565	220.521	238.445	11.6578	17.5349	14.5988	35.422	31.5915
ENSMFAG00000033365	DSCAM	DS cell adhesion molecule [Source:HGNC Symbol;Acc:HGNC:3039]	102140477	DSCAM	41.925	-3.14699	0.818254	-3.84598	0.00012007	0.00361037	30.313	42.4347	177.565	50.8706	19.8728	2.91976	4.72293	6.70124
ENSMFAG00000033406	PMFBP1	polyamine modulated factor 1 binding protein 1 [Source:HGNC Symbol;Acc:HGNC:17728]	101866736	PMFBP1	26.4005	-3.36071	0.957522	-3.5098	0.000448449	0.00991218	24.446	43.1303	120.744	4.23922	2.33798	5.83953	4.72293	5.74392
ENSMFAG00000033407	GJA3	gap junction protein alpha 3 [Source:HGNC Symbol;Acc:HGNC:4277]	102130697	GJA3	452.788	-1.93426	0.4949	-3.90839	9.29148e-05	0.00298386	1248.7	971.824	319.618	330.659	180.025	170.32	227.881	173.275
ENSMFAG00000033421	GABRB3	gamma-aminobutyric acid type A receptor beta3 subunit [Source:HGNC Symbol;Acc:HGNC:4083]	102131281	GABRB3	122.048	-2.42368	0.599857	-4.04044	5.33521e-05	0.00196637	146.676	97.3911	422.098	156.851	22.2108	19.4651	59.0366	52.6526
ENSMFAG00000033434		NKG2D ligand 1 [Source:NCBI gene;Acc:102131633]	102131633	ENSMFAG00000033434	145.472	-1.82682	0.44357	-4.11844	3.81443e-05	0.00148414	133.964	130.087	411.951	232.097	54.9426	67.1546	68.4825	65.0977
ENSMFAG00000033456	GLT1D1	glycosyltransferase 1 domain containing 1 [Source:HGNC Symbol;Acc:HGNC:26483]	101867237	GLT1D1	72.8837	-3.39452	1.00778	-3.36833	0.000756247	0.0145985	283.573	217.043	25.3665	6.35882	5.84495	12.6523	23.6147	8.61588
ENSMFAG00000033460	NECAB1	N-terminal EF-hand calcium binding protein 1 [Source:HGNC Symbol;Acc:HGNC:20983]	101865576	NECAB1	110.976	-2.1995	0.619906	-3.54811	0.000388005	0.00888642	290.418	290.782	104.51	43.452	28.0558	51.5825	33.0605	45.9513
ENSMFAG00000033480	GPRC5A	G protein-coupled receptor class C group 5 member A [Source:HGNC Symbol;Acc:HGNC:9836]	102121233	GPRC5A	114.726	-1.8006	0.53938	-3.33828	0.000842997	0.0158017	255.216	245.565	166.404	45.5716	58.4495	44.7697	62.5788	39.2501
ENSMFAG00000033610	CHGB	chromogranin B [Source:HGNC Symbol;Acc:HGNC:1930]	102117114	CHGB	546.237	-4.22461	0.736221	-5.73823	9.56705e-09	1.96848e-06	1578.23	1712	775.199	82.6647	37.4077	41.85	60.2174	82.3295
ENSMFAG00000033629	TUBB3	tubulin beta 3 class III [Source:NCBI gene;Acc:101925940]	101925940	TUBB3	1934.92	-9.60266	1.56495	-6.13607	8.45897e-10	3.39588e-07	7894.09	7449.72	44.645	71.0069	7.01394	10.7058	1.18073	0.95732
ENSMFAG00000033630			NA	ENSMFAG00000033630	374.642	-1.75248	0.513718	-3.41137	0.000646362	0.0129942	925.035	887.65	237.43	260.712	181.194	149.881	207.809	147.427
ENSMFAG00000033646	BCAS1	breast carcinoma amplified sequence 1 [Source:HGNC Symbol;Acc:HGNC:974]	102115338	BCAS1	38.9195	-2.91138	0.570148	-5.10636	3.28422e-07	3.41519e-05	94.8504	62.6085	82.1874	34.9735	10.5209	2.91976	11.8073	11.4878
ENSMFAG00000033664	PAM	peptidylglycine alpha-amidating monooxygenase [Source:HGNC Symbol;Acc:HGNC:8596]	101926659	PAM	105901	-2.00469	0.497629	-4.02848	5.61394e-05	0.00203476	284651	247793	77938	67823.2	39383.3	36382.2	49185.8	44050.1
ENSMFAG00000033705	BAALC	BAALC binder of MAP3K1 and KLF4 [Source:HGNC Symbol;Acc:HGNC:14333]	102130690	BAALC	450.058	-3.04981	0.870214	-3.50467	0.000457171	0.0100716	1511.74	1531.82	85.2313	83.7245	94.6882	103.165	83.832	106.262
ENSMFAG00000033893	SNCB	synuclein beta [Source:HGNC Symbol;Acc:HGNC:11140]	102144940	SNCB	19.9304	-4.28295	1.13135	-3.78569	0.000153285	0.00438998	62.5817	63.3042	21.3078	4.23922	4.67596	0.973255	2.36147	0
ENSMFAG00000033896	PTCHD1	patched domain containing 1 [Source:HGNC Symbol;Acc:HGNC:26392]	101865201	PTCHD1	95.3923	-2.42748	0.750674	-3.23374	0.0012218	0.0208854	338.332	217.043	65.9528	22.2559	22.2108	32.1174	25.9761	39.2501
ENSMFAG00000033913	SV2B	synaptic vesicle glycoprotein 2B [Source:HGNC Symbol;Acc:HGNC:16874]	102134739	SV2B	408	-8.54721	1.22241	-6.99209	2.70826e-12	2.15061e-09	1702.42	1481.74	46.6743	24.3755	1.16899	1.94651	4.72293	0.95732
ENSMFAG00000033946	SCN2A	sodium voltage-gated channel alpha subunit 2 [Source:HGNC Symbol;Acc:HGNC:10588]	102117014	SCN2A	25.4501	-7.29409	1.49341	-4.88418	1.03861e-06	8.76545e-05	71.3822	59.1303	70.0115	2.11961	0	0	0	0.95732
ENSMFAG00000033948	RELN	reelin [Source:HGNC Symbol;Acc:HGNC:9957]	102129690	RELN	1485.72	-2.76122	0.569848	-4.84553	1.26273e-06	0.000100272	4264.35	3541.56	1906.54	645.421	240.812	258.886	531.33	496.849
ENSMFAG00000033993	CHD5	chromodomain helicase DNA binding protein 5 [Source:HGNC Symbol;Acc:HGNC:16816]	102144227	CHD5	271.383	-4.07176	1.03202	-3.94543	7.96563e-05	0.00266589	1138.2	859.128	26.3811	25.4353	25.7178	18.4918	41.3256	36.3781
ENSMFAG00000034096	SNCG	synuclein gamma [Source:NCBI gene;Acc:102121834]	102121834	SNCG	1218.6	-2.57136	0.869827	-2.95618	0.00311476	0.040336	3412.66	4357.55	114.656	459.955	370.57	506.093	242.05	285.281
ENSMFAG00000034110	GPC4	glypican 4 [Source:HGNC Symbol;Acc:HGNC:4452]	102136988	GPC4	1166.97	-1.06426	0.210637	-5.05259	4.3585e-07	4.32631e-05	1644.72	1531.82	1736.08	1403.18	846.349	928.485	610.439	634.703
ENSMFAG00000034151	ATP2B2	ATPase plasma membrane Ca2+ transporting 2 [Source:HGNC Symbol;Acc:HGNC:815]	101866950	ATP2B2	163.105	-3.62827	0.691548	-5.24658	1.54945e-07	1.85069e-05	526.077	434.086	186.697	60.4088	32.7317	36.9837	10.6266	17.2318
ENSMFAG00000034155	CA13	carbonic anhydrase 13 [Source:HGNC Symbol;Acc:HGNC:14914]	102126325	CA13	288.547	-5.3442	1.39052	-3.84331	0.000121386	0.00363455	1185.14	1049.74	0	18.0167	9.35192	12.6523	20.0725	13.4025
ENSMFAG00000034176	SLC6A11	solute carrier family 6 member 11 [Source:HGNC Symbol;Acc:HGNC:11044]	102142945	SLC6A11	72.1404	-2.34744	0.646373	-3.63172	0.000281542	0.00697252	124.186	72.3476	30.4398	255.413	29.2248	27.2511	20.0725	18.1891
ENSMFAG00000034217	GSG1L	GSG1 like [Source:HGNC Symbol;Acc:HGNC:28283]	102140492	GSG1L	1109.75	-2.54075	0.863678	-2.94177	0.00326337	0.0413402	4072.7	3024.69	129.876	348.676	468.765	330.907	262.123	240.287
ENSMFAG00000034237	VAT1L	vesicle amine transport 1 like [Source:HGNC Symbol;Acc:HGNC:29315]	102133655	VAT1L	2718.62	-3.14566	0.841424	-3.7385	0.000185124	0.00502972	9382.36	8757.54	717.364	683.574	310.952	303.656	883.188	710.331
ENSMFAG00000034316	PPM1E	protein phosphatase, Mg2+/Mn2+ dependent 1E [Source:HGNC Symbol;Acc:HGNC:19322]	102121318	PPM1E	101.436	-1.82466	0.528459	-3.4528	0.000554808	0.01158	226.859	227.478	135.964	42.3922	43.2527	41.85	44.8678	48.8233
ENSMFAG00000034321	PLIN1	perilipin 1 [Source:HGNC Symbol;Acc:HGNC:9076]	102145955	PLIN1	3457.47	-3.49376	0.950749	-3.67474	0.000238089	0.00618041	13930.3	10582.9	450.509	440.878	669.832	798.069	345.955	441.324
ENSMFAG00000034420	HAMP	hepcidin antimicrobial peptide [Source:HGNC Symbol;Acc:HGNC:15598]	102129291	HAMP	689.845	-6.93092	1.25138	-5.53861	3.04877e-08	4.95948e-06	2757.51	2620.51	86.246	9.53824	11.6899	0.973255	18.8917	13.4025
ENSMFAG00000034426	SLC4A10	solute carrier family 4 member 10 [Source:HGNC Symbol;Acc:HGNC:13811]	102131390	SLC4A10	11.1857	-6.837	2.18403	-3.13045	0.00174536	0.0267098	45.9584	40.3477	0	3.17941	0	0	0	0
ENSMFAG00000034428	SEC14L2	SEC14 like lipid binding 2 [Source:NCBI gene;Acc:101864863]	101864863	SEC14L2	118.737	-1.0276	0.300223	-3.42278	0.000619843	0.0125435	172.1	150.956	204.961	109.16	94.6882	84.6732	67.3018	66.0551
ENSMFAG00000034457			NA	ENSMFAG00000034457	52.8554	-1.84844	0.393848	-4.69329	2.68845e-06	0.000183466	101.695	104.348	60.8795	63.5882	30.3938	15.5721	22.4339	23.933
ENSMFAG00000034546	TMC3	transmembrane channel like 3 [Source:HGNC Symbol;Acc:HGNC:22995]	102135849	TMC3	150.855	-9.1753	2.76707	-3.31589	0.000913506	0.0166935	648.307	552.346	0	4.23922	0	1.94651	0	0
ENSMFAG00000034574	PCBP3	poly(rC) binding protein 3 [Source:HGNC Symbol;Acc:HGNC:8651]	101925063	PCBP3	288.174	-3.1155	0.735867	-4.23379	2.29788e-05	0.0010011	936.769	898.78	160.316	71.0069	65.4635	56.4488	49.5908	67.0124
ENSMFAG00000034576	MIPOL1	mirror-image polydactyly 1 [Source:HGNC Symbol;Acc:HGNC:21460]	101864873	MIPOL1	587.194	-1.19036	0.288512	-4.12586	3.69349e-05	0.00145693	708.933	692.172	1263.25	601.969	358.88	351.345	380.196	340.806
ENSMFAG00000034607	KCNN2	potassium calcium-activated channel subfamily N member 2 [Source:HGNC Symbol;Acc:HGNC:6291]	102135203	KCNN2	287.623	-1.92985	0.449283	-4.2954	1.74379e-05	0.000808662	508.476	456.347	516.461	341.257	57.2805	66.1813	191.279	163.702
ENSMFAG00000034628	GPM6B	glycoprotein M6B [Source:HGNC Symbol;Acc:HGNC:4461]	101866079	GPM6B	6797.31	-1.37493	0.32699	-4.2048	2.61317e-05	0.00111619	13525.5	11791.3	8576.91	5352.01	3882.22	3069.65	4511.58	3669.41
ENSMFAG00000034634	SCN9A	sodium voltage-gated channel alpha subunit 9 [Source:HGNC Symbol;Acc:HGNC:10597]	102123921	SCN9A	610.244	-3.7914	0.741299	-5.11454	3.1451e-07	3.29011e-05	2043.68	2022.26	339.911	147.313	73.6464	74.9406	72.0247	108.177
ENSMFAG00000034695	CALY	calcyon neuron specific vesicular protein [Source:HGNC Symbol;Acc:HGNC:17938]	102130831	CALY	209.884	-5.50035	1.00387	-5.47912	4.27447e-08	6.78864e-06	706.977	814.607	108.568	12.7176	3.50697	16.5453	9.44586	6.70124
ENSMFAG00000034696	NEGR1	neuronal growth regulator 1 [Source:HGNC Symbol;Acc:HGNC:17302]	101865519	NEGR1	93.2688	-3.31851	0.753028	-4.40688	1.0487e-05	0.000543852	299.219	208.695	152.199	18.0167	14.0279	25.3046	20.0725	8.61588
ENSMFAG00000034757	ZFHX4	zinc finger homeobox 4 [Source:HGNC Symbol;Acc:HGNC:30939]	102128097	ZFHX4	209.097	-1.7974	0.589939	-3.04675	0.00231332	0.0326707	406.781	241.391	571.253	79.4853	91.1813	49.636	128.7	104.348
ENSMFAG00000034759			NA	ENSMFAG00000034759	623.19	-1.60042	0.305094	-5.24566	1.55725e-07	1.85069e-05	1253.59	1142.26	675.763	677.215	264.192	259.859	361.304	351.336
ENSMFAG00000034764	PAQR9	progestin and adipoQ receptor family member 9 [Source:HGNC Symbol;Acc:HGNC:30131]	NA	PAQR9	1147.8	-2.15149	0.533964	-4.02928	5.5949e-05	0.00203208	2071.06	1660.52	2464.61	1299.32	597.354	739.674	159.399	190.507
ENSMFAG00000034909	CTXN2	cortexin 2 [Source:HGNC Symbol;Acc:HGNC:31109]	102119513	CTXN2	10.408	-6.73381	2.32389	-2.89764	0.00375983	0.0453934	29.3352	52.8694	0	1.0598	0	0	0	0
ENSMFAG00000035056	SEZ6L	seizure related 6 homolog like [Source:HGNC Symbol;Acc:HGNC:10763]	102139724	SEZ6L	92.392	-5.42026	1.55893	-3.4769	0.000507247	0.0108731	406.781	314.434	0	1.0598	3.50697	0.973255	4.72293	7.65856
ENSMFAG00000035176	ADORA1	adenosine A1 receptor [Source:HGNC Symbol;Acc:HGNC:262]	101866265	ADORA1	883.814	-1.60714	0.351209	-4.57602	4.73913e-06	0.000293591	1917.54	1704.34	758.965	942.166	363.556	447.697	480.558	455.684
ENSMFAG00000035332	LRRC66	leucine rich repeat containing 66 [Source:HGNC Symbol;Acc:HGNC:34299]	102121373	LRRC66	140.543	-1.53296	0.458015	-3.34696	0.000817018	0.0154473	188.723	223.999	332.808	90.0833	47.9286	60.3418	88.5549	91.9027
ENSMFAG00000035333	HMGCS1	3-hydroxy-3-methylglutaryl-CoA synthase 1 [Source:NCBI gene;Acc:101926043]	101926043	HMGCS1	2306.04	-1.33237	0.335874	-3.96687	7.28239e-05	0.0025044	4368.01	4434.77	2525.49	1875.85	1505.66	1432.63	1207.89	1098.05
ENSMFAG00000035349	IQGAP3	IQ motif containing GTPase activating protein 3 [Source:HGNC Symbol;Acc:HGNC:20669]	102141491	IQGAP3	129.06	-1.81058	0.542885	-3.33511	0.000852651	0.0159314	96.806	89.0432	378.468	239.516	42.0837	76.8871	48.41	61.2685
ENSMFAG00000035359	BICD1	BICD cargo adaptor 1 [Source:HGNC Symbol;Acc:HGNC:1049]	102119076	BICD1	385.366	-1.34392	0.451485	-2.97667	0.002914	0.0385371	495.764	434.781	1050.17	231.037	199.897	239.421	223.158	208.696
ENSMFAG00000035363	TP53I11	tumor protein p53 inducible protein 11 [Source:HGNC Symbol;Acc:HGNC:16842]	102131912	TP53I11	3794.09	-1.59426	0.537936	-2.96366	0.00304002	0.0395452	9480.15	8114.07	1571.71	3635.13	2274.86	2408.81	1461.75	1406.3
ENSMFAG00000035372	DNM3	dynamin 3 [Source:HGNC Symbol;Acc:HGNC:29125]	102135212	DNM3	416.531	-1.36486	0.357737	-3.81526	0.000136039	0.00399428	486.964	574.607	975.087	363.513	263.023	265.699	224.339	179.019
ENSMFAG00000035437			NA	ENSMFAG00000035437	80.8091	-1.78967	0.436019	-4.10456	4.05092e-05	0.00156224	108.54	101.565	218.152	73.1265	32.7317	29.1976	44.8678	38.2928
ENSMFAG00000035447	ENPP5	ectonucleotide pyrophosphatase/phosphodiesterase family member 5 [Source:HGNC Symbol;Acc:HGNC:13717]	102117007	ENPP5	3044.33	-1.04881	0.340934	-3.07627	0.00209605	0.0303632	5597.15	5584.68	2772.05	2464.04	1887.92	1748.94	2269.37	2030.48
ENSMFAG00000035494	CNTN1	contactin 1 [Source:HGNC Symbol;Acc:HGNC:2171]	102127489	CNTN1	888.183	-3.77182	0.703578	-5.36092	8.2799e-08	1.07671e-05	3175.04	2685.21	440.362	320.061	113.392	86.6197	144.049	140.726
ENSMFAG00000035532			NA	ENSMFAG00000035532	367.906	-1.3589	0.356928	-3.8072	0.000140546	0.00407189	678.62	589.912	596.619	252.233	182.363	168.373	244.412	230.714
ENSMFAG00000035536	CASK	calcium/calmodulin dependent serine protein kinase [Source:HGNC Symbol;Acc:HGNC:1497]	102144410	CASK	1626.24	-1.09763	0.287365	-3.81965	0.000133644	0.00393056	2710.57	2253.21	2659.42	1243.15	1142.1	938.218	1048.49	1014.76
ENSMFAG00000035574		serpin B6-like [Source:NCBI gene;Acc:102132993]	102131730	ENSMFAG00000035574	808.239	-1.76282	0.482726	-3.65179	0.000260414	0.00658691	1895.05	1874.08	816.8	408.025	404.471	325.067	371.931	370.483
ENSMFAG00000035584	AJAP1	adherens junctions associated protein 1 [Source:HGNC Symbol;Acc:HGNC:30801]	102118650	AJAP1	509.255	-1.33439	0.417545	-3.19581	0.0013944	0.0229633	471.318	388.869	1329.2	728.085	319.134	317.281	259.761	260.391
ENSMFAG00000035632	FAM222A	family with sequence similarity 222 member A [Source:HGNC Symbol;Acc:HGNC:25915]	102126252	FAM222A	393.548	-1.97423	0.472167	-4.18121	2.89964e-05	0.00120611	1045.31	859.824	277.002	327.479	156.645	180.052	139.326	162.744
ENSMFAG00000035633	TTC9B	tetratricopeptide repeat domain 9B [Source:NCBI gene;Acc:102131988]	102131988	TTC9B	43.8945	-8.08355	1.57624	-5.12838	2.92243e-07	3.09423e-05	164.277	152.347	31.4544	2.11961	0	0	0	0.95732
ENSMFAG00000035659	TPBGL	trophoblast glycoprotein like [Source:HGNC Symbol;Acc:HGNC:44159]	NA	TPBGL	86.2287	-4.34947	0.765687	-5.68048	1.3432e-08	2.55062e-06	292.374	223.999	116.686	24.3755	5.84495	9.73255	12.9881	3.82928
ENSMFAG00000035676	CPNE9	copine family member 9 [Source:HGNC Symbol;Acc:HGNC:24336]	102145488	CPNE9	29.5226	-4.49621	1.41428	-3.17914	0.00147712	0.0238276	100.717	118.956	0	6.35882	4.67596	0.973255	3.5422	0.95732
ENSMFAG00000035714	UGT8	UDP glycosyltransferase 8 [Source:HGNC Symbol;Acc:HGNC:12555]	102126400	UGT8	971.253	-1.12828	0.254158	-4.43927	9.0264e-06	0.000488208	1108.87	1116.52	1935.97	1170.02	575.143	554.755	668.295	640.447
ENSMFAG00000035766	DUSP10	dual specificity phosphatase 10 [Source:HGNC Symbol;Acc:HGNC:3065]	102140164	DUSP10	245.92	-1.51871	0.218848	-6.93955	3.9335e-12	2.98775e-09	372.557	379.129	427.171	279.788	116.899	145.015	120.435	126.366
ENSMFAG00000035773	DMXL2	Dmx like 2 [Source:HGNC Symbol;Acc:HGNC:2938]	102119638	DMXL2	1644.62	-1.41793	0.417532	-3.39597	0.000683853	0.0135606	2320.41	2376.34	3791.78	1085.24	1194.71	1057.93	702.536	628.002
ENSMFAG00000035785	C4orf19	chromosome 4 open reading frame 19 [Source:HGNC Symbol;Acc:HGNC:25618]	102129080	C4orf19	71.1032	-5.03193	1.67971	-2.99571	0.00273803	0.0368801	275.751	274.086	0	2.11961	1.16899	0	7.0844	8.61588
ENSMFAG00000035813	EFR3B	EFR3 homolog B [Source:HGNC Symbol;Acc:HGNC:29155]	102128836	EFR3B	558.883	-2.23783	0.300242	-7.45342	9.09522e-14	9.34668e-11	1120.6	985.041	1027.85	555.337	220.939	234.554	173.568	153.171
ENSMFAG00000035829	GPC5	glypican 5 [Source:HGNC Symbol;Acc:HGNC:4453]	102125446	GPC5	34.8779	-4.42184	1.36914	-3.22964	0.00123946	0.0211253	128.097	132.174	0	6.35882	3.50697	2.91976	1.18073	4.7866
ENSMFAG00000035855		galanin receptor 1 [Source:NCBI gene;Acc:102144732]	102144732	GALR1	29.5719	-8.23882	2.08731	-3.9471	7.91029e-05	0.00265505	114.407	116.869	0	5.29902	0	0	0	0
ENSMFAG00000035871	AUTS2	activator of transcription and developmental regulator AUTS2 [Source:HGNC Symbol;Acc:HGNC:14262]	102129166	AUTS2	3957.24	-1.10714	0.287221	-3.85468	0.000115882	0.00350254	5553.15	4922.42	6967.66	4177.75	3227.58	2976.21	2059.2	1773.91
ENSMFAG00000035896			NA	ENSMFAG00000035896	201.801	-2.97272	0.904172	-3.28778	0.0010098	0.0181307	617.994	735.998	33.4837	44.5118	23.3798	54.5023	56.6752	47.866
ENSMFAG00000035903	KCNH8	potassium voltage-gated channel subfamily H member 8 [Source:HGNC Symbol;Acc:HGNC:18864]	102147224	KCNH8	35.0516	-3.45279	0.80804	-4.27304	1.92823e-05	0.000874965	97.7839	100.869	49.7183	8.47843	3.50697	4.86627	9.44586	5.74392
ENSMFAG00000035904	KCNMA1	potassium calcium-activated channel subfamily M alpha 1 [Source:HGNC Symbol;Acc:HGNC:6284]	102139202	KCNMA1	334.248	-1.96433	0.407663	-4.81851	1.44632e-06	0.000111802	644.396	603.129	686.924	193.944	139.11	134.309	138.146	134.025
ENSMFAG00000035949	ISL1	ISL LIM homeobox 1 [Source:HGNC Symbol;Acc:HGNC:6132]	102130233	ISL1	42.1483	-8.74988	1.87478	-4.66714	3.05416e-06	0.00020443	127.119	148.174	61.8942	0	0	0	0	0
ENSMFAG00000035959	NR2E3	nuclear receptor subfamily 2 group E member 3 [Source:HGNC Symbol;Acc:HGNC:7974]	102118891	NR2E3	40.3708	-1.48359	0.464762	-3.19215	0.00141219	0.0231435	52.8033	55.652	88.2753	41.3324	23.3798	13.6256	15.3495	32.5489
ENSMFAG00000035965	NPPA	natriuretic peptide A [Source:HGNC Symbol;Acc:HGNC:7939]	102116318	NPPA	322951	-9.08061	1.88984	-4.80495	1.5479e-06	0.000119127	1.23219e+06	1.3459e+06	43.6303	713.248	620.734	587.846	1774.64	1779.66
ENSMFAG00000035978	CCNA1	cyclin A1 [Source:NCBI gene;Acc:101926559]	101926559	CCNA1	17.425	-5.94987	1.9857	-2.99636	0.00273227	0.0368556	57.6925	75.1302	0	4.23922	2.33798	0	0	0
ENSMFAG00000035981	ELOVL6	ELOVL fatty acid elongase 6 [Source:HGNC Symbol;Acc:HGNC:15829]	101926474	ENSMFAG00000035981	138.528	-3.08027	0.702022	-4.38771	1.14552e-05	0.000583445	441.983	365.912	151.184	31.7941	30.3938	21.4116	37.7834	27.7623
ENSMFAG00000036002	AATK	apoptosis associated tyrosine kinase [Source:HGNC Symbol;Acc:HGNC:21]	102118031	AATK	1230.02	-1.83855	0.563396	-3.26333	0.0011011	0.0194109	3330.52	2756.86	686.924	915.671	329.655	393.195	642.319	785.002
ENSMFAG00000036123	SV2C	synaptic vesicle glycoprotein 2C [Source:HGNC Symbol;Acc:HGNC:30670]	102135087	SV2C	512.806	-4.79792	0.915537	-5.24056	1.60094e-07	1.87708e-05	2075.95	1644.52	163.36	76.3059	14.0279	25.3046	48.41	54.5672
ENSMFAG00000036188	RAB39B	RAB39B, member RAS oncogene family [Source:HGNC Symbol;Acc:HGNC:16499]	102131511	RAB39B	40.2246	-2.48881	0.867458	-2.86909	0.00411657	0.0484613	115.385	132.869	14.2052	10.598	16.3659	10.7058	8.26513	13.4025
ENSMFAG00000036302	MEOX1	mesenchyme homeobox 1 [Source:HGNC Symbol;Acc:HGNC:7013]	102129385	MEOX1	416.216	-1.60499	0.398559	-4.02698	5.64971e-05	0.00203506	884.944	845.215	288.163	487.51	230.291	221.902	158.218	213.482
ENSMFAG00000036306	TMEM255A	transmembrane protein 255A [Source:HGNC Symbol;Acc:HGNC:26086]	102117364	TMEM255A	169.77	-4.2222	0.974286	-4.33364	1.46665e-05	0.000717947	628.75	608.694	29.4251	22.2559	19.8728	14.5988	10.6266	23.933
ENSMFAG00000036319	CCL18	C-C motif chemokine ligand 18 [Source:HGNC Symbol;Acc:HGNC:10616]	102135120	CCL18	30.226	-2.92607	0.97417	-3.00365	0.00266758	0.0364083	81.1606	116.869	5.07329	10.598	7.01394	5.83953	4.72293	10.5305
ENSMFAG00000036323	NID2	nidogen 2 [Source:HGNC Symbol;Acc:HGNC:13389]	102120543	NID2	3654.43	-1.31516	0.303605	-4.33181	1.47891e-05	0.00072169	4284.89	3620.16	8173.08	4776.54	2350.84	2271.58	1957.65	1800.72
ENSMFAG00000036364	NINL	ninein like [Source:HGNC Symbol;Acc:HGNC:29163]	102129540	NINL	603.03	-1.36754	0.306653	-4.45956	8.21296e-06	0.000452619	774.448	980.867	1213.53	507.646	322.641	299.763	377.834	347.507
ENSMFAG00000036368	GAL3ST3	galactose-3-O-sulfotransferase 3 [Source:HGNC Symbol;Acc:HGNC:24144]	102140800	GAL3ST3	76.7542	-2.29615	0.480844	-4.77525	1.79484e-06	0.000131196	92.8947	116.174	87.2607	214.08	29.2248	39.9035	15.3495	19.1464
ENSMFAG00000036381	PACSIN1	protein kinase C and casein kinase substrate in neurons 1 [Source:HGNC Symbol;Acc:HGNC:8570]	101867135	PACSIN1	54.3669	-3.2899	1.09189	-3.01304	0.00258647	0.0355793	156.454	205.913	15.2199	16.9569	2.33798	0.973255	18.8917	18.1891
ENSMFAG00000036422	FBLL1	fibrillarin like 1 [Source:HGNC Symbol;Acc:HGNC:35458]	NA	FBLL1	74.1835	-2.76531	0.754253	-3.66628	0.000246101	0.00632261	193.612	217.739	93.3486	12.7176	19.8728	20.4384	11.8073	23.933
ENSMFAG00000036484	MCF2L2	MCF.2 cell line derived transforming sequence-like 2 [Source:HGNC Symbol;Acc:HGNC:30319]	102120832	MCF2L2	52.9066	-5.59678	1.542	-3.62957	0.000283895	0.00698541	244.46	162.782	0	7.41863	2.33798	3.89302	2.36147	0
ENSMFAG00000036513	GABRG2	gamma-aminobutyric acid type A receptor gamma2 subunit [Source:HGNC Symbol;Acc:HGNC:4087]	102141724	GABRG2	186.984	-24.9802	3.38357	-7.38279	1.55003e-13	1.50439e-10	851.698	644.172	0	0	0	0	0	0
ENSMFAG00000036529	ZWILCH	zwilch kinetochore protein [Source:HGNC Symbol;Acc:HGNC:25468]	101866455	ZWILCH	203.188	-1.14715	0.390694	-2.93619	0.00332273	0.0418516	383.313	381.216	167.419	187.585	94.6882	109.978	160.58	140.726
ENSMFAG00000036566	GALNT5	polypeptide N-acetylgalactosaminyltransferase 5 [Source:HGNC Symbol;Acc:HGNC:4127]	102129448	GALNT5	425.982	-2.87382	0.607736	-4.72873	2.25932e-06	0.000159154	1133.32	936.345	817.815	111.279	71.3084	92.4592	122.796	122.537
ENSMFAG00000036577	ERICH3	glutamate rich 3 [Source:HGNC Symbol;Acc:HGNC:25346]	101865129	ERICH3	63.4	-2.58503	0.325434	-7.94333	1.96822e-15	3.12589e-12	111.474	130.087	107.554	85.8441	16.3659	19.4651	15.3495	21.061
ENSMFAG00000036594	DHRS2	dehydrogenase/reductase 2 [Source:HGNC Symbol;Acc:HGNC:18349]	102127676	DHRS2	131.844	-3.75807	1.27517	-2.94711	0.00320759	0.0410667	318.775	615.651	0	47.6912	15.1969	5.83953	24.7954	26.805
ENSMFAG00000036597	SAMHD1	SAM and HD domain containing deoxynucleoside triphosphate triphosphohydrolase 1 [Source:NCBI gene;Acc:102142453]	102142453	SAMHD1	3889.85	-1.19164	0.283779	-4.19917	2.6789e-05	0.00113817	6267.95	4660.16	7188.86	3525.97	2823.11	2349.44	2403.97	1899.32
ENSMFAG00000036626	TSHR	thyroid stimulating hormone receptor [Source:HGNC Symbol;Acc:HGNC:12373]	102127039	TSHR	51.768	-6.04267	1.04702	-5.7713	7.86624e-09	1.73954e-06	156.454	131.478	109.583	10.598	0	3.89302	1.18073	0.95732
ENSMFAG00000036630	CHRDL1	chordin like 1 [Source:HGNC Symbol;Acc:HGNC:29861]	102137746	CHRDL1	853.865	-3.01643	0.888819	-3.39375	0.000689423	0.0135939	2851.38	2844.51	71.0261	312.642	230.291	221.902	123.977	175.189
ENSMFAG00000036633	PLP1	proteolipid protein 1 [Source:NCBI gene;Acc:101867277]	101867277	PLP1	3750.52	-2.73745	0.665525	-4.11322	3.90176e-05	0.00151139	11838.7	11043.4	1562.57	1646.94	861.546	863.277	1119.33	1068.37
ENSMFAG00000036685	CCN5	cellular communication network factor 5 [Source:HGNC Symbol;Acc:HGNC:12770]	102138727	WISP2	97.2851	-1.90241	0.538957	-3.52981	0.000415865	0.00935107	230.77	245.565	74.0701	63.5882	33.9007	42.8232	37.7834	49.7806
ENSMFAG00000036689	C11H12orf56	chromosome 11 open reading frame, human C12orf56 [Source:NCBI gene;Acc:102144152]	102144152	C11H12orf56	16.5309	-3.00503	0.798681	-3.76249	0.000168233	0.00467253	46.9363	28.5217	27.3958	14.8373	5.84495	5.83953	0	2.87196
ENSMFAG00000036702	XKR5	XK related 5 [Source:HGNC Symbol;Acc:HGNC:20782]	101925953	XKR5	50.2589	-1.5418	0.466078	-3.30803	0.000939543	0.0170799	69.4265	54.2607	127.847	47.6912	21.0418	26.2779	35.422	20.1037
ENSMFAG00000036736	INSC	INSC spindle orientation adaptor protein [Source:HGNC Symbol;Acc:HGNC:33116]	102135208	INSC	135.507	-1.30777	0.189506	-6.90094	5.1661e-12	3.61007e-09	191.656	184.347	210.034	186.526	77.1534	76.8871	73.2054	84.2441
ENSMFAG00000036763	CKAP2	cytoskeleton associated protein 2 [Source:HGNC Symbol;Acc:HGNC:1990]	102120316	CKAP2	188.595	-1.80603	0.535379	-3.37336	0.000742562	0.0143661	141.787	117.565	583.429	330.659	84.1673	72.9941	81.4706	96.6893
ENSMFAG00000036770	RIMS3	regulating synaptic membrane exocytosis 3 [Source:HGNC Symbol;Acc:HGNC:21292]	102143977	ENSMFAG00000036770	89.1104	-4.3102	0.996096	-4.32709	1.51089e-05	0.000735245	322.687	246.26	107.554	2.11961	10.5209	9.73255	8.26513	5.74392
ENSMFAG00000036792	CAMK2N2	calcium/calmodulin dependent protein kinase II inhibitor 2 [Source:HGNC Symbol;Acc:HGNC:24197]	102137181	CAMK2N2	42.1094	-4.51266	1.01813	-4.43232	9.32245e-06	0.000501118	128.097	102.261	86.246	6.35882	0	3.89302	2.36147	7.65856
ENSMFAG00000036812	TLCD3B	TLC domain containing 3B [Source:HGNC Symbol;Acc:HGNC:25295]	102132006	FAM57B	54.866	-8.40519	1.6481	-5.09992	3.39791e-07	3.51252e-05	221.969	182.26	32.4691	1.0598	1.16899	0	0	0
ENSMFAG00000036848	CNIH2	cornichon family AMPA receptor auxiliary protein 2 [Source:HGNC Symbol;Acc:HGNC:28744]	102135089	CNIH2	20.9972	-2.33492	0.670072	-3.48458	0.000492906	0.0106705	38.1357	43.1303	36.5277	22.2559	10.5209	0.973255	5.90366	10.5305
ENSMFAG00000036892	EFCAB6	EF-hand calcium binding domain 6 [Source:HGNC Symbol;Acc:HGNC:24204]	101867419	EFCAB6	18.3311	-3.19854	1.0464	-3.05671	0.00223779	0.0318876	21.5125	21.5652	72.0408	16.9569	10.5209	0	1.18073	2.87196
ENSMFAG00000036907	PTPRF	protein tyrosine phosphatase receptor type F [Source:HGNC Symbol;Acc:HGNC:9670]	102129757	PTPRF	2277.14	-2.00207	0.559569	-3.57789	0.000346383	0.00809	6371.6	5343.29	1993.8	869.039	917.658	874.956	916.249	930.515
ENSMFAG00000036984	LRRC4B	leucine rich repeat containing 4B [Source:HGNC Symbol;Acc:HGNC:25042]	102130065	LRRC4B	148.252	-1.87517	0.639935	-2.93025	0.00338689	0.0423994	447.85	318.608	115.671	49.8108	70.1394	60.3418	46.0486	77.5429
ENSMFAG00000036989	NRSN1	neurensin 1 [Source:HGNC Symbol;Acc:HGNC:17881]	101865888	NRSN1	167.166	-5.7338	0.829612	-6.91142	4.79831e-12	3.49277e-09	512.387	556.52	192.785	50.8706	1.16899	4.86627	12.9881	5.74392
ENSMFAG00000037072	MKI67	marker of proliferation Ki-67 [Source:HGNC Symbol;Acc:HGNC:7107]	102135895	MKI67	594.713	-2.19618	0.74368	-2.95313	0.00314574	0.0404386	198.501	234.434	2581.29	891.295	246.657	242.34	204.267	158.915
ENSMFAG00000037099	ATP8A2	ATPase phospholipid transporting 8A2 [Source:HGNC Symbol;Acc:HGNC:13533]	102145479	ATP8A2	96.447	-4.43687	0.827973	-5.35871	8.38191e-08	1.07671e-05	225.881	160	338.896	12.7176	4.67596	8.75929	12.9881	7.65856
ENSMFAG00000037109	EPHA4	EPH receptor A4 [Source:HGNC Symbol;Acc:HGNC:3388]	101866631	EPHA4	1896.48	-1.17367	0.394453	-2.97543	0.00292574	0.0385815	3598.45	3330.77	2471.71	1110.67	1367.72	1358.66	1078.01	855.844
ENSMFAG00000037131	LGI1	leucine rich glioma inactivated 1 [Source:HGNC Symbol;Acc:HGNC:6572]	102139711	LGI1	140.489	-2.65013	0.631723	-4.19508	2.72775e-05	0.00115384	380.379	425.042	99.4366	64.648	31.5627	45.743	33.0605	44.0367
ENSMFAG00000037182	MID1	midline 1 [Source:HGNC Symbol;Acc:HGNC:7095]	102130085	MID1	1990.86	-1.4448	0.374315	-3.85986	0.000113453	0.00345112	2616.7	2314.43	5124.03	1592.89	1045.08	975.201	1190.18	1068.37
ENSMFAG00000037191	MAP2	microtubule associated protein 2 [Source:HGNC Symbol;Acc:HGNC:6839]	101865601	MAP2	898.468	-1.65668	0.400047	-4.14122	3.45461e-05	0.00139329	1441.33	1252.17	2204.85	558.517	443.047	422.393	460.486	404.946
ENSMFAG00000037253	DIPK2A	divergent protein kinase domain 2A [Source:HGNC Symbol;Acc:HGNC:28490]	102116710	C3orf58	3565.01	-1.17385	0.256065	-4.5842	4.55719e-06	0.000285494	6171.14	5613.2	4925.15	3051.18	2343.83	2118.78	2228.04	2068.77
ENSMFAG00000037257	MESP2	mesoderm posterior bHLH transcription factor 2 [Source:HGNC Symbol;Acc:HGNC:29659]	102115282	MESP2	13.7404	-2.41138	0.815705	-2.95619	0.00311465	0.040336	17.6011	23.6521	42.6157	8.47843	2.33798	2.91976	9.44586	2.87196
ENSMFAG00000037303	HAL	histidine ammonia-lyase [Source:HGNC Symbol;Acc:HGNC:4806]	102115226	HAL	108.827	-3.23784	0.892504	-3.62781	0.00028583	0.00701328	385.268	342.26	38.557	21.1961	9.35192	18.4918	20.0725	35.4208
ENSMFAG00000037506	HACD2	3-hydroxyacyl-CoA dehydratase 2 [Source:HGNC Symbol;Acc:HGNC:9640]	102134779	HACD2	2201.51	-1.2675	0.313655	-4.04107	5.32083e-05	0.00196637	3745.12	3724.51	3409.25	1564.27	1317.45	1438.47	1217.34	1195.69
ENSMFAG00000037525			NA	ENSMFAG00000037525	1635.61	-8.25492	1.14074	-7.23645	4.60591e-13	3.83168e-10	6065.53	6640.68	307.442	28.6147	8.18293	20.4384	8.26513	5.74392
ENSMFAG00000037533	FRAS1	Fraser extracellular matrix complex subunit 1 [Source:HGNC Symbol;Acc:HGNC:19185]	102120750	FRAS1	3889.55	-1.67758	0.55207	-3.03871	0.00237596	0.0332324	4941.02	3943.64	12487.4	2333.69	1294.07	1096.86	2805.42	2214.28
ENSMFAG00000037536	SLC5A7	solute carrier family 5 member 7 [Source:HGNC Symbol;Acc:HGNC:14025]	102144560	SLC5A7	1028.96	-2.31666	0.718433	-3.22461	0.00126146	0.0214069	3258.16	2893.21	397.746	306.283	301.6	343.559	413.256	317.83
ENSMFAG00000037548	ALDH8A1	aldehyde dehydrogenase 8 family member A1 [Source:HGNC Symbol;Acc:HGNC:15471]	102122282	ALDH8A1	65.5199	-1.54167	0.372315	-4.14078	3.4613e-05	0.00139329	110.496	125.217	91.3193	62.5284	30.3938	30.1709	47.2293	26.805
ENSMFAG00000037561	VTCN1	V-set domain containing T cell activation inhibitor 1 [Source:HGNC Symbol;Acc:HGNC:28873]	102117075	ENSMFAG00000037561	13.4906	-5.00465	1.68445	-2.97108	0.00296752	0.0389148	44.9806	50.0868	0	9.53824	0	0	2.36147	0.95732
ENSMFAG00000037584		CD24 molecule [Source:NCBI gene;Acc:101867055]	101867055	CD24	396.529	-1.59362	0.41293	-3.85929	0.000113716	0.00345112	809.65	866.085	264.826	441.938	203.404	237.474	184.194	164.659
ENSMFAG00000037629	OTUD7A	OTU deubiquitinase 7A [Source:HGNC Symbol;Acc:HGNC:20718]	102137405	OTUD7A	64.1962	-1.14073	0.370399	-3.07973	0.00207192	0.0301072	98.7617	93.2171	109.583	51.9304	38.5767	36.0104	31.8798	53.6099
ENSMFAG00000037637	PRDM1	PR/SET domain 1 [Source:HGNC Symbol;Acc:HGNC:9346]	102127621	PRDM1	274.613	-1.79319	0.604407	-2.96687	0.00300853	0.0392524	192.634	144.695	965.955	401.666	176.518	95.379	115.712	104.348
ENSMFAG00000037682	SYP	synaptophysin [Source:HGNC Symbol;Acc:HGNC:11506]	102119473	SYP	948.321	-3.57293	0.869997	-4.10683	4.0113e-05	0.00155039	3190.69	3436.51	231.342	139.894	170.673	163.507	122.796	131.153
ENSMFAG00000037707	CGA	glycoprotein hormones, alpha polypeptide [Source:NCBI gene;Acc:102138376]	102138376	CGA	74.0292	-4.58883	1.20496	-3.80828	0.000139936	0.00406769	86.0498	84.8693	396.732	1.0598	5.84495	13.6256	1.18073	2.87196
ENSMFAG00000037710	CNTFR	ciliary neurotrophic factor receptor [Source:HGNC Symbol;Acc:HGNC:2170]	102140176	CNTFR	799.16	-2.78086	0.852463	-3.26215	0.0011057	0.0194332	2442.64	2818.78	125.818	193.944	182.363	240.394	180.652	208.696
ENSMFAG00000037711	FAM163A	family with sequence similarity 163 member A [Source:HGNC Symbol;Acc:HGNC:28274]	102138309	FAM163A	121.322	-3.87038	0.759408	-5.09657	3.45858e-07	3.5542e-05	398.958	383.999	82.1874	43.452	10.5209	10.7058	12.9881	27.7623
ENSMFAG00000037741	SULT4A1	sulfotransferase family 4A member 1 [Source:HGNC Symbol;Acc:HGNC:14903]	102123884	SULT4A1	571.559	-4.54928	0.8623	-5.27575	1.32211e-07	1.62657e-05	2131.69	1970.78	78.1287	204.542	57.2805	53.529	40.1449	36.3781
ENSMFAG00000037744	EVC2	EvC ciliary complex subunit 2 [Source:HGNC Symbol;Acc:HGNC:19747]	102122031	EVC2	815.541	-1.0922	0.237065	-4.60718	4.0816e-06	0.000260239	1096.16	1118.61	1457.05	769.418	503.835	562.541	511.257	505.465
ENSMFAG00000037765	GNG2	G protein subunit gamma 2 [Source:HGNC Symbol;Acc:HGNC:4404]	NA	GNG2	489.558	-1.59363	0.31867	-5.00088	5.70682e-07	5.36012e-05	971.972	834.085	681.851	453.596	313.289	264.725	185.375	211.568
ENSMFAG00000037778	MND1	meiotic nuclear divisions 1 [Source:HGNC Symbol;Acc:HGNC:24839]	102143802	MND1	15.9876	-3.40302	0.90639	-3.75447	0.000173706	0.0047865	15.6454	27.1304	55.8062	18.0167	5.84495	0	3.5422	1.91464
ENSMFAG00000037845	ASAP2	ArfGAP with SH3 domain, ankyrin repeat and PH domain 2 [Source:HGNC Symbol;Acc:HGNC:2721]	102120139	ASAP2	2611.58	-1.19465	0.411548	-2.90282	0.00369816	0.0449283	2559	1932.52	6796.18	3252.54	1692.7	1489.08	1831.32	1339.29
ENSMFAG00000037849		killer cell lectin-like receptor 2 [Source:NCBI gene;Acc:102122876]	102122876	ENSMFAG00000037849	44.8359	-1.52916	0.508084	-3.00965	0.00261547	0.0358089	46.9363	58.4346	123.788	37.0931	23.3798	17.5186	29.5183	22.0184
ENSMFAG00000037867	ACHE	acetylcholinesterase (Cartwright blood group) [Source:HGNC Symbol;Acc:HGNC:108]	102143626	ACHE	601.613	-5.30775	1.78355	-2.97594	0.00292092	0.0385703	2423.08	2246.95	0	24.3755	37.4077	48.6627	9.44586	22.9757
ENSMFAG00000037876	SLC9A1	solute carrier family 9 member A1 [Source:HGNC Symbol;Acc:HGNC:11071]	101865259	SLC9A1	4533.56	-1.23214	0.376362	-3.27381	0.00106108	0.0188598	9613.13	8320.67	3603.05	3902.2	2354.35	2529.49	2937.66	3007.9
ENSMFAG00000037883	ADD2	adducin 2 [Source:HGNC Symbol;Acc:HGNC:244]	102143801	ADD2	80.3992	-3.38375	1.10583	-3.05991	0.00221405	0.0316267	309.975	254.608	20.2932	2.11961	14.0279	24.3314	8.26513	9.5732
ENSMFAG00000037899	CPLX2	complexin 2 [Source:NCBI gene;Acc:101865695]	101865695	CPLX2	146.475	-9.82391	2.73542	-3.59137	0.000328948	0.00779746	606.26	561.39	0	3.17941	0	0.973255	0	0
ENSMFAG00000037928	CER1	cerberus 1, DAN family BMP antagonist [Source:HGNC Symbol;Acc:HGNC:1862]	102142399	CER1	39.5187	-1.80384	0.623906	-2.89121	0.00383763	0.0461176	47.9141	25.7391	131.906	40.2726	14.0279	21.4116	22.4339	12.4452
ENSMFAG00000037951	CNKSR2	connector enhancer of kinase suppressor of Ras 2 [Source:HGNC Symbol;Acc:HGNC:19701]	102136731	CNKSR2	264.507	-1.48008	0.357588	-4.13907	3.4872e-05	0.00139586	472.296	448.694	446.45	189.705	146.124	109.978	173.568	129.238
ENSMFAG00000037961	PRKG2	protein kinase cGMP-dependent 2 [Source:HGNC Symbol;Acc:HGNC:9416]	102142098	PRKG2	49.8289	-6.27623	1.76082	-3.56438	0.000364718	0.00842807	210.235	178.086	0	5.29902	0	0	1.18073	3.82928
ENSMFAG00000038021	NLGN4Y	neuroligin 4 Y-linked [Source:HGNC Symbol;Acc:HGNC:15529]	102145911	ENSMFAG00000038021	285.263	-1.98094	0.432396	-4.58131	4.62082e-06	0.000288306	376.468	325.564	867.533	251.174	116.899	102.192	136.965	105.305
ENSMFAG00000038029	FOSB	FosB proto-oncogene, AP-1 transcription factor subunit [Source:HGNC Symbol;Acc:HGNC:3797]	102119199	FOSB	473.208	-4.56184	0.82379	-5.53763	3.06597e-08	4.95948e-06	143.742	130.087	1677.23	1680.85	45.5906	53.529	30.699	23.933
ENSMFAG00000038059	JPH4	junctophilin 4 [Source:HGNC Symbol;Acc:HGNC:20156]	102120275	JPH4	122.555	-6.77596	1.46683	-4.61946	3.84746e-06	0.000248026	573.991	380.521	0	16.9569	4.67596	0.973255	2.36147	0.95732
ENSMFAG00000038079	SHISA9	shisa family member 9 [Source:HGNC Symbol;Acc:HGNC:37231]	102143118	SHISA9	10.239	-6.70965	2.31716	-2.89564	0.00378389	0.0455893	39.1135	41.739	0	1.0598	0	0	0	0
ENSMFAG00000038104	GDAP1	ganglioside induced differentiation associated protein 1 [Source:HGNC Symbol;Acc:HGNC:15968]	102121059	GDAP1	579.767	-2.09277	0.633546	-3.30327	0.000955634	0.0173184	1573.34	1606.26	358.175	219.379	184.701	164.48	265.665	266.135
ENSMFAG00000038137	MYL7	myosin light chain 7 [Source:HGNC Symbol;Acc:HGNC:21719]	102127232	MYL7	189330	-3.95151	1.08855	-3.63008	0.000283334	0.00698541	637419	744607	3566.53	37091	13213.1	12080	31081.6	35581.7
ENSMFAG00000038183	ARMH4	armadillo like helical domain containing 4 [Source:HGNC Symbol;Acc:HGNC:19846]	102130915	C14orf37	733.255	-2.18637	0.608193	-3.59487	0.000324552	0.00773524	862.454	580.172	2982.08	384.709	309.783	272.511	250.315	224.013
ENSMFAG00000038236	KIF1A	kinesin family member 1A [Source:HGNC Symbol;Acc:HGNC:888]	102129590	KIF1A	1424.63	-2.14037	0.552028	-3.87729	0.000105628	0.00328934	3883.98	2774.95	2039.46	591.371	364.725	335.773	761.573	645.233
ENSMFAG00000038266	PLEKHH1	pleckstrin homology, MyTH4 and FERM domain containing H1 [Source:HGNC Symbol;Acc:HGNC:17733]	102116303	PLEKHH1	1001.57	-1.10334	0.308276	-3.57904	0.000344853	0.00808506	1260.43	1199.3	2134.84	873.279	568.129	629.696	677.741	669.166
ENSMFAG00000038267	GPR153	G protein-coupled receptor 153 [Source:HGNC Symbol;Acc:HGNC:23618]	102142416	GPR153	706.21	-1.39031	0.470239	-2.9566	0.00311051	0.040336	1626.15	1280.69	432.245	750.341	501.497	519.718	278.653	260.391
ENSMFAG00000038286	TNR	tenascin R [Source:HGNC Symbol;Acc:HGNC:11953]	102133064	TNR	37.6483	-3.46781	1.18885	-2.91696	0.00353463	0.0435779	143.742	102.956	26.3811	3.17941	5.84495	0	4.72293	14.3598
ENSMFAG00000038338	MYBPH	myosin binding protein H [Source:HGNC Symbol;Acc:HGNC:7552]	102137402	MYBPH	83.0664	-1.95072	0.322013	-6.05789	1.37921e-09	4.462e-07	176.011	120.348	135.964	95.3824	37.4077	36.0104	36.6027	26.805
ENSMFAG00000038385	NRP2	neuropilin 2 [Source:HGNC Symbol;Acc:HGNC:8005]	102121366	NRP2	3328.38	-1.12211	0.354118	-3.16875	0.00153097	0.024381	3424.39	2801.38	7714.45	4304.92	2433.84	2220.97	1954.11	1772.96
ENSMFAG00000038392	EGR3	early growth response 3 [Source:HGNC Symbol;Acc:HGNC:3240]	102131952	EGR3	338.366	-2.35475	0.570737	-4.1258	3.69445e-05	0.00145693	265.972	187.13	874.636	936.867	77.1534	98.2987	105.085	161.787
ENSMFAG00000038396	CNTN2	contactin 2 [Source:HGNC Symbol;Acc:HGNC:2172]	102136370	CNTN2	605.054	-2.13224	0.476105	-4.47851	7.5165e-06	0.00042773	1551.83	1341.21	690.983	357.154	168.335	202.437	298.725	229.757
ENSMFAG00000038436	TSPAN8	tetraspanin 8 [Source:HGNC Symbol;Acc:HGNC:11855]	102119464	TSPAN8	345.158	-4.31556	1.37862	-3.13035	0.001746	0.0267098	1271.19	1325.21	0	32.8539	11.6899	30.1709	41.3256	48.8233
ENSMFAG00000038442	DLGAP3	DLG associated protein 3 [Source:HGNC Symbol;Acc:HGNC:30368]	102125038	DLGAP3	36.4488	-2.32331	0.664831	-3.49459	0.000474797	0.0103881	68.4487	69.565	93.3486	11.6578	9.35192	9.73255	14.1688	15.3171
ENSMFAG00000038443	NRXN1	neurexin 1 [Source:HGNC Symbol;Acc:HGNC:8008]	102127141	NRXN1	1625.72	-1.70937	0.375204	-4.55584	5.21777e-06	0.000317611	3457.64	2724.17	2678.7	1099.02	828.814	618.017	944.586	654.807
ENSMFAG00000038453	LXN	latexin [Source:HGNC Symbol;Acc:HGNC:13347]	102139836	LXN	735.639	-1.05227	0.280658	-3.74931	0.000177323	0.00484795	990.551	1362.78	658.514	958.063	433.696	394.168	545.498	541.843
ENSMFAG00000038517	RNF180	ring finger protein 180 [Source:HGNC Symbol;Acc:HGNC:27752]	102120622	RNF180	604.545	-1.68817	0.361993	-4.66355	3.10806e-06	0.000206456	940.681	905.041	1407.33	437.699	306.276	269.592	309.352	260.391
ENSMFAG00000038553	FASN	fatty acid synthase [Source:HGNC Symbol;Acc:HGNC:3594]	102119674	FASN	12635.7	-3.82265	0.8466	-4.5153	6.3227e-06	0.000370355	50591.4	38420.1	3099.78	2301.89	1865.71	2022.42	1338.95	1445.55
ENSMFAG00000038554	C4orf50	chromosome 4 open reading frame 50 [Source:HGNC Symbol;Acc:HGNC:33766]	102129593	C4orf50	16.5943	-4.62293	1.0968	-4.21492	2.49867e-05	0.00107782	44.9806	23.6521	53.7769	5.29902	1.16899	2.91976	0	0.95732
ENSMFAG00000038568	SHC4	SHC adaptor protein 4 [Source:HGNC Symbol;Acc:HGNC:16743]	102130383	SHC4	276.632	-1.66118	0.469369	-3.53918	0.000401376	0.00913027	686.443	540.52	288.163	166.389	98.1952	153.774	121.615	157.958
ENSMFAG00000038572	PHYHIPL	phytanoyl-CoA 2-hydroxylase interacting protein like [Source:HGNC Symbol;Acc:HGNC:29378]	102134132	PHYHIPL	190.888	-1.32049	0.451717	-2.92326	0.00346383	0.0429763	384.291	379.129	197.858	129.296	98.1952	154.748	69.6632	113.921
ENSMFAG00000038643	SLC16A14	solute carrier family 16 member 14 [Source:HGNC Symbol;Acc:HGNC:26417]	101866997	SLC16A14	850.273	-1.07985	0.295447	-3.65498	0.0002572	0.00653093	862.454	779.128	1467.2	1509.16	524.877	486.627	637.596	535.142
ENSMFAG00000038687	APLP1	amyloid beta precursor like protein 1 [Source:NCBI gene;Acc:101864836]	101864836	APLP1	314.197	-1.64356	0.569163	-2.88767	0.00388101	0.0464463	773.47	771.476	220.181	138.834	168.335	174.213	126.338	140.726
ENSMFAG00000038695	GHSR	growth hormone secretagogue receptor [Source:HGNC Symbol;Acc:HGNC:4267]	102135014	GHSR	188.197	-8.98709	2.97242	-3.02349	0.00249876	0.0346181	823.34	678.259	0	1.0598	0	2.91976	0	0
ENSMFAG00000038702	CENPF	centromere protein F [Source:HGNC Symbol;Acc:HGNC:1857]	102144197	CENPF	393.858	-2.1875	0.708849	-3.086	0.00202872	0.029708	246.415	150.26	1772.61	414.383	153.138	111.924	170.026	132.11
ENSMFAG00000038744	ACTL6B	actin like 6B [Source:HGNC Symbol;Acc:HGNC:160]	102134538	ACTL6B	20.9634	-7.74247	1.94604	-3.97858	6.93281e-05	0.00241505	82.1385	61.2172	24.3518	0	0	0	0	0
ENSMFAG00000038761		ovostatin-like [Source:NCBI gene;Acc:102137606]	102137606	ENSMFAG00000038761	79.8583	-1.66934	0.537502	-3.10574	0.00189801	0.0284124	159.388	187.13	106.539	32.8539	32.7317	37.9569	40.1449	42.1221
ENSMFAG00000038762	ITIH3	inter-alpha-trypsin inhibitor heavy chain 3 [Source:HGNC Symbol;Acc:HGNC:6168]	102131196	ITIH3	239.229	-1.98536	0.657486	-3.01962	0.0025309	0.0350077	710.889	573.912	135.964	107.04	78.3224	53.529	123.977	130.195
ENSMFAG00000038774	KIF5C	kinesin family member 5C [Source:HGNC Symbol;Acc:HGNC:6325]	102128569	KIF5C	777.773	-4.92584	0.905971	-5.43708	5.41606e-08	7.88488e-06	3003.92	2630.95	330.779	58.2892	66.6325	49.636	43.6871	38.2928
ENSMFAG00000038792	AOC3	amine oxidase copper containing 3 [Source:HGNC Symbol;Acc:HGNC:550]	102140322	AOC3	2152.6	-2.57356	0.444432	-5.79068	7.01024e-09	1.5905e-06	5814.23	4965.55	1635.63	2328.39	741.14	746.487	518.342	471.001
ENSMFAG00000038798	PLD5	phospholipase D family member 5 [Source:HGNC Symbol;Acc:HGNC:26879]	102146079	PLD5	41.985	-3.84364	0.651482	-5.89984	3.63854e-09	8.82852e-07	73.3379	53.5651	137.994	48.751	10.5209	3.89302	5.90366	1.91464
ENSMFAG00000038823	UNC80	unc-80 homolog, NALCN channel complex subunit [Source:HGNC Symbol;Acc:HGNC:26582]	102127896	UNC80	76.2507	-2.54629	0.833942	-3.05332	0.00226326	0.0321195	234.681	239.304	22.3225	24.3755	18.7038	13.6256	33.0605	23.933
ENSMFAG00000038846	KIF5A	kinesin family member 5A [Source:HGNC Symbol;Acc:HGNC:6323]	101865454	KIF5A	613.095	-6.1163	1.07553	-5.68677	1.29468e-08	2.48551e-06	2436.77	1954.08	425.142	19.0765	28.0558	32.1174	4.72293	4.7866
ENSMFAG00000038882	TLDC2	TBC/LysM-associated domain containing 2 [Source:HGNC Symbol;Acc:HGNC:16112]	102141798	TLDC2	273.412	-1.4954	0.507456	-2.94685	0.00321027	0.0410667	659.063	571.129	206.99	176.987	198.728	98.2987	148.772	127.324
ENSMFAG00000039008	RUNDC3A	RUN domain containing 3A [Source:HGNC Symbol;Acc:HGNC:16984]	101866119	RUNDC3A	226.979	-4.89377	0.863668	-5.66626	1.45949e-08	2.68765e-06	762.714	802.085	166.404	25.4353	21.0418	16.5453	12.9881	8.61588
ENSMFAG00000039081	SLCO1A2	solute carrier organic anion transporter family member 1A2 [Source:HGNC Symbol;Acc:HGNC:10956]	101925822	SLCO1A2	155.005	-2.40589	0.573696	-4.19367	2.74476e-05	0.00115823	144.72	156.521	613.869	128.236	47.9286	58.3953	42.5064	47.866
ENSMFAG00000039087	NUDT11	nudix hydrolase 11 [Source:HGNC Symbol;Acc:HGNC:18011]	102137860	ENSMFAG00000039087	73.8095	-3.70805	0.85432	-4.34035	1.42259e-05	0.000704041	231.748	264.347	36.5277	15.8971	7.01394	9.73255	11.8073	13.4025
ENSMFAG00000039172	PXDN	peroxidasin [Source:HGNC Symbol;Acc:HGNC:14966]	102136886	PXDN	6102.72	-1.16714	0.404215	-2.88741	0.00388427	0.0464463	5429.94	4619.12	14586.7	9143.99	4528.67	4225.87	3322.58	2964.82
ENSMFAG00000039187	FOXD3	forkhead box D3 [Source:HGNC Symbol;Acc:HGNC:3804]	102141760	FOXD3	219.21	-1.74712	0.538133	-3.24664	0.00116777	0.0202229	561.279	447.999	155.243	186.526	70.1394	55.4755	133.423	143.598
ENSMFAG00000039208		mitochondrial amidoxime reducing component 1 [Source:NCBI gene;Acc:102136639]	102136639	2020-03-01	336.704	-3.07124	0.816878	-3.75972	0.000170101	0.00471692	1122.56	1053.21	41.601	189.705	90.0123	66.1813	76.7476	53.6099
ENSMFAG00000039213	PKNOX1	PBX/knotted 1 homeobox 1 [Source:NCBI gene;Acc:101867301]	101867301	PKNOX1	699.654	-1.08513	0.244211	-4.44342	8.85406e-06	0.00048187	1021.84	978.084	1184.11	619.985	417.33	446.724	473.474	455.684
ENSMFAG00000039251	C14orf132	chromosome 14 open reading frame 132 [Source:HGNC Symbol;Acc:HGNC:20346]	102122824	C14orf132	156.405	-2.04976	0.570652	-3.59196	0.000328203	0.00779036	398.958	379.129	86.246	143.074	65.4635	34.0639	89.7357	54.5672
ENSMFAG00000039268	CPNE5	copine 5 [Source:HGNC Symbol;Acc:HGNC:2318]	102134562	CPNE5	3368.47	-5.60527	1.15443	-4.85544	1.20123e-06	9.58238e-05	12957.3	13193	57.8356	197.124	120.406	132.363	154.676	134.982
ENSMFAG00000039306		neuronal-specific septin-3 [Source:NCBI gene;Acc:102114950]	102114950	2020-09-03	244.413	-5.35048	0.991871	-5.39433	6.87803e-08	9.53644e-06	997.395	788.868	108.568	13.7775	7.01394	20.4384	10.6266	8.61588
ENSMFAG00000039309	NXPH2	neurexophilin 2 [Source:HGNC Symbol;Acc:HGNC:8076]	102129715	NXPH2	133.274	-5.89248	1.51071	-3.90047	9.6006e-05	0.00306622	499.676	522.433	24.3518	2.11961	0	0	7.0844	10.5305
ENSMFAG00000039316	MYH10	myosin heavy chain 10 [Source:HGNC Symbol;Acc:HGNC:7568]	102130281	MYH10	10591.9	-1.25602	0.302567	-4.15121	3.30729e-05	0.00135312	17241.3	14601	19112.1	8773.06	5483.73	4978.2	7642.88	6903.23
ENSMFAG00000039319	FAM131B	family with sequence similarity 131 member B [Source:HGNC Symbol;Acc:HGNC:22202]	102122275	FAM131B	287.334	-2.39672	0.698104	-3.43319	0.00059653	0.012246	887.878	781.215	173.507	89.0235	135.603	93.4325	76.7476	61.2685
ENSMFAG00000039322			NA	ENSMFAG00000039322	78.8777	-1.51324	0.381215	-3.96952	7.20179e-05	0.00248647	89.9612	77.9128	131.906	167.449	46.7596	39.9035	48.41	28.7196
ENSMFAG00000039358	MYBPHL	myosin binding protein H like [Source:HGNC Symbol;Acc:HGNC:30434]	102124088	MYBPHL	6624.9	-3.23585	0.855017	-3.78455	0.000153988	0.0043957	22672.2	22479.2	1810.15	951.704	1015.85	1004.4	1590.45	1475.23
ENSMFAG00000039413	SYT11	synaptotagmin 11 [Source:NCBI gene;Acc:101866229]	101866229	SYT11	1908.74	-1.43261	0.478514	-2.99388	0.00275457	0.0370457	4458.94	4018.77	1626.5	1037.55	1100.02	836.999	1238.59	952.533
ENSMFAG00000039428	PCSK1N	proprotein convertase subtilisin/kexin type 1 inhibitor [Source:HGNC Symbol;Acc:HGNC:17301]	102122775	PCSK1N	449.908	-7.02748	1.12655	-6.23807	4.43004e-10	2.03665e-07	1412.98	1686.95	447.465	24.3755	15.1969	8.75929	3.5422	0
ENSMFAG00000039435	SH3RF3	SH3 domain containing ring finger 3 [Source:HGNC Symbol;Acc:HGNC:24699]	102125743	SH3RF3	313.83	-2.10071	0.49885	-4.21111	2.54123e-05	0.00109051	839.963	683.824	352.087	160.03	119.237	137.229	106.266	112.006
ENSMFAG00000039461	ADAM12	ADAM metallopeptidase domain 12 [Source:HGNC Symbol;Acc:HGNC:190]	102127463	ADAM12	227.777	-1.49372	0.288014	-5.18628	2.14531e-07	2.38717e-05	264.016	332.521	462.684	285.087	143.786	88.5662	123.977	121.58
ENSMFAG00000039517	NALCN	sodium leak channel, non-selective [Source:HGNC Symbol;Acc:HGNC:19082]	102134773	NALCN	159.475	-4.11709	0.816919	-5.03978	4.66067e-07	4.54871e-05	491.853	473.042	195.829	45.5716	4.67596	6.81278	28.3376	29.6769
ENSMFAG00000039672	ADGRL3	adhesion G protein-coupled receptor L3 [Source:HGNC Symbol;Acc:HGNC:20974]	102144435	ADGRL3	421.232	-2.13484	0.437881	-4.87539	1.08595e-06	9.03405e-05	900.589	610.781	981.175	252.233	201.066	145.015	128.7	150.299
ENSMFAG00000039694	ELAVL2	ELAV like RNA binding protein 2 [Source:HGNC Symbol;Acc:HGNC:3313]	101865983	ELAVL2	477.683	-9.00669	1.32844	-6.77988	1.20272e-11	7.50409e-09	1998.7	1704.34	101.466	9.53824	2.33798	3.89302	1.18073	0
ENSMFAG00000039719	ADAMTS1	ADAM metallopeptidase with thrombospondin type 1 motif 1 [Source:HGNC Symbol;Acc:HGNC:217]	102146133	ADAMTS1	8785.83	-1.00996	0.11078	-9.11686	7.7335e-20	6.75522e-16	11591.3	11703.6	12920.7	10749.6	5761.95	5850.24	6012.29	5697.01
ENSMFAG00000039720	EPB41L4B	erythrocyte membrane protein band 4.1 like 4B [Source:HGNC Symbol;Acc:HGNC:19818]	102134742	EPB41L4B	1030.28	-1.7208	0.300911	-5.71862	1.0739e-08	2.13193e-06	2015.33	1821.21	1629.54	857.381	534.229	444.777	448.678	491.105
ENSMFAG00000039764	KIF20A	kinesin family member 20A [Source:HGNC Symbol;Acc:HGNC:9787]	102121391	KIF20A	111.901	-2.24628	0.644126	-3.48733	0.000487877	0.0105866	71.3822	70.2607	406.878	190.765	31.5627	31.1442	62.5788	30.6342
ENSMFAG00000039809	CDYL2	chromodomain Y like 2 [Source:HGNC Symbol;Acc:HGNC:23030]	102145278	CDYL2	73.7507	-1.85341	0.585827	-3.16376	0.00155747	0.0246591	175.033	84.1737	154.228	48.751	44.4216	49.636	16.5303	17.2318
ENSMFAG00000039866	ELAVL4	ELAV like RNA binding protein 4 [Source:HGNC Symbol;Acc:HGNC:3315]	102137413	ELAVL4	326.725	-7.16634	1.19405	-6.00173	1.95227e-09	5.78071e-07	1298.57	1254.26	36.5277	6.35882	5.84495	4.86627	3.5422	3.82928
ENSMFAG00000039931	DLX1	distal-less homeobox 1 [Source:NCBI gene;Acc:102129817]	102129817	DLX1	59.6697	-3.45091	0.761044	-4.53444	5.77569e-06	0.000345552	126.141	132.869	159.301	19.0765	4.67596	3.89302	14.1688	17.2318
ENSMFAG00000039982	CAMK1D	calcium/calmodulin dependent protein kinase ID [Source:HGNC Symbol;Acc:HGNC:19341]	102120054	CAMK1D	498.905	-2.79107	0.801895	-3.48059	0.000500314	0.0107492	1644.72	1557.56	167.419	117.638	170.673	152.801	73.2054	107.22
ENSMFAG00000039987	RWDD2A	RWD domain containing 2A [Source:NCBI gene;Acc:102126117]	102126117	RWDD2A	176.271	-1.47044	0.3733	-3.93904	8.18097e-05	0.00272751	237.615	292.869	371.365	134.595	74.8154	97.3255	83.832	117.75
ENSMFAG00000039992	MFAP3L	microfibril associated protein 3 like [Source:HGNC Symbol;Acc:HGNC:29083]	101925664	MFAP3L	447.863	-1.35309	0.355957	-3.80127	0.000143954	0.00414997	791.072	561.39	898.988	323.24	270.037	242.34	288.099	207.738
ENSMFAG00000040000	RIMS4	regulating synaptic membrane exocytosis 4 [Source:HGNC Symbol;Acc:HGNC:16183]	102142590	RIMS4	50.2083	-4.92926	1.06823	-4.61441	3.94216e-06	0.000253197	186.767	144	51.7476	6.35882	3.50697	0	3.5422	5.74392
ENSMFAG00000040047	VGF	VGF nerve growth factor inducible [Source:HGNC Symbol;Acc:HGNC:12684]	102131606	VGF	94.0461	-6.38148	1.31047	-4.86962	1.11811e-06	9.12775e-05	332.465	322.782	85.2313	3.17941	0	5.83953	0	2.87196
ENSMFAG00000040048	DDX25	Macaca fascicularis DEAD-box helicase 25 (DDX25), mRNA. [Source:RefSeq mRNA;Acc:NM_001319400]	101925104	DDX25	20.3682	-5.74957	1.88533	-3.04963	0.00229122	0.0324373	68.4487	82.0867	0	9.53824	0	0	0	2.87196
ENSMFAG00000040068	TBC1D8B	TBC1 domain family member 8B [Source:HGNC Symbol;Acc:HGNC:24715]	102144166	TBC1D8B	507.294	-1.00659	0.310884	-3.23783	0.00120441	0.020669	937.747	829.911	469.787	471.613	379.922	326.04	354.22	289.111
ENSMFAG00000040083	PLCH2	phospholipase C eta 2 [Source:HGNC Symbol;Acc:HGNC:29037]	102139698	PLCH2	25.961	-3.86766	1.21188	-3.19145	0.00141561	0.0231779	52.8033	61.2172	79.1434	1.0598	8.18293	2.91976	2.36147	0
ENSMFAG00000040095	MAP2K6	mitogen-activated protein kinase kinase 6 [Source:NCBI gene;Acc:101925060]	101925060	MAP2K6	201.643	-1.64091	0.473719	-3.46389	0.000532427	0.0112202	189.701	195.478	588.502	247.994	58.4495	97.3255	127.519	108.177
ENSMFAG00000040165	NELL2	neural EGFL like 2 [Source:HGNC Symbol;Acc:HGNC:7751]	102145401	NELL2	181.33	-3.0783	0.940291	-3.27378	0.0010612	0.0188598	487.942	511.303	265.841	31.7941	7.01394	8.75929	96.8201	41.1647
ENSMFAG00000040171	ERBB3	erb-b2 receptor tyrosine kinase 3 [Source:HGNC Symbol;Acc:HGNC:3431]	102115998	ERBB3	1533.12	-1.6066	0.41714	-3.85147	0.000117411	0.00353649	3241.54	3058.77	1808.12	1124.45	570.467	519.718	928.056	1013.8
ENSMFAG00000040182	CELF3	CUGBP Elav-like family member 3 [Source:HGNC Symbol;Acc:HGNC:11967]	102120652	CELF3	102.045	-4.25223	0.97662	-4.35403	1.33659e-05	0.000669061	331.487	381.912	52.7623	9.53824	9.35192	3.89302	8.26513	19.1464
ENSMFAG00000040193			NA	ENSMFAG00000040193	70.9546	-2.37303	0.522442	-4.54218	5.56744e-06	0.000334238	85.072	100.869	228.298	61.4686	24.5488	28.2244	24.7954	14.3598
ENSMFAG00000040296	TSPAN11	tetraspanin 11 [Source:HGNC Symbol;Acc:HGNC:30795]	102141019	TSPAN11	2659.1	-1.28083	0.402751	-3.1802	0.00147171	0.0237687	5882.68	5036.51	2007	2143.98	1659.97	1677.89	1454.66	1410.13
ENSMFAG00000040306	PADI2	peptidyl arginine deiminase 2 [Source:HGNC Symbol;Acc:HGNC:18341]	102128631	PADI2	99.1582	-1.18092	0.298913	-3.95072	7.7918e-05	0.00263293	169.166	161.391	118.715	100.681	54.9426	62.2883	74.3862	51.6953
ENSMFAG00000040311	TMEM130	transmembrane protein 130 [Source:HGNC Symbol;Acc:HGNC:25429]	101865821	TMEM130	230.726	-8.54983	2.8716	-2.97738	0.00290728	0.0384774	930.902	901.563	0	8.47843	0	4.86627	0	0
ENSMFAG00000040313	OLFML2B	olfactomedin like 2B [Source:HGNC Symbol;Acc:HGNC:24558]	102134740	OLFML2B	1704.91	-1.52423	0.257412	-5.92135	3.1931e-09	7.85681e-07	3173.09	3135.99	1970.47	1840.88	908.306	963.522	786.368	860.63
ENSMFAG00000040314	ADCYAP1R1	ADCYAP receptor type I [Source:HGNC Symbol;Acc:HGNC:242]	102134150	ADCYAP1R1	1240.41	-1.8198	0.474584	-3.83451	0.000125813	0.00374437	3100.73	2601.73	1151.64	878.578	384.598	399.035	747.404	659.593
ENSMFAG00000040318	TMEM92	transmembrane protein 92 [Source:HGNC Symbol;Acc:HGNC:26579]	102130289	TMEM92	56.6755	-3.23184	0.614858	-5.25624	1.47029e-07	1.77145e-05	69.4265	68.1737	147.126	125.057	12.8589	1.94651	10.6266	18.1891
ENSMFAG00000040328	BIRC5	baculoviral IAP repeat containing 5 [Source:NCBI gene;Acc:102120307]	102120307	ENSMFAG00000040328	60.4159	-1.91354	0.406761	-4.70434	2.54691e-06	0.00017486	67.4709	62.6085	144.082	108.1	23.3798	28.2244	23.6147	25.8476
ENSMFAG00000040335	B3GAT1	beta-1,3-glucuronyltransferase 1 [Source:HGNC Symbol;Acc:HGNC:921]	102142387	B3GAT1	74.2252	-5.41727	1.11104	-4.87585	1.08339e-06	9.03405e-05	240.548	221.217	106.539	11.6578	10.5209	0	2.36147	0.95732
ENSMFAG00000040349	GRIK2	glutamate ionotropic receptor kainate type subunit 2 [Source:HGNC Symbol;Acc:HGNC:4580]	102137990	GRIK2	290.036	-2.45665	0.560969	-4.37929	1.19068e-05	0.000602931	793.027	719.998	261.782	187.585	81.8293	44.7697	134.604	96.6893
ENSMFAG00000040429	LRRC6	leucine rich repeat containing 6 [Source:HGNC Symbol;Acc:HGNC:16725]	102117095	LRRC6	87.4178	-3.83584	0.819853	-4.67869	2.88714e-06	0.000193994	258.149	312.347	63.9235	19.0765	10.5209	5.83953	14.1688	15.3171
ENSMFAG00000040496	SLITRK5	SLIT and NTRK like family member 5 [Source:HGNC Symbol;Acc:HGNC:20295]	102116714	SLITRK5	215.753	-2.40481	0.415041	-5.79414	6.86724e-09	1.57856e-06	343.221	292.869	578.356	237.396	52.6046	41.85	89.7357	89.988
ENSMFAG00000040504		internexin neuronal intermediate filament protein alpha [Source:NCBI gene;Acc:102135892]	102135892	INA	605.95	-7.2049	1.16435	-6.18794	6.09556e-10	2.5973e-07	2489.58	2197.56	106.539	21.1961	17.5349	9.73255	3.5422	1.91464
ENSMFAG00000040509	TM4SF4	transmembrane 4 L six family member 4 [Source:HGNC Symbol;Acc:HGNC:11856]	102140840	TM4SF4	461.069	-5.75535	1.87748	-3.06546	0.00217334	0.0311727	1764.02	1851.13	0	6.35882	5.84495	5.83953	29.5183	25.8476
ENSMFAG00000040591	TAT	tyrosine aminotransferase [Source:HGNC Symbol;Acc:HGNC:11573]	102144775	TAT	46.08	-3.01422	0.842099	-3.57941	0.000344371	0.00808506	114.407	121.043	85.2313	7.41863	3.50697	6.81278	12.9881	17.2318
ENSMFAG00000040736	GPSM1	G protein signaling modulator 1 [Source:HGNC Symbol;Acc:HGNC:17858]	102145199	GPSM1	2457.32	-1.05006	0.25064	-4.18954	2.79527e-05	0.00117388	4179.28	3968.69	2290.08	2818.02	1512.67	1473.51	1642.4	1773.91
ENSMFAG00000040743	NPTX1	neuronal pentraxin 1 [Source:HGNC Symbol;Acc:HGNC:7952]	102115692	NPTX1	14.5494	-3.79401	1.2398	-3.06017	0.00221211	0.0316248	11.7341	11.1304	78.1287	7.41863	5.84495	0	1.18073	0.95732
ENSMFAG00000040747		melanoma-associated antigen D4 [Source:NCBI gene;Acc:102139876]	102139876	ENSMFAG00000040747	566.662	-2.09119	0.504751	-4.14302	3.42762e-05	0.00139257	1438.4	1394.08	336.867	502.347	191.714	238.447	165.303	266.135
ENSMFAG00000040755	SCD	stearoyl-CoA desaturase [Source:HGNC Symbol;Acc:HGNC:10571]	102120948	SCD	1671.95	-3.83153	0.777862	-4.92572	8.4052e-07	7.37884e-05	5856.28	5518.59	726.496	396.367	126.251	199.517	271.569	280.495
ENSMFAG00000040758	APBA2	amyloid beta precursor protein binding family A member 2 [Source:HGNC Symbol;Acc:HGNC:579]	102138165	APBA2	115.526	-1.91779	0.660407	-2.90396	0.00368479	0.0448282	355.933	228.173	108.568	38.1529	26.8868	41.85	56.6752	67.9697
ENSMFAG00000040804	CHL1	cell adhesion molecule L1 like [Source:HGNC Symbol;Acc:HGNC:1939]	102141531	CHL1	2379.26	-2.52045	0.549824	-4.5841	4.5594e-06	0.000285494	6785.22	5769.03	2776.11	878.578	673.339	752.326	753.307	646.191
ENSMFAG00000040832	GNG4	G protein subunit gamma 4 [Source:HGNC Symbol;Acc:HGNC:4407]	102146209	GNG4	36.2116	-5.27836	1.27196	-4.14978	3.32799e-05	0.00135841	116.363	98.0867	66.9675	1.0598	1.16899	4.86627	1.18073	0
ENSMFAG00000040875	PLPPR5	phospholipid phosphatase related 5 [Source:HGNC Symbol;Acc:HGNC:31703]	102145212	PLPPR5	54.0609	-4.91027	1.47686	-3.32479	0.000884838	0.0162888	175.033	208.695	0	34.9735	0	9.73255	1.18073	2.87196
ENSMFAG00000040915	SLITRK6	SLIT and NTRK like family member 6 [Source:HGNC Symbol;Acc:HGNC:23503]	102116335	SLITRK6	424.624	-1.76988	0.36172	-4.89295	9.93358e-07	8.46534e-05	517.277	482.781	1028.86	597.729	178.856	121.657	246.773	223.055
ENSMFAG00000040930	VIP	vasoactive intestinal peptide [Source:HGNC Symbol;Acc:HGNC:12693]	102119082	VIP	64.7912	-5.42234	1.13532	-4.77605	1.78771e-06	0.000131196	207.302	237.217	60.8795	1.0598	4.67596	2.91976	2.36147	1.91464
ENSMFAG00000040943	CELSR2	cadherin EGF LAG seven-pass G-type receptor 2 [Source:HGNC Symbol;Acc:HGNC:3231]	102125299	CELSR2	2031.09	-1.11271	0.387725	-2.86983	0.00410692	0.0484129	1842.25	1652.87	5092.57	2523.39	1316.28	1314.87	1311.79	1194.73
ENSMFAG00000040997	CPLX1	complexin 1 [Source:NCBI gene;Acc:102114990]	102114990	CPLX1	154.744	-4.0156	0.933939	-4.29964	1.71074e-05	0.000803402	545.634	495.999	112.627	11.6578	24.5488	25.3046	5.90366	16.2744
ENSMFAG00000041003	GAP43	growth associated protein 43 [Source:NCBI gene;Acc:102117213]	102117213	GAP43	1092.91	-3.81909	0.971431	-3.9314	8.44516e-05	0.00278371	3691.34	4226.77	102.481	144.133	197.559	126.523	120.435	134.025
ENSMFAG00000041030	THY1	Thy-1 cell surface antigen [Source:HGNC Symbol;Acc:HGNC:11801]	102139037	THY1	3884.87	-2.48273	0.558984	-4.4415	8.93327e-06	0.000484671	9269.91	10828.5	1343.41	4920.67	1320.96	1409.27	955.213	1031.03
ENSMFAG00000041043	PCDH15	protocadherin related 15 [Source:HGNC Symbol;Acc:HGNC:14674]	102116337	PCDH15	49.0853	-4.54242	1.19167	-3.81179	0.000137961	0.00403716	140.809	133.565	92.3339	9.53824	9.35192	0	7.0844	0
ENSMFAG00000041061	PLEKHB1	pleckstrin homology domain containing B1 [Source:HGNC Symbol;Acc:HGNC:19079]	101925605	PLEKHB1	1604.09	-1.89586	0.500615	-3.78707	0.000152435	0.00437281	4055.1	3724.51	806.654	1528.24	648.79	592.712	827.694	649.063
ENSMFAG00000041092	ASNS	asparagine synthetase (glutamine-hydrolyzing) [Source:HGNC Symbol;Acc:HGNC:753]	101865409	ENSMFAG00000041092	279.117	-1.0749	0.250228	-4.29569	1.74148e-05	0.000808662	416.559	439.651	286.134	371.991	181.194	223.849	139.326	174.232
ENSMFAG00000041128	MAST1	microtubule associated serine/threonine kinase 1 [Source:HGNC Symbol;Acc:HGNC:19034]	102147118	MAST1	136.992	-7.40992	2.35999	-3.13981	0.00169058	0.0262096	558.346	527.999	0	3.17941	0	0	3.5422	2.87196
ENSMFAG00000041138	METTL7B	methyltransferase like 7B [Source:HGNC Symbol;Acc:HGNC:28276]	102131630	METTL7B	357.945	-1.75306	0.452675	-3.87267	0.000107651	0.00331705	797.916	803.476	230.328	376.23	175.349	116.791	200.725	162.744
ENSMFAG00000041173	PLAC8L1	PLAC8 like 1 [Source:HGNC Symbol;Acc:HGNC:31746]	102119874	PLAC8L1	12.8623	-4.13871	1.22436	-3.3803	0.000724061	0.0141176	17.6011	12.5217	63.9235	3.17941	2.33798	0.973255	2.36147	0
ENSMFAG00000041179	DZANK1	double zinc ribbon and ankyrin repeat domains 1 [Source:HGNC Symbol;Acc:HGNC:15858]	102123892	DZANK1	147.131	-1.06442	0.271688	-3.9178	8.93621e-05	0.00289639	190.679	235.825	228.298	140.954	88.8433	104.138	109.808	78.5002
ENSMFAG00000041202	ALPK2	alpha kinase 2 [Source:HGNC Symbol;Acc:HGNC:20565]	102129781	ALPK2	11445.7	-1.01081	0.352971	-2.86373	0.0041869	0.0491236	13533.3	10313.7	26621.6	10727.3	7313.21	6811.81	8785.83	7458.48
ENSMFAG00000041229	PTGFR	prostaglandin F receptor [Source:HGNC Symbol;Acc:HGNC:9600]	102139926	PTGFR	213.654	-2.16583	0.641623	-3.37554	0.000736705	0.0142844	602.349	547.477	149.155	98.5618	98.1952	104.138	72.0247	37.3355
ENSMFAG00000041270	TAS2R1	taste 2 receptor member 1 [Source:HGNC Symbol;Acc:HGNC:14909]	102140143	TAS2R1	16.3689	-4.65202	1.33188	-3.49281	0.000477958	0.0104244	5.86703	15.3043	94.3633	10.598	0	1.94651	0	2.87196
ENSMFAG00000041273	LONRF2	LON peptidase N-terminal domain and ring finger 2 [Source:HGNC Symbol;Acc:HGNC:24788]	102117257	LONRF2	1149.3	-1.75983	0.538964	-3.2652	0.00109385	0.0193221	1462.85	941.911	3959.2	734.444	656.973	585.899	451.04	402.074
ENSMFAG00000041275	KLHL32	kelch like family member 32 [Source:HGNC Symbol;Acc:HGNC:21221]	102122129	KLHL32	96.6325	-1.05592	0.359967	-2.93337	0.00335306	0.0421574	151.565	155.13	127.847	86.9039	60.7875	72.0209	81.4706	37.3355
ENSMFAG00000041307	SLC7A10	solute carrier family 7 member 10 [Source:HGNC Symbol;Acc:HGNC:11058]	102132742	SLC7A10	218.916	-5.67811	1.40605	-4.03835	5.38281e-05	0.00197892	873.21	822.259	0	22.2559	12.8589	1.94651	8.26513	10.5305
ENSMFAG00000041320	HMX3	H6 family homeobox 3 [Source:HGNC Symbol;Acc:HGNC:5019]	102136683	HMX3	53.2103	-6.02621	1.87657	-3.21129	0.00132143	0.0221336	216.102	203.13	0	0	1.16899	2.91976	2.36147	0
ENSMFAG00000041402	SNCA	synuclein alpha [Source:HGNC Symbol;Acc:HGNC:11138]	102119369	SNCA	600.355	-2.67112	0.648488	-4.11899	3.80528e-05	0.00148389	1409.07	1631.3	790.419	320.061	314.458	199.517	76.7476	61.2685
ENSMFAG00000041427	MFSD4B	major facilitator superfamily domain containing 4B [Source:HGNC Symbol;Acc:HGNC:21053]	102122512	MFSD4B	652.256	-1.22726	0.366808	-3.34579	0.000820483	0.015496	1007.17	955.824	1293.69	399.546	431.358	409.74	348.316	372.397
ENSMFAG00000041462	BANK1	B cell scaffold protein with ankyrin repeats 1 [Source:HGNC Symbol;Acc:HGNC:18233]	102136490	BANK1	148.883	-2.86968	0.568977	-5.04358	4.56902e-07	4.48431e-05	308.019	319.999	336.867	82.6647	38.5767	12.6523	42.5064	49.7806
ENSMFAG00000041476	ABHD1	abhydrolase domain containing 1 [Source:HGNC Symbol;Acc:HGNC:17553]	102129468	ABHD1	71.6236	-1.30002	0.400924	-3.24257	0.00118458	0.0203888	85.072	112	150.17	60.4088	42.0837	53.529	29.5183	40.2074
ENSMFAG00000041483	GLDN	gliomedin [Source:HGNC Symbol;Acc:HGNC:29514]	102119267	GLDN	63.42	-1.92613	0.635529	-3.03076	0.00243943	0.0339306	134.942	154.434	81.1727	30.7343	18.7038	13.6256	50.7715	22.9757
ENSMFAG00000041572	DTX4	deltex E3 ubiquitin ligase 4 [Source:HGNC Symbol;Acc:HGNC:29151]	101865985	DTX4	251.859	-1.63041	0.411371	-3.96335	7.39039e-05	0.00253157	561.279	497.39	271.929	191.825	130.927	93.4325	157.037	111.049
ENSMFAG00000041581	PRKAR2B	protein kinase cAMP-dependent type II regulatory subunit beta [Source:HGNC Symbol;Acc:HGNC:9392]	102115738	PRKAR2B	2157.5	-3.15447	0.623075	-5.06275	4.13257e-07	4.12548e-05	6787.18	6318.59	1588.96	822.408	410.316	356.211	525.426	450.898
ENSMFAG00000041666	IGDCC3	immunoglobulin superfamily DCC subclass member 3 [Source:HGNC Symbol;Acc:HGNC:9700]	102124870	IGDCC3	43.7383	-4.5394	1.03029	-4.40594	1.05327e-05	0.000543852	135.92	134.956	53.7769	10.598	2.33798	0	9.44586	2.87196
ENSMFAG00000041678	MYOC	myocilin [Source:HGNC Symbol;Acc:HGNC:7610]	101866979	MYOC	731.766	-2.0826	0.53781	-3.87237	0.000107781	0.00331705	1224.25	1397.56	884.782	1229.37	433.696	464.243	121.615	98.6039
ENSMFAG00000041735	NEK11	NIMA related kinase 11 [Source:NCBI gene;Acc:101926480]	101926480	NEK11	114.784	-1.09863	0.360944	-3.04378	0.00233626	0.0328091	159.388	191.304	83.202	191.825	59.6185	78.8336	90.9164	63.1831
ENSMFAG00000041762	ARPP21	cAMP regulated phosphoprotein 21 [Source:HGNC Symbol;Acc:HGNC:16968]	101926832	ARPP21	37.8437	-2.30423	0.723699	-3.18397	0.00145271	0.0235903	63.5595	49.3912	115.671	23.3157	11.6899	27.2511	7.0844	4.7866
ENSMFAG00000041768	JAKMIP2	janus kinase and microtubule interacting protein 2 [Source:HGNC Symbol;Acc:HGNC:29067]	102130777	JAKMIP2	95.9571	-1.46637	0.45641	-3.21284	0.0013143	0.0220353	160.366	136.347	192.785	74.1863	25.7178	42.8232	73.2054	62.2258
ENSMFAG00000041811			NA	ENSMFAG00000041811	9.66673	-6.62345	2.31431	-2.86196	0.00421033	0.0493091	0	1.3913	55.8062	20.1363	0	0	0	0
ENSMFAG00000041818	TMSB15A	thymosin beta 15a [Source:HGNC Symbol;Acc:HGNC:30744]	102133790	ENSMFAG00000041818	63.4779	-1.59091	0.29603	-5.37416	7.69418e-08	1.03167e-05	86.0498	100.174	106.539	89.0235	28.0558	39.9035	23.6147	34.4635
ENSMFAG00000041884	ST6GALNAC5	ST6 N-acetylgalactosaminide alpha-2,6-sialyltransferase 5 [Source:HGNC Symbol;Acc:HGNC:19342]	NA	ST6GALNAC5	222.916	-1.27671	0.328364	-3.88809	0.000101036	0.00318611	326.598	255.304	466.743	214.08	99.3642	127.496	135.784	157.958
ENSMFAG00000041888	LGALS12	galectin 12 [Source:HGNC Symbol;Acc:HGNC:15788]	102118236	LGALS12	352.889	-7.4094	2.34902	-3.15425	0.00160911	0.0252439	1147	1601.39	0	58.2892	0	9.73255	0	6.70124
ENSMFAG00000041895	RIMBP2	RIMS binding protein 2 [Source:HGNC Symbol;Acc:HGNC:30339]	102129198	RIMBP2	294.049	-5.10911	0.838374	-6.09407	1.10076e-09	3.92455e-07	1028.69	1047.65	166.404	43.452	18.7038	16.5453	11.8073	19.1464
ENSMFAG00000041945	DPP4	dipeptidyl peptidase 4 [Source:HGNC Symbol;Acc:HGNC:3009]	102133935	DPP4	650.474	-1.67996	0.524685	-3.20184	0.00136554	0.0226359	445.894	387.477	1809.14	1323.7	260.685	261.806	374.292	340.806
ENSMFAG00000041948	PTPRN2	protein tyrosine phosphatase receptor type N2 [Source:HGNC Symbol;Acc:HGNC:9677]	102133018	PTPRN2	204.943	-6.47753	1.05595	-6.13431	8.55287e-10	3.39588e-07	792.049	717.216	96.3926	15.8971	1.16899	5.83953	2.36147	8.61588
ENSMFAG00000041988	MBP	myelin basic protein [Source:HGNC Symbol;Acc:HGNC:6925]	101925125	MBP	742.232	-1.74234	0.223681	-7.78941	6.73239e-15	9.04729e-12	1317.15	1355.13	1077.57	821.348	329.655	315.335	348.316	373.355
ENSMFAG00000041997	SYN2	synapsin II [Source:HGNC Symbol;Acc:HGNC:11495]	101926686	SYN2	534.754	-3.39727	0.91925	-3.69569	0.000219288	0.00579045	1936.12	1787.13	61.8942	121.877	105.209	74.9406	133.423	57.4392
ENSMFAG00000041999	KCNJ5	potassium voltage-gated channel subfamily J member 5 [Source:HGNC Symbol;Acc:HGNC:6266]	102134496	KCNJ5	1363.98	-1.30354	0.442654	-2.94483	0.00323128	0.041265	3029.34	2717.91	1256.15	761.999	817.124	777.631	824.151	727.563
ENSMFAG00000042012	KLHL5	kelch like family member 5 [Source:HGNC Symbol;Acc:HGNC:6356]	102144169	KLHL5	1622.06	-1.20493	0.247124	-4.87582	1.08357e-06	9.03405e-05	2111.15	2249.73	3125.15	1564.27	1015.85	990.774	987.092	932.429
ENSMFAG00000042060	LRFN2	leucine rich repeat and fibronectin type III domain containing 2 [Source:NCBI gene;Acc:102141033]	102141033	LRFN2	23.5621	-7.18109	1.97478	-3.6364	0.000276471	0.00688963	86.0498	98.0867	0	3.17941	0	0	1.18073	0
ENSMFAG00000042083	NR2F1	nuclear receptor subfamily 2 group F member 1 [Source:HGNC Symbol;Acc:HGNC:7975]	102120142	NR2F1	981.445	-3.12831	0.842352	-3.71377	0.000204192	0.00542969	3562.27	3051.12	167.419	264.951	160.152	171.293	230.243	244.117
ENSMFAG00000042100	RPH3A	rabphilin 3A [Source:HGNC Symbol;Acc:HGNC:17056]	101865855	RPH3A	82.8806	-9.00163	1.55686	-5.78192	7.38529e-09	1.65412e-06	270.861	326.956	60.8795	3.17941	1.16899	0	0	0
ENSMFAG00000042102	LDLR	low density lipoprotein receptor [Source:HGNC Symbol;Acc:HGNC:6547]	102127361	LDLR	897.08	-1.93835	0.457472	-4.23709	2.26431e-05	0.000997837	2117.02	2100.86	967.984	505.527	397.457	366.917	354.22	366.653
ENSMFAG00000042106	GABBR2	gamma-aminobutyric acid type B receptor subunit 2 [Source:HGNC Symbol;Acc:HGNC:4507]	102117646	GABBR2	32.3721	-3.41511	0.907097	-3.76488	0.000166629	0.00467253	104.629	84.1737	41.601	6.35882	1.16899	6.81278	9.44586	4.7866
ENSMFAG00000042111	LUZP2	leucine zipper protein 2 [Source:HGNC Symbol;Acc:HGNC:23206]	102136891	LUZP2	40.9355	-5.07908	1.04336	-4.868	1.12735e-06	9.14993e-05	138.853	102.956	71.0261	5.29902	0	3.89302	3.5422	1.91464
ENSMFAG00000042149	KNDC1	kinase non-catalytic C-lobe domain containing 1 [Source:HGNC Symbol;Acc:HGNC:29374]	101866998	KNDC1	56.245	-1.52388	0.350454	-4.34829	1.37203e-05	0.000680948	110.496	86.9563	78.1287	58.2892	30.3938	36.0104	24.7954	24.8903
ENSMFAG00000042152	GYG2	glycogenin 2 [Source:HGNC Symbol;Acc:HGNC:4700]	102136979	GYG2	95.5831	-3.18716	0.703901	-4.52785	5.95855e-06	0.000354067	291.396	280.347	82.1874	34.9735	18.7038	9.73255	22.4339	24.8903
ENSMFAG00000042176	FFAR4	free fatty acid receptor 4 [Source:NCBI gene;Acc:102136156]	102136156	FFAR4	21.8224	-6.277	2.01527	-3.11472	0.00184117	0.0277284	108.54	60.5216	0	3.17941	2.33798	0	0	0
ENSMFAG00000042205	JPH3	junctophilin 3 [Source:HGNC Symbol;Acc:HGNC:14203]	102132516	JPH3	213.949	-3.06228	0.757709	-4.0415	5.31105e-05	0.00196637	781.293	581.564	112.627	52.9902	52.6046	31.1442	49.5908	49.7806
ENSMFAG00000042219	EXOC1L	exocyst complex component 1 like [Source:HGNC Symbol;Acc:HGNC:53433]	102131123	EXOC1L	10.3777	-6.72912	2.31604	-2.90543	0.00366744	0.0447105	38.1357	43.826	0	1.0598	0	0	0	0
ENSMFAG00000042281	ACVR1C	activin A receptor type 1C [Source:HGNC Symbol;Acc:HGNC:18123]	102131774	ACVR1C	226.123	-4.6985	0.776102	-6.05397	1.41322e-09	4.48889e-07	831.163	667.129	197.858	45.5716	15.1969	14.5988	25.9761	11.4878
ENSMFAG00000042339			NA	ENSMFAG00000042339	23.0724	-7.88064	2.25052	-3.5017	0.0004623	0.0101718	105.607	77.9128	0	1.0598	0	0	0	0
ENSMFAG00000042391	VSNL1	visinin like 1 [Source:NCBI gene;Acc:102147054]	102147054	VSNL1	141.812	-5.93719	1.3789	-4.30573	1.66435e-05	0.000787973	416.559	474.434	225.254	0	3.50697	0	7.0844	7.65856
ENSMFAG00000042406	ASPHD1	aspartate beta-hydroxylase domain containing 1 [Source:HGNC Symbol;Acc:HGNC:27380]	102128287	ASPHD1	30.2059	-6.3187	1.74394	-3.62325	0.00029093	0.00710326	84.0941	65.3911	89.29	0	0	0	0	2.87196
ENSMFAG00000042407	TTLL7	tubulin tyrosine ligase like 7 [Source:HGNC Symbol;Acc:HGNC:26242]	102126179	TTLL7	614.453	-1.46499	0.378332	-3.87222	0.000107847	0.00331705	754.891	647.65	1631.57	574.414	363.556	317.281	324.701	301.556
ENSMFAG00000042413	BSN	bassoon presynaptic cytomatrix protein [Source:HGNC Symbol;Acc:HGNC:1117]	102118539	BSN	92.0194	-3.0146	0.697787	-4.32023	1.55867e-05	0.000754292	239.57	190.608	205.976	19.0765	12.8589	21.4116	18.8917	27.7623
ENSMFAG00000042492	P2RX6	purinergic receptor P2X 6 [Source:HGNC Symbol;Acc:HGNC:8538]	102129289	P2RX6	77.2283	-6.07261	1.69249	-3.58799	0.000333243	0.00787788	311.931	293.564	0	3.17941	7.01394	0	1.18073	0.95732
ENSMFAG00000042507	CIDEA	cell death inducing DFFA like effector a [Source:HGNC Symbol;Acc:HGNC:1976]	102115580	CIDEA	788.405	-5.6668	1.67072	-3.39182	0.000694295	0.0136592	3112.46	2962.77	0	110.22	38.5767	22.3849	33.0605	27.7623
ENSMFAG00000042508	UNC79	unc-79 homolog, NALCN channel complex subunit [Source:HGNC Symbol;Acc:HGNC:19966]	102122700	UNC79	48.1165	-4.86316	1.08747	-4.47198	7.75e-06	0.000435346	138.853	98.0867	129.876	5.29902	1.16899	0	5.90366	5.74392
ENSMFAG00000042543	AR	androgen receptor [Source:HGNC Symbol;Acc:HGNC:644]	102117720	ar	315.091	-1.49875	0.46315	-3.23599	0.00121222	0.0207827	356.911	286.608	938.559	279.788	197.559	173.239	166.483	121.58
ENSMFAG00000042546	RBP4	retinol binding protein 4 [Source:HGNC Symbol;Acc:HGNC:9922]	102136826	RBP4	1049.26	-6.27233	1.05898	-5.92302	3.16081e-09	7.85681e-07	3656.14	4434.08	80.158	116.578	9.35192	22.3849	34.2412	41.1647
ENSMFAG00000042566	SORCS1	sortilin related VPS10 domain containing receptor 1 [Source:HGNC Symbol;Acc:HGNC:16697]	102124546	SORCS1	801.551	-2.1936	0.512716	-4.2784	1.88246e-05	0.000858655	1880.38	1874.78	977.116	529.902	167.166	185.892	322.34	474.831
ENSMFAG00000042634	CLSTN3	calsyntenin 3 [Source:HGNC Symbol;Acc:HGNC:18371]	102138603	CLSTN3	523.791	-2.65844	0.894687	-2.97136	0.00296482	0.0389147	1765	1670.26	52.7623	129.296	151.969	156.694	132.242	132.11
ENSMFAG00000042643	PLEKHA6	pleckstrin homology domain containing A6 [Source:HGNC Symbol;Acc:HGNC:17053]	102124075	PLEKHA6	2914.49	-1.2556	0.409707	-3.06463	0.00217938	0.0312336	5324.33	5152.68	3379.83	2576.38	1052.09	1082.26	2200.89	2547.43
ENSMFAG00000042675	ST8SIA1	ST8 alpha-N-acetyl-neuraminide alpha-2,8-sialyltransferase 1 [Source:HGNC Symbol;Acc:HGNC:10869]	102118571	ST8SIA1	220.096	-1.97412	0.405056	-4.8737	1.09526e-06	9.0683e-05	392.113	309.564	538.784	163.21	65.4635	91.486	101.543	98.6039
ENSMFAG00000042737	ADAMTS7	ADAM metallopeptidase with thrombospondin type 1 motif 7 [Source:HGNC Symbol;Acc:HGNC:223]	102128857	ADAMTS7	7223.38	-1.08525	0.284955	-3.80849	0.000139816	0.00406769	11913	12751.3	6143.76	8467.83	4188.49	5239.03	4020.39	5063.26
ENSMFAG00000042771	GRIA2	glutamate ionotropic receptor AMPA type subunit 2 [Source:HGNC Symbol;Acc:HGNC:4572]	102133810	GRIA2	137	-3.05401	0.835315	-3.65612	0.000256065	0.00652107	449.806	436.868	63.9235	27.5549	43.2527	37.9569	16.5303	20.1037
ENSMFAG00000042864	ZNF536	zinc finger protein 536 [Source:HGNC Symbol;Acc:HGNC:29025]	102140866	ZNF536	253.788	-2.05871	0.532611	-3.86532	0.000110942	0.0033997	617.016	609.39	277.002	133.535	99.3642	56.4488	132.242	105.305
ENSMFAG00000042930	DGAT2	diacylglycerol O-acyltransferase 2 [Source:HGNC Symbol;Acc:HGNC:16940]	102128601	DGAT2	3703.18	-2.51006	0.78624	-3.19248	0.00141055	0.0231435	12732.4	9901.89	712.29	1854.66	1641.26	1465.72	717.885	599.282
ENSMFAG00000042945	GFAP	glial fibrillary acidic protein [Source:HGNC Symbol;Acc:HGNC:4235]	101926850	GFAP	417.718	-2.59987	0.463041	-5.61477	1.96827e-08	3.4733e-06	1030.64	954.432	611.839	271.31	120.406	71.0476	149.953	132.11
ENSMFAG00000042957	CAPN9	calpain 9 [Source:HGNC Symbol;Acc:HGNC:1486]	102146700	CAPN9	15.6698	-3.97052	1.08623	-3.65532	0.000256865	0.00653093	13.6897	13.2174	77.1141	13.7775	3.50697	0	1.18073	2.87196
ENSMFAG00000042983	CELF4	CUGBP Elav-like family member 4 [Source:HGNC Symbol;Acc:HGNC:14015]	101866365	CELF4	124.664	-5.69194	1.05914	-5.3741	7.69643e-08	1.03167e-05	464.473	431.303	72.0408	10.598	5.84495	9.73255	2.36147	0.95732
ENSMFAG00000042992	CHRNA1	cholinergic receptor nicotinic alpha 1 subunit [Source:HGNC Symbol;Acc:HGNC:1955]	102118591	CHRNA1	288.546	-3.36801	0.561988	-5.99302	2.05974e-09	5.85893e-07	613.105	615.651	395.717	480.091	75.9844	90.5127	20.0725	17.2318
ENSMFAG00000042999	MEGF10	multiple EGF like domains 10 [Source:HGNC Symbol;Acc:HGNC:29634]	102124212	MEGF10	148.98	-1.67153	0.372325	-4.48943	7.14146e-06	0.000411754	325.62	212.869	247.577	120.818	63.1255	57.422	89.7357	74.6709
ENSMFAG00000043008	KCNJ3	potassium voltage-gated channel subfamily J member 3 [Source:HGNC Symbol;Acc:HGNC:6264]	102123532	KCNJ3	2512.58	-1.84931	0.333418	-5.54652	2.91413e-08	4.84855e-06	3871.26	3527.64	6035.19	2299.77	945.713	926.539	1369.65	1124.85
ENSMFAG00000043013	ZNF385B	zinc finger protein 385B [Source:HGNC Symbol;Acc:HGNC:26332]	102121633	ZNF385B	363.963	-5.21981	1.77822	-2.93541	0.00333112	0.041927	1362.13	1467.13	0	6.35882	21.0418	27.2511	15.3495	12.4452
ENSMFAG00000043019	ATP11C	ATPase phospholipid transporting 11C [Source:HGNC Symbol;Acc:HGNC:13554]	102116390	ATP11C	888.189	-1.36011	0.45737	-2.97376	0.00294178	0.0387286	903.523	751.998	2647.24	810.75	551.764	420.446	567.932	451.855
ENSMFAG00000043053	GDPD5	glycerophosphodiester phosphodiesterase domain containing 5 [Source:HGNC Symbol;Acc:HGNC:28804]	102123435	GDPD5	679.533	-1.71123	0.573129	-2.98576	0.00282874	0.0377525	1832.47	1544.34	332.808	454.656	282.896	211.196	367.208	410.69
ENSMFAG00000043060	CAPN5	calpain 5 [Source:HGNC Symbol;Acc:HGNC:1482]	102141335	CAPN5	1110.38	-1.16223	0.388886	-2.98862	0.00280245	0.0375592	2210.89	1979.13	675.763	1273.88	565.791	755.246	641.138	781.173
ENSMFAG00000043070	EGR2	early growth response 2 [Source:HGNC Symbol;Acc:HGNC:3239]	102115320	EGR2	121.083	-2.34442	0.595393	-3.9376	8.22997e-05	0.00273862	152.543	113.391	78.1287	465.254	35.0697	32.1174	51.9522	40.2074
ENSMFAG00000043093		tubulin beta-4B chain-like [Source:NCBI gene;Acc:102129286]	102129286	ENSMFAG00000043093	80.2079	-8.18968	1.63229	-5.01731	5.24007e-07	5.02989e-05	290.418	310.26	36.5277	2.11961	2.33798	0	0	0
ENSMFAG00000043096	DKK3	dickkopf WNT signaling pathway inhibitor 3 [Source:NCBI gene;Acc:101867496]	101867496	DKK3	58809.8	-2.96894	0.92858	-3.19729	0.00138726	0.0229457	210374	189123	5223.46	12473.9	9612.61	9097.99	18146.7	16426.6
ENSMFAG00000043152	ERC2	ELKS/RAB6-interacting/CAST family member 2 [Source:HGNC Symbol;Acc:HGNC:31922]	102147233	ERC2	82.5592	-2.05672	0.523673	-3.92748	8.58392e-05	0.00281353	173.077	138.434	176.551	44.5118	22.2108	23.3581	35.422	46.9087
ENSMFAG00000043161		coiled-coil domain containing 187 [Source:NCBI gene;Acc:102129866]	102129866	ENSMFAG00000043161	19.8537	-3.96658	1.32427	-2.99529	0.00274186	0.0369032	85.072	51.4781	0	12.7176	1.16899	3.89302	3.5422	0.95732
ENSMFAG00000043164	MYO16	myosin XVI [Source:HGNC Symbol;Acc:HGNC:29822]	102124916	MYO16	1171.3	-2.11576	0.553907	-3.8197	0.000133612	0.00393056	1074.64	875.128	4230.11	1433.91	589.171	566.434	332.967	268.05
ENSMFAG00000043208	TRPM8	transient receptor potential cation channel subfamily M member 8 [Source:HGNC Symbol;Acc:HGNC:17961]	101866830	TRPM8	24.4535	-7.96432	2.63678	-3.02047	0.00252383	0.0349377	106.584	89.0432	0	0	0	0	0	0
ENSMFAG00000043237	SYT4	synaptotagmin 4 [Source:HGNC Symbol;Acc:HGNC:11512]	102132863	SYT4	271.333	-7.56937	1.31304	-5.76477	8.17688e-09	1.78563e-06	1076.6	970.432	95.3779	16.9569	3.50697	7.78604	0	0
ENSMFAG00000043247	PLCB1	phospholipase C beta 1 [Source:HGNC Symbol;Acc:HGNC:15917]	102140615	PLCB1	5840.61	-1.20047	0.374723	-3.20361	0.00135716	0.0226125	7274.14	6358.94	13297.1	5627.56	4903.92	3980.61	2904.6	2377.98
ENSMFAG00000043250			NA	ENSMFAG00000043250	57.2471	-4.00751	1.18054	-3.39463	0.000687208	0.0135727	198.501	180.869	51.7476	0	10.5209	7.78604	4.72293	3.82928
ENSMFAG00000043343	NOX1	NADPH oxidase 1 [Source:HGNC Symbol;Acc:HGNC:7889]	102116010	NOX1	56.394	-1.15102	0.354533	-3.24658	0.001168	0.0202229	88.9833	86.2606	56.8209	78.4255	47.9286	23.3581	37.7834	31.5915
ENSMFAG00000043359	KIRREL3	kirre like nephrin family adhesion molecule 3 [Source:HGNC Symbol;Acc:HGNC:23204]	102124634	KIRREL3	240.488	-3.0277	0.843503	-3.58944	0.000331392	0.00784474	810.628	775.65	89.29	38.1529	57.2805	36.0104	46.0486	70.8417
ENSMFAG00000043361	MYO1B	myosin IB [Source:HGNC Symbol;Acc:HGNC:7596]	101865091	MYO1B	4086.27	-1.22823	0.386222	-3.18013	0.00147211	0.0237687	3725.57	3387.82	10141.5	5656.17	2858.18	2546.03	2245.75	2129.08
ENSMFAG00000043368	AK5	adenylate kinase 5 [Source:HGNC Symbol;Acc:HGNC:365]	102120165	AK5	69.319	-3.51089	0.82037	-4.27964	1.87192e-05	0.000856086	198.501	160	128.862	22.2559	14.0279	0.973255	16.5303	13.4025
ENSMFAG00000043394	DLG2	discs large MAGUK scaffold protein 2 [Source:HGNC Symbol;Acc:HGNC:2901]	101867199	DLG2	164.291	-2.34263	0.721273	-3.24791	0.00116254	0.0201684	496.742	449.39	114.656	37.0931	42.0837	50.6093	51.9522	71.799
ENSMFAG00000043403	CSMD2	CUB and Sushi multiple domains 2 [Source:HGNC Symbol;Acc:HGNC:19290]	102131826	CSMD2	117.788	-1.33893	0.425037	-3.15014	0.0016319	0.025523	102.673	119.652	291.207	162.15	59.6185	91.486	59.0366	56.4819
ENSMFAG00000043417	NRCAM	neuronal cell adhesion molecule [Source:HGNC Symbol;Acc:HGNC:7994]	101926662	NRCAM	955.39	-2.5904	0.552551	-4.68807	2.75789e-06	0.000187472	2698.83	2493.91	951.75	410.144	300.431	306.575	252.677	228.799
ENSMFAG00000043426	INSYN2B	inhibitory synaptic factor family member 2B [Source:HGNC Symbol;Acc:HGNC:37271]	102128842	FAM196B	11.2525	-6.1057	2.01795	-3.02569	0.00248065	0.0343944	44.9806	41.739	0	2.11961	0	0	1.18073	0
ENSMFAG00000043457	SLC7A1	solute carrier family 7 member 1 [Source:HGNC Symbol;Acc:HGNC:11057]	107126367	SLC7A1	1255.56	-1.3844	0.343198	-4.03381	5.48787e-05	0.00200571	2284.23	1922.08	2204.85	851.023	804.266	584.926	714.343	678.74
ENSMFAG00000043504	FAP	fibroblast activation protein alpha [Source:HGNC Symbol;Acc:HGNC:3590]	102134935	FAP	122.36	-2.32594	0.270371	-8.60277	7.78164e-18	3.39863e-14	172.1	169.739	249.606	224.678	38.5767	36.0104	46.0486	42.1221
ENSMFAG00000043525	MAP6	microtubule associated protein 6 [Source:HGNC Symbol;Acc:HGNC:6868]	102127662	MAP6	368.049	-2.408	0.775538	-3.10494	0.00190318	0.0284418	1234.03	989.215	75.0848	179.107	79.4914	87.5929	178.291	121.58
ENSMFAG00000043554	ST3GAL5	ST3 beta-galactoside alpha-2,3-sialyltransferase 5 [Source:HGNC Symbol;Acc:HGNC:10872]	102139258	ST3GAL5	289.12	-1.15702	0.348716	-3.31794	0.000906833	0.0166063	494.786	571.129	273.958	256.473	160.152	200.491	206.628	149.342
ENSMFAG00000043564	ENPEP	glutamyl aminopeptidase [Source:HGNC Symbol;Acc:HGNC:3355]	102127277	ENSMFAG00000043564	1821.94	-1.37242	0.46931	-2.92435	0.00345177	0.0429505	3725.57	3979.82	1684.33	1124.45	738.802	720.209	1287	1315.36
ENSMFAG00000043575		SOGA family member 3 [Source:NCBI gene;Acc:107126389]	107126389	ENSMFAG00000043575	97.0447	-2.3288	0.63648	-3.65887	0.00025333	0.00647976	254.238	250.434	106.539	36.0333	44.4216	36.9837	29.5183	18.1891
ENSMFAG00000043584	UNC5A	unc-5 netrin receptor A [Source:HGNC Symbol;Acc:HGNC:12567]	102116794	UNC5A	379.078	-4.93146	1.0675	-4.61962	3.84442e-06	0.000248026	1570.41	1295.3	54.7916	15.8971	26.8868	13.6256	21.2532	34.4635
ENSMFAG00000043588	NCAN	neurocan [Source:HGNC Symbol;Acc:HGNC:2465]	102145135	NCAN	29.3293	-7.50011	1.54092	-4.86731	1.1313e-06	9.14993e-05	112.451	87.6519	31.4544	2.11961	0	0	0	0.95732
ENSMFAG00000043638	CFAP43	cilia and flagella associated protein 43 [Source:HGNC Symbol;Acc:HGNC:26684]	101866158	CFAP43	126.776	-1.50937	0.45958	-3.28424	0.00102257	0.0183224	247.393	260.173	163.36	79.4853	40.9147	59.3685	85.0128	78.5002
ENSMFAG00000043648		IgLON family member 5 [Source:NCBI gene;Acc:102120206]	102120206	ENSMFAG00000043648	73.4846	-6.74875	1.72216	-3.91878	8.8997e-05	0.00288992	284.551	289.391	0	8.47843	0	0	3.5422	1.91464
ENSMFAG00000043703	AGL	amylo-alpha-1, 6-glucosidase, 4-alpha-glucanotransferase [Source:HGNC Symbol;Acc:HGNC:321]	102141897	AGL	10848.3	-1.02066	0.32009	-3.18865	0.00142938	0.0233376	13399.3	9916.5	23616.2	11201.1	8039.15	7147.58	7416.18	6050.26
ENSMFAG00000043721	PDYN	prodynorphin [Source:HGNC Symbol;Acc:HGNC:8820]	102136704	PDYN	10.3541	-2.73897	0.954583	-2.86928	0.00411405	0.0484613	11.7341	20.1739	29.4251	10.598	1.16899	0	5.90366	3.82928
ENSMFAG00000043737	CREG2	cellular repressor of E1A stimulated genes 2 [Source:HGNC Symbol;Acc:HGNC:14272]	102131005	CREG2	21.0151	-4.62296	1.26066	-3.6671	0.000245315	0.00632261	39.1135	31.9999	89.29	1.0598	1.16899	1.94651	3.5422	0
ENSMFAG00000043739	ZNF608	zinc finger protein 608 [Source:HGNC Symbol;Acc:HGNC:29238]	102115012	ZNF608	936.519	-1.73756	0.273862	-6.34467	2.22901e-10	1.08169e-07	1680.9	1611.82	1630.56	840.425	411.485	484.681	416.799	415.477
ENSMFAG00000043755	PCK1	phosphoenolpyruvate carboxykinase 1 [Source:HGNC Symbol;Acc:HGNC:8724]	102134909	PCK1	447.495	-6.18908	1.82448	-3.39225	0.000693212	0.0136532	1737.62	1778.08	0	15.8971	14.0279	23.3581	2.36147	8.61588
ENSMFAG00000043800	SEZ6L2	seizure related 6 homolog like 2 [Source:HGNC Symbol;Acc:HGNC:30844]	102126636	SEZ6L2	262.176	-2.81816	0.654424	-4.30632	1.6599e-05	0.000787973	773.47	745.737	75.0848	242.695	51.4356	68.1278	61.3981	79.4575
ENSMFAG00000043869	CES1	carboxylesterase 1 [Source:NCBI gene;Acc:102129184]	102129184	ENSMFAG00000043869	681.066	-3.48452	1.0088	-3.45413	0.000552077	0.0115368	2556.07	2234.43	18.2639	192.884	119.237	100.245	103.904	123.494
ENSMFAG00000043872	ADAMTS20	ADAM metallopeptidase with thrombospondin type 1 motif 20 [Source:HGNC Symbol;Acc:HGNC:17178]	102139480	ADAMTS20	128.046	-7.60287	2.23229	-3.40586	0.00065955	0.0132289	515.321	493.216	0	10.598	0	0	2.36147	2.87196
ENSMFAG00000043907	SQLE	squalene epoxidase [Source:NCBI gene;Acc:102118907]	102118907	SQLE	591.552	-1.66011	0.552951	-3.00227	0.00267976	0.036546	1422.76	1490.78	313.53	367.752	281.727	354.265	232.604	269.007
ENSMFAG00000043919	ASCL1	achaete-scute family bHLH transcription factor 1 [Source:HGNC Symbol;Acc:HGNC:738]	102132391	ASCL1	19.7525	-7.65689	1.91648	-3.99529	6.46147e-05	0.00229902	39.1135	68.1737	50.7329	0	0	0	0	0
ENSMFAG00000043924	SST	somatostatin [Source:HGNC Symbol;Acc:HGNC:11329]	102116839	SST	479.453	-12.2572	2.44587	-5.01138	5.40418e-07	5.12519e-05	1637.88	2139.82	55.8062	2.11961	0	0	0	0
ENSMFAG00000043930	NEFH	neurofilament heavy [Source:HGNC Symbol;Acc:HGNC:7737]	102145883	NEFH	681.358	-8.68163	2.18161	-3.97946	6.90717e-05	0.00241337	2867.02	2562.08	0	8.47843	5.84495	3.89302	3.5422	0
ENSMFAG00000043955	FAIM2	Fas apoptotic inhibitory molecule 2 [Source:HGNC Symbol;Acc:HGNC:17067]	102140760	FAIM2	1001.75	-4.17934	0.754612	-5.53839	3.05266e-08	4.95948e-06	3834.11	3050.43	426.157	284.027	135.603	79.8069	106.266	97.6466
ENSMFAG00000043984	TMEM178B	transmembrane protein 178B [Source:HGNC Symbol;Acc:HGNC:44112]	102142069	TMEM178B	48.5451	-3.27658	0.791287	-4.14082	3.46068e-05	0.00139329	87.0276	82.7824	169.448	12.7176	15.1969	11.6791	4.72293	4.7866
ENSMFAG00000044019	NGFR	nerve growth factor receptor [Source:HGNC Symbol;Acc:HGNC:7809]	102115306	NGFR	3980.59	-2.90981	0.763157	-3.81285	0.000137371	0.00402662	13413	12333.2	986.248	1372.45	1110.54	982.014	767.476	879.777
ENSMFAG00000044033	LEP	leptin [Source:HGNC Symbol;Acc:HGNC:6553]	102136844	LEP	268.419	-8.51892	2.32259	-3.66786	0.000244588	0.00632094	1109.85	1003.13	0	28.6147	0	0.973255	0	4.7866
ENSMFAG00000044080	NEFM	neurofilament medium [Source:HGNC Symbol;Acc:HGNC:7734]	101865982	NEFM	247.909	-8.74845	2.25276	-3.88344	0.000102987	0.00323595	1039.44	901.563	36.5277	1.0598	4.67596	0	0	0
ENSMFAG00000044094	MACROD2	mono-ADP ribosylhydrolase 2 [Source:HGNC Symbol;Acc:HGNC:16126]	102116599	MACROD2	270.779	-1.63603	0.294293	-5.5592	2.71007e-08	4.5524e-06	396.025	429.216	534.725	278.728	109.885	107.058	164.122	146.47
ENSMFAG00000044096	CLIP3	CAP-Gly domain containing linker protein 3 [Source:HGNC Symbol;Acc:HGNC:24314]	101925130	CLIP3	859.397	-2.20656	0.688353	-3.20557	0.00134797	0.0225134	2542.38	2438.95	340.925	328.539	279.389	224.822	335.328	384.843
ENSMFAG00000044102	NCOA7	nuclear receptor coactivator 7 [Source:HGNC Symbol;Acc:HGNC:21081]	NA	NCOA7	1629.76	-1.40452	0.286158	-4.90819	9.19222e-07	7.92727e-05	2506.2	2463.3	2954.69	1538.84	1123.4	996.613	768.657	686.398
ENSMFAG00000044135	NTM	neurotrimin [Source:HGNC Symbol;Acc:HGNC:17941]	101926269	NTM	472.233	-1.10885	0.387659	-2.86037	0.00423143	0.0493808	540.745	466.086	1178.02	396.367	284.065	274.458	331.786	306.342
ENSMFAG00000044159	SBK2	SH3 domain binding kinase family member 2 [Source:HGNC Symbol;Acc:HGNC:34416]	102134036	SBK2	2771.88	-4.60755	1.16567	-3.9527	7.7275e-05	0.00261627	10639.9	10427.1	164.375	69.9471	303.938	359.131	101.543	109.134
ENSMFAG00000044160	NTRK3	neurotrophic receptor tyrosine kinase 3 [Source:HGNC Symbol;Acc:HGNC:8033]	102122449	NTRK3	187.57	-1.41908	0.467102	-3.03805	0.00238117	0.0332527	352.022	365.216	277.002	97.502	148.462	99.272	87.3742	73.7136
ENSMFAG00000044251	LRRC55	leucine rich repeat containing 55 [Source:HGNC Symbol;Acc:HGNC:32324]	102144686	LRRC55	88.6376	-2.27903	0.428191	-5.32247	1.02366e-07	1.26832e-05	125.163	109.913	257.723	95.3824	24.5488	35.0372	30.699	30.6342
ENSMFAG00000044252	PC	pyruvate carboxylase [Source:HGNC Symbol;Acc:HGNC:8636]	102146568	PC	1387.66	-3.31154	0.718636	-4.6081	4.06368e-06	0.000260046	4893.1	4127.29	384.556	680.394	250.164	218.009	273.93	273.793
ENSMFAG00000044322	SLC9A7	solute carrier family 9 member A7 [Source:HGNC Symbol;Acc:HGNC:17123]	102132153	SLC9A7	131.682	-1.24692	0.388585	-3.20887	0.00133258	0.022299	241.526	181.565	234.386	83.7245	77.1534	92.4592	70.844	71.799
ENSMFAG00000044363	MAP1B	microtubule associated protein 1B [Source:HGNC Symbol;Acc:HGNC:6836]	101925213	MAP1B	7945.26	-2.44506	0.593459	-4.12001	3.78853e-05	0.00148389	20367.4	13889.4	16163.5	3280.09	1789.72	1054.04	4269.53	2748.46
ENSMFAG00000044364	LVRN	laeverin [Source:HGNC Symbol;Acc:HGNC:26904]	102145315	LVRN	421.954	-2.66184	0.686904	-3.87513	0.000106569	0.00330057	1241.86	1284.87	230.328	157.911	137.941	158.641	77.9284	86.1588
ENSMFAG00000044399	SLC25A35	solute carrier family 25 member 35 [Source:HGNC Symbol;Acc:HGNC:31921]	102123460	SLC25A35	36.2648	-1.94978	0.479729	-4.06434	4.8169e-05	0.00180934	49.8698	67.4781	82.1874	30.7343	17.5349	9.73255	15.3495	17.2318
ENSMFAG00000044416	FSTL5	follistatin like 5 [Source:HGNC Symbol;Acc:HGNC:21386]	102115914	FSTL5	47.8542	-3.98127	0.90842	-4.38263	1.17253e-05	0.000595466	176.011	146.087	26.3811	11.6578	2.33798	5.83953	5.90366	8.61588
ENSMFAG00000044451	HTR3A	5-hydroxytryptamine receptor 3A [Source:HGNC Symbol;Acc:HGNC:5297]	102126027	HTR3A	986.432	-7.00067	1.84103	-3.80259	0.000143189	0.00413474	4003.27	3807.99	0	19.0765	10.5209	16.5453	12.9881	21.061
ENSMFAG00000044453	EML6	EMAP like 6 [Source:HGNC Symbol;Acc:HGNC:35412]	102143676	EML6	131.518	-2.25699	0.738186	-3.05749	0.00223202	0.0318314	388.202	372.869	29.4251	79.4853	57.2805	43.7965	38.9642	42.1221
ENSMFAG00000044491	FITM2	fat storage inducing transmembrane protein 2 [Source:HGNC Symbol;Acc:HGNC:16135]	102132622	FITM2	7312.89	-1.00485	0.23157	-4.33931	1.42929e-05	0.00070536	11027.1	8187.11	11217.1	8614.09	6298.52	4609.34	4751.27	3798.64
ENSMFAG00000044541	STARD13	StAR related lipid transfer domain containing 13 [Source:HGNC Symbol;Acc:HGNC:19164]	102115570	STARD13	4015.96	-1.02917	0.269252	-3.82235	0.000132188	0.00390748	6484.05	6419.46	5413.2	3245.12	2951.7	2788.38	2488.98	2336.82
ENSMFAG00000044554	ASPM	abnormal spindle microtubule assembly [Source:HGNC Symbol;Acc:HGNC:19048]	102137528	ASPM	211.238	-2.83075	0.889598	-3.18206	0.00146232	0.0236851	50.8476	62.6085	1167.87	200.303	59.6185	49.636	57.8559	41.1647
ENSMFAG00000044644	ANGPT2	angiopoietin 2 [Source:HGNC Symbol;Acc:HGNC:485]	101925495	ANGPT2	697.308	-1.09219	0.244775	-4.46201	8.11956e-06	0.000448889	891.789	877.911	1110.04	917.79	517.863	565.461	357.762	339.848
ENSMFAG00000044659	DNAJC6	DnaJ heat shock protein family (Hsp40) member C6 [Source:HGNC Symbol;Acc:HGNC:15469]	101865909	DNAJC6	824.961	-3.29258	0.795436	-4.13934	3.48314e-05	0.00139586	2657.77	2621.21	488.051	221.499	53.7736	87.5929	231.424	238.373
ENSMFAG00000044664	CLSTN2	calsyntenin 2 [Source:HGNC Symbol;Acc:HGNC:17448]	101926048	CLSTN2	825.418	-2.77171	0.572906	-4.83799	1.31162e-06	0.000103216	1462.85	951.65	2773.06	572.294	341.345	272.511	115.712	113.921
ENSMFAG00000044696	NKD1	NKD inhibitor of WNT signaling pathway 1 [Source:HGNC Symbol;Acc:HGNC:17045]	102128009	NKD1	105.296	-1.0577	0.271405	-3.89713	9.73411e-05	0.0030863	183.834	139.13	119.73	126.117	75.9844	76.8871	66.121	54.5672
ENSMFAG00000044728	PMP2	peripheral myelin protein 2 [Source:NCBI gene;Acc:101925620]	101925620	PMP2	41.6269	-6.21598	1.70954	-3.63605	0.000276847	0.00688963	139.831	178.086	0	10.598	0	0	3.5422	0.95732
ENSMFAG00000044758	ZNF365	zinc finger protein 365 [Source:HGNC Symbol;Acc:HGNC:18194]	102116582	ZNF365	43.3007	-4.50221	1.34138	-3.3564	0.000789629	0.015027	120.274	151.652	59.8649	0	0	5.83953	5.90366	2.87196
ENSMFAG00000044768	PHYHIP	phytanoyl-CoA 2-hydroxylase interacting protein [Source:NCBI gene;Acc:101865054]	101865054	PHYHIP	34.9436	-3.46619	1.00302	-3.45576	0.000548746	0.0114947	84.0941	69.565	97.4072	5.29902	0	6.81278	10.6266	5.74392
ENSMFAG00000044785	TCTEX1D1	Tctex1 domain containing 1 [Source:HGNC Symbol;Acc:HGNC:26882]	102143718	TCTEX1D1	100.757	-7.46749	1.42413	-5.24355	1.57516e-07	1.85933e-05	13.6897	10.4348	420.069	357.154	1.16899	0	3.5422	0
ENSMFAG00000044807	AFF2	AF4/FMR2 family member 2 [Source:HGNC Symbol;Acc:HGNC:3776]	101925439	AFF2	41.4979	-4.6965	1.02857	-4.56604	4.97025e-06	0.000306821	129.075	111.304	73.0554	6.35882	0	1.94651	3.5422	6.70124
ENSMFAG00000044817	GJC3	gap junction protein gamma 3 [Source:HGNC Symbol;Acc:HGNC:17495]	102142183	GJC3	195.241	-2.87251	0.446613	-6.43176	1.26135e-10	6.29595e-08	473.274	521.042	202.932	176.987	42.0837	58.3953	46.0486	41.1647
ENSMFAG00000044869	TNIP3	TNFAIP3 interacting protein 3 [Source:HGNC Symbol;Acc:HGNC:19315]	102116528	TNIP3	23.159	-4.28648	1.47833	-2.89954	0.00373711	0.0452128	79.2049	84.1737	0	12.7176	4.67596	0	3.5422	0.95732
ENSMFAG00000044880	VIT	vitrin [Source:HGNC Symbol;Acc:HGNC:12697]	102128834	VIT	262.985	-2.06127	0.605967	-3.40162	0.000669878	0.0133441	681.554	710.259	193.8	111.279	130.927	97.3255	109.808	68.927
ENSMFAG00000044893	SEMA3D	semaphorin 3D [Source:HGNC Symbol;Acc:HGNC:10726]	102126232	SEMA3D	841.342	-1.15064	0.327456	-3.51387	0.000441623	0.00981572	1219.36	1103.3	1695.49	622.105	586.833	504.146	546.679	452.812
ENSMFAG00000044904	TMEM200C	transmembrane protein 200C [Source:HGNC Symbol;Acc:HGNC:37208]	102118421	TMEM200C	511.263	-7.16365	2.23664	-3.20287	0.00136066	0.0226125	2160.05	1890.08	0	11.6578	0	0.973255	12.9881	14.3598
ENSMFAG00000044961			NA	ENSMFAG00000044961	1010.27	-1.15359	0.272021	-4.24079	2.22733e-05	0.000987602	1400.27	1255.65	1853.78	1066.16	751.661	744.54	506.534	503.55
ENSMFAG00000044994	CDK14	cyclin dependent kinase 14 [Source:HGNC Symbol;Acc:HGNC:8883]	101866398	CDK14	752.975	-1.04258	0.309011	-3.37392	0.000741053	0.0143528	1345.51	1176.34	937.545	595.61	376.415	502.2	565.571	524.611
ENSMFAG00000045030	PRMT8	protein arginine methyltransferase 8 [Source:HGNC Symbol;Acc:HGNC:5188]	102147012	PRMT8	14.5064	-5.68285	1.89408	-3.00031	0.00269701	0.0366215	34.2244	12.5217	66.9675	0	2.33798	0	0	0
ENSMFAG00000045094	NTRK2	neurotrophic receptor tyrosine kinase 2 [Source:HGNC Symbol;Acc:HGNC:8032]	102132446	NTRK2	2279.46	-1.28975	0.405528	-3.18042	0.00147062	0.0237687	4177.33	4048.69	3579.72	1136.11	1423.83	1411.22	1282.28	1176.55
ENSMFAG00000045100	IRF4	interferon regulatory factor 4 [Source:HGNC Symbol;Acc:HGNC:6119]	102132399	IRF4	131.032	-1.91193	0.611206	-3.12813	0.00175922	0.0268181	183.834	210.086	362.233	72.0667	16.3659	55.4755	85.0128	63.1831
ENSMFAG00000045148	SNAP91	synaptosome associated protein 91 [Source:HGNC Symbol;Acc:HGNC:14986]	102120979	SNAP91	552.08	-3.28078	0.777787	-4.2181	2.46372e-05	0.00106538	1916.56	1732.87	215.108	139.894	88.8433	84.6732	153.495	85.2015
ENSMFAG00000045171	CAPN6	calpain 6 [Source:HGNC Symbol;Acc:HGNC:1483]	102141581	CAPN6	63.5339	-4.01882	0.71433	-5.626	1.84439e-08	3.34249e-06	196.546	177.391	74.0701	30.7343	3.50697	4.86627	10.6266	10.5305
ENSMFAG00000045173	TMOD2	tropomodulin 2 [Source:NCBI gene;Acc:102122337]	102122337	TMOD2	291.124	-1.3247	0.404194	-3.27738	0.00104775	0.0186777	378.424	334.608	741.716	209.841	154.307	161.56	172.387	176.147
ENSMFAG00000045185	PLPPR4	phospholipid phosphatase related 4 [Source:HGNC Symbol;Acc:HGNC:23496]	102144589	PLPPR4	78.1517	-3.20427	0.90838	-3.52746	0.000419569	0.00940934	167.21	190.608	202.932	3.17941	12.8589	8.75929	22.4339	17.2318
ENSMFAG00000045205	DPYSL3	dihydropyrimidinase like 3 [Source:HGNC Symbol;Acc:HGNC:3015]	102129232	DPYSL3	7036.21	-1.43531	0.355708	-4.03506	5.45878e-05	0.00199926	15017.6	12829.9	8173.08	5073.28	4169.79	3756.76	3831.48	3437.73
ENSMFAG00000045273	DTL	denticleless E3 ubiquitin protein ligase homolog [Source:HGNC Symbol;Acc:HGNC:30288]	102118760	DTL	123.907	-1.87541	0.585489	-3.20314	0.00135936	0.0226125	73.3379	94.6084	369.336	241.635	84.1673	41.85	41.3256	44.994
ENSMFAG00000045319	SLC2A13	solute carrier family 2 member 13 [Source:HGNC Symbol;Acc:HGNC:15956]	102123770	SLC2A13	935.268	-1.47117	0.299425	-4.91332	8.95481e-07	7.82203e-05	1655.48	1535.3	1563.59	743.982	476.948	462.296	577.378	467.172
ENSMFAG00000045322	GRAP2	GRB2 related adaptor protein 2 [Source:HGNC Symbol;Acc:HGNC:4563]	101925658	GRAP2	211.675	-2.27468	0.560318	-4.05963	4.91497e-05	0.00183471	628.75	446.608	188.727	138.834	109.885	49.636	85.0128	45.9513
ENSMFAG00000045341	FAM171B	family with sequence similarity 171 member B [Source:HGNC Symbol;Acc:HGNC:29412]	102117363	FAM171B	936.191	-1.85842	0.403488	-4.60588	4.10716e-06	0.000260917	1699.48	1475.47	2064.83	630.583	324.979	305.602	539.595	448.983
ENSMFAG00000045351	EEF1AKMT4-ECE2	EEF1AKMT4-ECE2 readthrough [Source:HGNC Symbol;Acc:HGNC:53615]	101925377	ECE2	314.009	-4.44233	1.05981	-4.19163	2.76952e-05	0.00116587	1185.14	1142.95	38.557	34.9735	32.7317	53.529	16.5303	7.65856
ENSMFAG00000045373	ATP10B	ATPase phospholipid transporting 10B (putative) [Source:HGNC Symbol;Acc:HGNC:13543]	102135092	ATP10B	303.088	-2.2992	0.430715	-5.3381	9.39267e-08	1.19774e-05	530.966	452.868	828.976	202.423	98.1952	84.6732	109.808	116.793
ENSMFAG00000045379	CHAT	choline O-acetyltransferase [Source:HGNC Symbol;Acc:HGNC:1912]	102146741	CHAT	130.701	-10.3823	1.7334	-5.98956	2.10414e-09	5.85893e-07	496.742	473.738	74.0701	1.0598	0	0	0	0
ENSMFAG00000045411	STEAP2	STEAP2 metalloreductase [Source:HGNC Symbol;Acc:HGNC:17885]	102131993	STEAP2	282.874	-2.97491	0.823861	-3.61093	0.0003051	0.00734522	1008.15	852.172	95.3779	51.9304	64.2945	76.8871	51.9522	62.2258
ENSMFAG00000045444	ALCAM	activated leukocyte cell adhesion molecule [Source:NCBI gene;Acc:101867493]	101867493	ALCAM	1961.7	-2.96453	0.726847	-4.07861	4.53052e-05	0.00172061	6670.82	5894.25	731.569	614.686	425.513	423.366	511.257	422.178
ENSMFAG00000045446	CNTN3	contactin 3 [Source:HGNC Symbol;Acc:HGNC:2173]	102138827	CNTN3	81.4035	-5.57295	1.70311	-3.27221	0.0010671	0.0189261	301.174	336.695	0	0	1.16899	1.94651	3.5422	6.70124
ENSMFAG00000045449	IGFN1	immunoglobulin like and fibronectin type III domain containing 1 [Source:HGNC Symbol;Acc:HGNC:24607]	102133322	IGFN1	16.9522	-6.70267	2.01092	-3.33313	0.000858733	0.0159937	70.4044	61.9129	0	2.11961	0	0	1.18073	0
ENSMFAG00000045461	CELSR3	cadherin EGF LAG seven-pass G-type receptor 3 [Source:HGNC Symbol;Acc:HGNC:3230]	102118794	CELSR3	81.4435	-2.9892	0.844963	-3.53767	0.00040368	0.00917004	260.105	201.739	88.2753	28.6147	7.01394	3.89302	23.6147	38.2928
ENSMFAG00000045477	TMEM59L	transmembrane protein 59 like [Source:HGNC Symbol;Acc:HGNC:13237]	102127591	TMEM59L	293.122	-6.11206	1.11798	-5.46704	4.57611e-08	7.01269e-06	1048.24	1218.08	30.4398	14.8373	10.5209	9.73255	3.5422	9.5732
ENSMFAG00000045551		solute carrier family 2, facilitated glucose transporter member 3 [Source:NCBI gene;Acc:102116612]	101925927	ENSMFAG00000045551	5898.32	-1.00578	0.243013	-4.13877	3.49165e-05	0.00139586	10408.1	8797.89	6824.6	5468.59	3793.37	3850.2	4196.32	3847.47
ENSMFAG00000045588	TMC5	transmembrane channel like 5 [Source:HGNC Symbol;Acc:HGNC:22999]	102142466	TMC5	25.9267	-1.92702	0.618604	-3.11512	0.0018387	0.0277284	30.313	32.6956	75.0848	26.4951	4.67596	12.6523	8.26513	17.2318
ENSMFAG00000045614	GPR37L1	G protein-coupled receptor 37 like 1 [Source:NCBI gene;Acc:101926810]	101926810	GPR37L1	104.885	-4.64228	1.3398	-3.4649	0.000530426	0.0111915	432.205	357.564	0	16.9569	3.50697	5.83953	15.3495	7.65856
ENSMFAG00000045631	FETUB	fetuin B [Source:HGNC Symbol;Acc:HGNC:3658]	102130306	FETUB	15.0339	-7.26314	2.27847	-3.18773	0.00143393	0.0233639	63.5595	55.652	0	1.0598	0	0	0	0
ENSMFAG00000045639	HOXA5	homeobox A5 [Source:HGNC Symbol;Acc:HGNC:5106]	102137838	HOXA5	93.3983	-3.68647	0.715323	-5.15357	2.55574e-07	2.79055e-05	316.82	221.912	125.818	28.6147	21.0418	6.81278	11.8073	14.3598
ENSMFAG00000045655	ACACA	acetyl-CoA carboxylase alpha [Source:HGNC Symbol;Acc:HGNC:84]	102138812	ACACA	2532.88	-1.26223	0.370866	-3.40347	0.000665365	0.0132845	3839.97	2924.51	5807.91	1728.54	1562.94	1451.12	1581	1367.05
ENSMFAG00000045722	PHEX	phosphate regulating endopeptidase homolog X-linked [Source:HGNC Symbol;Acc:HGNC:8918]	102141955	PHEX	104.968	-2.59896	0.54125	-4.80177	1.57268e-06	0.000120503	236.637	210.086	226.269	47.6912	31.5627	19.4651	30.699	37.3355
ENSMFAG00000045727	NGB	neuroglobin [Source:HGNC Symbol;Acc:HGNC:14077]	102135354	NGB	280.878	-9.96015	2.51071	-3.96707	7.2763e-05	0.0025044	1309.33	932.171	0	3.17941	1.16899	0	1.18073	0
ENSMFAG00000045744	CASKIN1	CASK interacting protein 1 [Source:HGNC Symbol;Acc:HGNC:20879]	102133919	CASKIN1	95.3356	-4.05459	0.891859	-4.54622	5.46188e-06	0.00033017	354.955	285.217	56.8209	22.2559	5.84495	3.89302	21.2532	12.4452
ENSMFAG00000045799	MESP1	mesoderm posterior bHLH transcription factor 1 [Source:HGNC Symbol;Acc:HGNC:29658]	102147072	MESP1	124.65	-4.13602	1.29754	-3.18759	0.00143462	0.0233639	460.562	454.26	0	28.6147	15.1969	4.86627	21.2532	12.4452
ENSMFAG00000045827		Rho guanine nucleotide exchange factor 4 [Source:NCBI gene;Acc:102136064]	102136064	ENSMFAG00000045827	117.306	-3.05343	0.909117	-3.35868	0.00078316	0.0149684	371.579	397.216	50.7329	18.0167	12.8589	11.6791	34.2412	42.1221
ENSMFAG00000045845	PRDM5	PR/SET domain 5 [Source:HGNC Symbol;Acc:HGNC:9349]	102145936	PRDM5	353.574	-1.00094	0.321804	-3.11039	0.00186841	0.0280641	428.293	446.608	682.865	328.539	173.011	200.491	273.93	294.854
ENSMFAG00000045865	CNTN5	contactin 5 [Source:HGNC Symbol;Acc:HGNC:2175]	102126687	CNTN5	117.628	-3.60127	0.670599	-5.37023	7.86357e-08	1.04073e-05	289.44	265.738	277.002	37.0931	12.8589	8.75929	27.1569	22.9757
ENSMFAG00000045887		pseudouridine 5'-phosphatase [Source:NCBI gene;Acc:102117354]	102117354	ENSMFAG00000045887	345.741	-1.74759	0.578861	-3.01901	0.00253601	0.035023	581.814	773.563	97.4072	678.275	197.559	99.272	152.315	185.72
ENSMFAG00000045944	ERMN	ermin [Source:HGNC Symbol;Acc:HGNC:29208]	102130482	ERMN	21.8395	-3.86681	1.31404	-2.94268	0.00325383	0.0413383	24.446	18.0869	118.715	2.11961	1.16899	0	8.26513	1.91464
ENSMFAG00000045945			NA	ENSMFAG00000045945	166.821	-1.57437	0.473402	-3.32565	0.000882114	0.0162558	259.127	308.173	354.116	77.3657	93.5192	81.7534	94.4586	66.0551
ENSMFAG00000046128	CETP	cholesteryl ester transfer protein [Source:HGNC Symbol;Acc:HGNC:1869]	101865570	CETP	413.768	-1.41012	0.320679	-4.39731	1.096e-05	0.0005615	570.08	495.999	461.67	877.518	277.051	275.431	187.736	164.659
ENSMFAG00000046220	ARHGAP40	Rho GTPase activating protein 40 [Source:HGNC Symbol;Acc:HGNC:16226]	102118435	ARHGAP40	35.6551	-2.0501	0.551166	-3.71957	0.000199559	0.00535528	40.0914	44.5216	85.2313	60.4088	5.84495	13.6256	10.6266	24.8903
ENSMFAG00000046322	PCDH10	protocadherin 10 [Source:HGNC Symbol;Acc:HGNC:13404]	102125632	PCDH10	62.6384	-4.41508	1.0207	-4.32556	1.52148e-05	0.00073834	220.014	214.26	32.4691	11.6578	4.67596	1.94651	14.1688	1.91464
ENSMFAG00000046348	CNTNAP2	contactin associated protein like 2 [Source:HGNC Symbol;Acc:HGNC:13830]	102141563	CNTNAP2	58.6023	-4.50314	0.962303	-4.67955	2.87508e-06	0.000193929	224.903	176.695	28.4104	19.0765	3.50697	0.973255	4.72293	10.5305
ENSMFAG00000046371	TERB2	telomere repeat binding bouquet formation protein 2 [Source:HGNC Symbol;Acc:HGNC:28520]	102130655	TERB2	12.5715	-7.005	1.97675	-3.5437	0.000394548	0.00899378	36.18	38.9564	0	25.4353	0	0	0	0
ENSMFAG00000046393	E2F8	E2F transcription factor 8 [Source:HGNC Symbol;Acc:HGNC:24727]	102122926	E2F8	366.448	-1.36781	0.318203	-4.29855	1.71921e-05	0.000805216	431.227	460.521	800.566	420.742	170.673	161.56	232.604	253.69
ENSMFAG00000046425	ND5	NADH dehydrogenase subunit 5 [Source:NCBI gene;Acc:7857747]	7857747	ND5	893879	-1.51979	0.428563	-3.54625	0.000390759	0.00893529	999381	717979	1.61896e+06	1.96571e+06	427930	257591	717425	446061
ENSMFAG00000046426	ND6	NADH dehydrogenase subunit 6 [Source:NCBI gene;Acc:7857748]	7857748	ND6	170918	-2.07005	0.469446	-4.40956	1.03579e-05	0.000540156	262994	203823	159358	478171	82417.3	35307.7	100483	44793

## Sheet: Kidney
GeneID	Gene_Symbol	Gene_Description	Entrez_gene	Gene	baseMean	log2FoldChange	lfcSE	stat	pvalue	padj	WT #5_1	WT #5_2	WT #6_1	WT #5_2	HGPS #5_1	HGPS #5_2	HGPS #6_1	HGPS #6_2
ENSMFAG00000000024			NA	RefSeq	11980.1	-1.52761	0.449441	-3.39891	0.000676546	0.00733933	29691.2	17605.7	14662.7	9199.59	12533.5	3790.22	4903.88	3454.19
ENSMFAG00000000121	KCNH1	potassium voltage-gated channel subfamily H member 1 [Source:HGNC Symbol;Acc:HGNC:6250]	102141217	KCNH1	246.92	-1.252	0.181566	-6.89556	5.36531e-12	6.55068e-10	332.391	287.011	405.471	366.031	174.989	140.626	133.004	135.833
ENSMFAG00000000148		myelodysplastic syndrome 2 translocation-associated protein-like [Source:NCBI gene;Acc:102126828]	102126828	MDS2	371.822	-2.00149	0.286628	-6.98289	2.8917e-12	3.71517e-10	742.922	769.261	377.433	491	119.26	122.769	196.967	154.965
ENSMFAG00000000170	CFTR	CF transmembrane conductance regulator [Source:HGNC Symbol;Acc:HGNC:1884]	102130331	CFTR	184.622	-1.48751	0.310167	-4.79583	1.62003e-06	5.43864e-05	177.275	181.744	367.728	361.595	91.3956	112.724	97.4683	87.0482
ENSMFAG00000000200	SIGLECL1	SIGLEC family like 1 [Source:HGNC Symbol;Acc:HGNC:26856]	102117232	SIGLECL1	220.035	-2.71041	0.563924	-4.80633	1.53725e-06	5.20995e-05	563.315	641.501	148.817	173.772	26.7499	33.4825	74.1166	98.5271
ENSMFAG00000000212	RCAN1	regulator of calcineurin 1 [Source:HGNC Symbol;Acc:HGNC:3040]	101925353	RCAN1	1749.81	-1.25009	0.164028	-7.62119	2.51353e-14	4.99075e-12	2640.46	3101.34	1963.73	2149.6	1015.38	1061.4	1047.78	1018.75
ENSMFAG00000000287	TAC1	tachykinin precursor 1 [Source:NCBI gene;Acc:102141139]	102141139	TAC1	317.586	-1.83069	0.398096	-4.59862	4.25302e-06	0.000123854	314.896	388.679	582.326	696.569	141.552	246.654	78.1777	91.8311
ENSMFAG00000000315			NA	ENSMFAG00000000315	104.707	-1.29874	0.363965	-3.5683	0.000359304	0.00445605	135.289	178.145	92.7407	189.301	42.354	70.3132	39.5965	89.9179
ENSMFAG00000000324	CR1L	complement C3b/C4b receptor 1 like [Source:HGNC Symbol;Acc:HGNC:2335]	NA	CR1L	27.0623	-1.21684	0.418655	-2.90654	0.00365449	0.026138	30.3234	45.8857	26.9595	48.0647	13.375	12.2769	23.3518	16.2618
ENSMFAG00000000569		complement C1s subcomponent-like [Source:NCBI gene;Acc:102134687]	102134687	ENSMFAG00000000569	25.3033	-2.5626	0.615948	-4.16042	3.1766e-05	0.000646402	29.1571	14.3955	61.4677	68.0301	7.80206	6.6965	9.13766	5.73944
ENSMFAG00000000575	TBX22	T-box transcription factor 22 [Source:HGNC Symbol;Acc:HGNC:11600]	102133405	TBX22	45.1286	-1.49637	0.368507	-4.06063	4.89415e-05	0.000908444	51.3164	60.2813	65.7812	88.7349	36.7811	17.8573	18.2753	22.0012
ENSMFAG00000000658	HEPACAM	hepatic and glial cell adhesion molecule [Source:HGNC Symbol;Acc:HGNC:26361]	102125012	HEPACAM	56.4389	-1.28957	0.45392	-2.84096	0.00449782	0.0305085	72.3095	62.0807	91.6623	93.9111	34.552	61.3846	20.3059	15.3052
ENSMFAG00000000695	CALB1	calbindin 1 [Source:NCBI gene;Acc:101867411]	101867411	CALB1	109909	-1.03032	0.178202	-5.78175	7.39262e-09	4.71808e-07	139034	125916	165220	160103	63554.5	55966	82992.3	86483.8
ENSMFAG00000000803	SP5	Sp5 transcription factor [Source:HGNC Symbol;Acc:HGNC:14529]	102115236	SP5	115.107	-1.13843	0.362249	-3.14267	0.00167417	0.0145874	94.4689	97.1698	232.93	208.527	67.9894	73.6615	61.933	84.1785
ENSMFAG00000000932	FNDC1	fibronectin type III domain containing 1 [Source:HGNC Symbol;Acc:HGNC:21184]	102125207	FNDC1	3231.25	-2.94614	0.504406	-5.84081	5.1948e-09	3.42665e-07	2383.88	2288.89	9026.05	9182.58	499.332	388.397	1081.29	999.62
ENSMFAG00000000933	SLC38A4	solute carrier family 38 member 4 [Source:HGNC Symbol;Acc:HGNC:14679]	102119577	SLC38A4	928.594	-1.46438	0.305928	-4.78668	1.69559e-06	5.66842e-05	991.34	1005.89	1631.59	1824.24	339.947	353.798	664.003	617.947
ENSMFAG00000000945	FCAMR	Fc fragment of IgA and IgM receptor [Source:HGNC Symbol;Acc:HGNC:24692]	102137901	FCAMR	197.381	-1.37055	0.461195	-2.97173	0.00296128	0.0224316	122.46	123.262	447.528	445.153	128.177	113.84	93.4072	105.223
ENSMFAG00000000946	ARG2	arginase 2 [Source:NCBI gene;Acc:101866868]	101866868	ARG2	2460.51	-1.67614	0.337632	-4.9644	6.89121e-07	2.61923e-05	4695.45	5464.9	2415.57	2417.29	824.789	847.107	1604.17	1414.77
ENSMFAG00000000980	KRT4	keratin 4 [Source:HGNC Symbol;Acc:HGNC:6441]	102129306	KRT4	14.7184	-3.53147	0.698921	-5.05275	4.35498e-07	1.77605e-05	30.3234	39.5877	21.5676	17.0075	2.22916	1.11608	3.04589	2.86972
ENSMFAG00000000992	REN	renin [Source:NCBI gene;Acc:102122446]	102122446	REN	6843.13	-1.49745	0.160601	-9.32402	1.12018e-20	6.67255e-18	8519.7	8265.73	12411.1	11230.1	3536.56	3426.38	3860.15	3495.32
ENSMFAG00000001049	MMP13	matrix metallopeptidase 13 [Source:HGNC Symbol;Acc:HGNC:7159]	102144082	MMP13	37.1127	-4.33201	1.23425	-3.50984	0.000448383	0.00529043	5.83141	9.89693	144.503	122.75	0	0	9.13766	4.78287
ENSMFAG00000001065	PLCZ1	Macaca fascicularis phospholipase C zeta 1 (PLCZ1), mRNA. [Source:RefSeq mRNA;Acc:NM_001319554]	102122753	PLCZ1	46.6154	-1.28323	0.292398	-4.38864	1.14059e-05	0.000279559	60.6467	55.7827	70.0947	77.643	21.177	32.3664	28.4283	26.7841
ENSMFAG00000001094	KRT3	keratin 3 [Source:HGNC Symbol;Acc:HGNC:6440]	102123129	KRT3	246.422	-3.24452	0.656442	-4.94258	7.70951e-07	2.87563e-05	663.615	808.849	147.738	163.42	20.0624	16.7412	62.9483	88.0048
ENSMFAG00000001224	CCDC80	coiled-coil domain containing 80 [Source:HGNC Symbol;Acc:HGNC:30649]	101865426	CCDC80	6061.92	-1.06699	0.189873	-5.61953	1.91481e-08	1.07849e-06	7053.68	6091.11	10363.2	9318.64	4151.81	3511.2	4319.07	3686.63
ENSMFAG00000001248	PLEKHD1	pleckstrin homology and coiled-coil domain containing D1 [Source:HGNC Symbol;Acc:HGNC:20148]	102136535	PLEKHD1	3034.86	-1.63719	0.17335	-9.44441	3.57421e-21	2.34194e-18	4585.82	4446.42	4901.24	4440.44	1170.31	1207.6	1772.71	1754.36
ENSMFAG00000001293	TDRD9	tudor domain containing 9 [Source:HGNC Symbol;Acc:HGNC:20122]	102133859	TDRD9	24.9377	-1.83425	0.552145	-3.32205	0.000893597	0.00904037	15.1617	49.4846	57.1542	34.015	5.5729	14.5091	11.1682	12.4355
ENSMFAG00000001332	PLAC8	placenta associated 8 [Source:HGNC Symbol;Acc:HGNC:19254]	102125238	PLAC8	706.235	-1.05694	0.138178	-7.64915	2.02307e-14	4.27608e-12	842.056	1030.18	877.802	1064.82	448.061	470.987	406.118	509.854
ENSMFAG00000001384	SLC12A2	solute carrier family 12 member 2 [Source:HGNC Symbol;Acc:HGNC:10911]	101865866	SLC12A2	3733.48	-1.13399	0.204351	-5.54925	2.86895e-08	1.54085e-06	4452.87	3603.38	6443.32	6018.44	2669.42	2382.84	2227.56	2070.03
ENSMFAG00000001436	ZSCAN31	zinc finger and SCAN domain containing 31 [Source:HGNC Symbol;Acc:HGNC:14097]	107129585	ZSCAN31	556.143	-1.06321	0.123674	-8.59691	8.18907e-18	3.15632e-15	653.118	739.57	774.277	840.763	357.78	370.54	371.598	341.497
ENSMFAG00000001449			NA	ENSMFAG00000001449	231.35	-1.70424	0.49366	-3.45226	0.000555917	0.00629111	155.116	149.354	571.542	539.804	149.354	135.046	73.1013	77.4825
ENSMFAG00000001491	PPM1J	protein phosphatase, Mg2+/Mn2+ dependent 1J [Source:HGNC Symbol;Acc:HGNC:20785]	101926483	PPM1J	458.007	-1.13304	0.222135	-5.10067	3.38446e-07	1.41249e-05	676.444	825.943	470.174	544.241	239.635	316.968	255.854	334.801
ENSMFAG00000001508	CYP27B1	cytochrome P450 family 27 subfamily B member 1 [Source:HGNC Symbol;Acc:HGNC:2606]	102117707	CYP27B1	2192.77	-2.70941	0.377239	-7.18222	6.85904e-13	1.01375e-10	4733.94	6376.32	1947.56	2157.74	633.082	760.053	444.699	488.809
ENSMFAG00000001585	TNS4	tensin 4 [Source:HGNC Symbol;Acc:HGNC:24352]	102136141	TNS4	304.445	-1.4392	0.446301	-3.22474	0.00126088	0.011835	608.8	681.088	267.438	221.837	217.343	237.726	90.3613	110.963
ENSMFAG00000001715	UPK1B	uroplakin 1B [Source:HGNC Symbol;Acc:HGNC:12578]	102143482	UPK1B	160.071	-2.22749	0.711268	-3.13172	0.00173783	0.0149565	68.8107	41.3871	513.309	431.843	36.7811	32.3664	85.2848	70.7865
ENSMFAG00000001760	TPH1	tryptophan hydroxylase 1 [Source:HGNC Symbol;Acc:HGNC:12008]	102145077	TPH1	25.4267	-2.18395	0.510408	-4.27883	1.87876e-05	0.000414269	30.3234	28.7911	54.9974	52.5015	15.6041	4.46433	8.12236	8.60916
ENSMFAG00000001819		contactin associated protein like 4 [Source:NCBI gene;Acc:102125847]	102125847	CNTNAP4	39.4385	-1.46347	0.497197	-2.94343	0.00324595	0.024016	25.6582	42.2869	75.4866	87.9954	24.5208	11.1608	26.3977	22.0012
ENSMFAG00000001899	LRRTM4	leucine rich repeat transmembrane neuronal 4 [Source:HGNC Symbol;Acc:HGNC:19411]	102146066	LRRTM4	109.915	-1.08944	0.239967	-4.53994	5.62699e-06	0.000156893	157.448	116.964	171.463	153.068	56.8436	63.6167	69.0401	90.8745
ENSMFAG00000002020	FAM83F	family with sequence similarity 83 member F [Source:HGNC Symbol;Acc:HGNC:25148]	102145382	FAM83F	933.792	-1.18198	0.207339	-5.7007	1.19314e-08	7.17232e-07	1542.99	1396.37	1253.08	993.831	461.436	487.728	736.089	598.815
ENSMFAG00000002334	MYO18B	myosin XVIIIB [Source:HGNC Symbol;Acc:HGNC:18150]	102140859	MYO18B	65.9089	-1.28614	0.40719	-3.15858	0.00158542	0.0140239	132.956	93.5709	92.7407	54.7199	50.1561	41.2951	43.6577	18.1749
ENSMFAG00000002345	SLC38A8	solute carrier family 38 member 8 [Source:HGNC Symbol;Acc:HGNC:32434]	102126251	SLC38A8	490.605	-2.34048	0.341509	-6.85335	7.21398e-12	8.49133e-10	555.151	450.76	1175.43	1096.62	122.604	139.51	185.799	198.967
ENSMFAG00000002414	HGFAC	HGF activator [Source:HGNC Symbol;Acc:HGNC:4894]	102119847	HGFAC	79.2092	-2.25344	0.395746	-5.69416	1.23981e-08	7.3626e-07	138.788	211.434	72.2515	101.306	28.9791	23.4377	34.52	22.9578
ENSMFAG00000002713		nocturnin [Source:NCBI gene;Acc:102134207]	102134207	ENSMFAG00000002713	3752.71	-3.33262	0.806459	-4.13241	3.58974e-05	0.000714937	11662.8	12965	1245.53	1437.51	546.144	646.212	717.814	800.652
ENSMFAG00000002715	ZNF683	zinc finger protein 683 [Source:HGNC Symbol;Acc:HGNC:28495]	102142010	ZNF683	20.5859	-3.99983	1.38071	-2.89694	0.00376821	0.0267021	2.33257	0	43.1352	109.44	3.34374	4.46433	1.0153	0.956574
ENSMFAG00000002799	ADAMTS2	ADAM metallopeptidase with thrombospondin type 1 motif 2 [Source:HGNC Symbol;Acc:HGNC:218]	102133312	ADAMTS2	1125.75	-1.2289	0.215489	-5.70283	1.17838e-08	7.1272e-07	1343.56	1307.29	1881.77	1780.61	557.29	527.907	869.093	738.475
ENSMFAG00000003011	KCNE4	potassium voltage-gated channel subfamily E regulatory subunit 4 [Source:HGNC Symbol;Acc:HGNC:6244]	102138386	KCNE4	570.41	-1.8305	0.179184	-10.2157	1.68603e-24	1.57821e-21	833.892	771.96	945.74	1009.36	248.551	314.735	197.983	241.057
ENSMFAG00000003103	CPQ	carboxypeptidase Q [Source:HGNC Symbol;Acc:HGNC:16910]	102119411	CPQ	7236.6	-1.07687	0.137189	-7.84954	4.1758e-15	1.00102e-12	8804.27	9809.65	10017.1	10641.5	5282	5219.92	4050.01	4068.31
ENSMFAG00000003208	SLC19A3	solute carrier family 19 member 3 [Source:HGNC Symbol;Acc:HGNC:16266]	101926520	SLC19A3	836.286	-2.2865	0.387003	-5.90823	3.45808e-09	2.3935e-07	747.587	746.768	2277.54	1780.61	230.718	208.708	348.246	350.106
ENSMFAG00000003266	MGP	matrix Gla protein [Source:HGNC Symbol;Acc:HGNC:7060]	102133014	MGP	7935.4	-1.2262	0.447171	-2.74212	0.00610435	0.0382167	3953.7	5560.27	15830.6	19128.3	5110.35	6248.95	3511.91	4139.09
ENSMFAG00000003305			NA	ENSMFAG00000003305	111.685	-1.73831	0.557462	-3.11826	0.00181924	0.0154208	79.3072	91.7715	231.852	284.691	21.177	29.0182	78.1777	77.4825
ENSMFAG00000003315		argininosuccinate synthase 1 [Source:NCBI gene;Acc:101865472]	101865472	ENSMFAG00000003315	61216.6	-1.4564	0.272161	-5.35124	8.73528e-08	4.19827e-06	110134	115960	66109	66733.8	25071.4	24065	41694.1	39965.6
ENSMFAG00000003348	RHCG	Rh family C glycoprotein [Source:HGNC Symbol;Acc:HGNC:18140]	102140561	RHCG	14878.8	-1.25382	0.271664	-4.61535	3.9244e-06	0.000116178	19143.4	17833.4	25499.4	21388.1	6133.53	5719.93	12402.8	10909.7
ENSMFAG00000003366	LRRC31	leucine rich repeat containing 31 [Source:HGNC Symbol;Acc:HGNC:26261]	102114936	LRRC31	10.9795	-2.51247	0.884769	-2.83969	0.00451578	0.0306198	9.33026	12.5961	22.646	30.3178	1.11458	0	6.09177	5.73944
ENSMFAG00000003377	IGSF23	immunoglobulin superfamily member 23 [Source:HGNC Symbol;Acc:HGNC:40040]	102132134	IGSF23	107.996	-1.29375	0.432177	-2.99356	0.00275746	0.0212396	136.455	168.248	132.641	176.73	31.2082	29.0182	87.3154	102.353
ENSMFAG00000003402		carboxylesterase 5A [Source:NCBI gene;Acc:102129802]	102129802	ENSMFAG00000003402	96.8005	-1.97295	0.309259	-6.37962	1.77533e-10	1.59423e-08	194.769	189.841	112.152	120.532	49.0415	29.0182	43.6577	35.3932
ENSMFAG00000003502	DUSP15	dual specificity phosphatase 15 [Source:HGNC Symbol;Acc:HGNC:16236]	102144752	DUSP15	2955.45	-1.60426	0.126295	-12.7025	5.72719e-37	1.60828e-33	5208.62	4683.95	4037.46	3862.19	1502.45	1521.22	1407.2	1420.51
ENSMFAG00000003702	COL3A1	collagen type III alpha 1 chain [Source:HGNC Symbol;Acc:HGNC:2201]	102125232	COL3A1	21175.2	-1.50045	0.252651	-5.93881	2.87096e-09	2.02748e-07	22271.3	20961.7	42112.9	39816.8	12368.5	11880.7	10090	9899.58
ENSMFAG00000003868	ANKRD1	ankyrin repeat domain 1 [Source:HGNC Symbol;Acc:HGNC:15819]	102119435	ANKRD1	4.53183	-4.79638	1.50794	-3.18074	0.00146897	0.0133128	2.33257	3.59888	12.9406	16.2681	1.11458	0	0	0
ENSMFAG00000003901	SMOC2	SPARC related modular calcium binding 2 [Source:HGNC Symbol;Acc:HGNC:20323]	102122640	SMOC2	237.118	-1.47785	0.448061	-3.29831	0.000972672	0.00962838	153.949	163.749	592.031	485.824	152.697	137.278	99.4989	111.919
ENSMFAG00000003906	CKM	creatine kinase, M-type [Source:HGNC Symbol;Acc:HGNC:1994]	102146019	CKM	927.224	-1.91743	0.494131	-3.8804	0.000104283	0.00167474	2297.58	2031.57	752.71	783.825	206.197	174.109	628.468	543.334
ENSMFAG00000003937	GRP	gastrin releasing peptide [Source:HGNC Symbol;Acc:HGNC:4605]	102124124	GRP	54.2153	-3.51916	0.646116	-5.44664	5.13298e-08	2.60049e-06	116.628	77.376	76.565	127.926	18.9479	12.2769	3.04589	0.956574
ENSMFAG00000003977	SLC6A3	solute carrier family 6 member 3 [Source:NCBI gene;Acc:102142756]	102142756	SLC6A3	1513.57	-1.72201	0.276035	-6.2384	4.4207e-10	3.6821e-08	2443.36	2126.94	2621.54	2099.32	1018.73	864.964	497.495	436.198
ENSMFAG00000003998	OXCT1	3-oxoacid CoA-transferase 1 [Source:HGNC Symbol;Acc:HGNC:8527]	101866052	OXCT1	12546.2	-1.25982	0.0969788	-12.9906	1.38257e-38	6.79429e-35	17812.6	19471.8	16381.7	17137.7	7029.66	7106.1	7308.1	8122.27
ENSMFAG00000004003	TMEM252	transmembrane protein 252 [Source:HGNC Symbol;Acc:HGNC:28537]	102115942	TMEM252	15328.3	-2.21101	0.336963	-6.56156	5.32464e-11	5.25962e-09	16736.2	16682.6	31928.7	35498.4	3860.91	3560.31	7213.67	7145.61
ENSMFAG00000005368	RASGRF1	Ras protein specific guanine nucleotide releasing factor 1 [Source:HGNC Symbol;Acc:HGNC:9875]	102116296	RASGRF1	2289.79	-1.11703	0.155608	-7.17846	7.05022e-13	1.03422e-10	2731.43	2687.47	3726.88	3391.15	1581.59	1542.43	1422.43	1234.94
ENSMFAG00000005543			NA	ENSMFAG00000005543	102.931	-1.01867	0.256268	-3.97502	7.0373e-05	0.00122202	163.28	103.468	162.835	122.01	85.8227	64.7328	62.9483	58.351
ENSMFAG00000006344			NA	ENSMFAG00000006344	90.4682	-2.45441	0.603909	-4.0642	4.81969e-05	0.000898867	69.977	61.181	243.714	237.366	13.375	15.6252	53.8106	28.6972
ENSMFAG00000006890	HLA-DQB1	major histocompatibility complex, class II, DQ beta 1 [Source:HGNC Symbol;Acc:HGNC:4944]	102144782	ENSMFAG00000006890	572.67	-4.26719	0.46196	-9.23713	2.5319e-20	1.30972e-17	567.98	674.79	1486.01	1626.81	18.9479	51.3398	75.1318	80.3522
ENSMFAG00000007320	U6	U6 spliceosomal RNA [Source:RFAM;Acc:RF00026]	NA	U6	6.06643	-2.75282	0.92181	-2.98632	0.00282354	0.0215878	12.8291	6.29804	15.0973	8.13403	2.22916	0	2.03059	1.91315
ENSMFAG00000008274	5_8S_rRNA	5.8S ribosomal RNA [Source:RFAM;Acc:RF00002]	NA	5_8S_rRNA	2319.73	-1.09861	0.373936	-2.93797	0.00330373	0.0243591	4814.42	2223.21	3851.98	1761.39	1081.14	2283.51	903.613	1638.61
ENSMFAG00000008415	ZBTB16	zinc finger and BTB domain containing 16 [Source:HGNC Symbol;Acc:HGNC:12930]	102128204	ZBTB16	4654.84	-1.31098	0.482698	-2.71595	0.00660855	0.0404308	11057.5	10863.2	2409.1	2211.72	2765.27	2654.05	2769.73	2508.14
ENSMFAG00000008701			NA	ENSMFAG00000008701	63.7492	-3.4204	1.01229	-3.37888	0.000727806	0.00774999	13.9954	8.09749	218.911	225.535	7.80206	1.11608	18.2753	16.2618
ENSMFAG00000008711			NA	ENSMFAG00000008711	69.2368	-2.69499	0.998371	-2.69939	0.00694666	0.0419782	5.83141	5.39832	229.695	238.845	15.6041	23.4377	11.1682	23.9143
ENSMFAG00000009214			NA	ENSMFAG00000009214	20.9363	-2.03045	0.759509	-2.67337	0.00750924	0.0444874	18.6605	33.2897	37.7433	45.1069	1.11458	2.23217	11.1682	18.1749
ENSMFAG00000009495	ADAMTS15	ADAM metallopeptidase with thrombospondin type 1 motif 15 [Source:HGNC Symbol;Acc:HGNC:16305]	102117761	ADAMTS15	2032.2	-1.37574	0.467131	-2.94509	0.00322862	0.023931	2485.35	2150.33	3822.86	3277.28	470.353	427.46	1975.76	1648.18
ENSMFAG00000009690			NA	ENSMFAG00000009690	42.6946	-1.56891	0.419135	-3.74321	0.000181682	0.00259733	82.8061	56.6824	79.8002	36.2334	32.3228	21.2056	16.2447	16.2618
ENSMFAG00000009707			NA	ENSMFAG00000009707	66.5409	-1.53277	0.426034	-3.59776	0.000320964	0.00410113	130.624	95.3704	120.779	48.8042	46.8124	44.6433	22.3365	22.9578
ENSMFAG00000009943	ATP12A	ATPase H+/K+ transporting non-gastric alpha2 subunit [Source:HGNC Symbol;Acc:HGNC:13816]	102119167	ATP12A	5857.75	-1.07634	0.250626	-4.29458	1.75024e-05	0.000390558	8857.92	7638.63	8168.73	7123.19	2933.58	2378.37	5354.67	4406.93
ENSMFAG00000010110			NA	ENSMFAG00000010110	25.8643	-1.2297	0.42897	-2.86665	0.00414843	0.0286326	34.9885	51.2841	21.5676	36.9729	14.4895	17.8573	18.2753	11.4789
ENSMFAG00000012756			NA	ENSMFAG00000012756	55.9799	-1.34079	0.466878	-2.87182	0.00408112	0.0283472	57.1479	60.2813	105.681	97.6084	62.4165	21.2056	24.3671	19.1315
ENSMFAG00000013152			NA	ENSMFAG00000013152	2.65756	-4.77371	1.63196	-2.92514	0.003443	0.025047	9.33026	5.39832	4.31352	2.21837	0	0	0	0
ENSMFAG00000014120	U1	U1 spliceosomal RNA [Source:RFAM;Acc:RF00003]	NA	U1	21.0634	-3.42006	0.881053	-3.88179	0.000103689	0.00166912	11.6628	8.09749	70.0947	64.3328	3.34374	1.11608	5.07648	4.78287
ENSMFAG00000014725	SNORA70	Small nucleolar RNA SNORA70 [Source:RFAM;Acc:RF00156]	NA	SNORA70	46.2079	-6.85541	0.96097	-7.13384	9.76074e-13	1.42124e-10	44.3187	92.6712	113.23	116.095	0	3.34825	0	0
ENSMFAG00000015043	FBLN7	fibulin 7 [Source:NCBI gene;Acc:101866304]	101866304	FBLN7	80.8081	-1.03473	0.343044	-3.01632	0.00255862	0.0200697	79.3072	70.1782	156.365	128.666	53.4998	39.0629	62.9483	56.4378
ENSMFAG00000015897	U1	U1 spliceosomal RNA [Source:RFAM;Acc:RF00003]	NA	U1	6.04884	-2.70112	1.02581	-2.63315	0.00845969	0.0485334	15.1617	7.19776	5.3919	14.0497	4.45832	1.11608	1.0153	0
ENSMFAG00000016124	LILRA4	leukocyte immunoglobulin like receptor A4 [Source:HGNC Symbol;Acc:HGNC:15503]	102126863	LILRA4	98.4186	-3.26092	0.655709	-4.97312	6.58838e-07	2.53644e-05	36.1548	64.7799	328.906	283.212	12.2604	16.7412	22.3365	22.9578
ENSMFAG00000016740	ARHGAP15	Rho GTPase activating protein 15 [Source:HGNC Symbol;Acc:HGNC:21030]	102136470	ARHGAP15	359.317	-1.15804	0.298583	-3.87847	0.000105116	0.00167716	288.072	369.785	633.009	693.611	201.739	263.396	202.044	222.882
ENSMFAG00000016944			NA	SNORA64	16.1796	-2.01904	0.591649	-3.41256	0.000643562	0.00706357	13.9954	31.4902	25.8811	32.5361	6.68748	2.23217	6.09177	10.5223
ENSMFAG00000017212	FTHL17	ferritin heavy chain like 17 [Source:HGNC Symbol;Acc:HGNC:3987]	102144907	FTHL17	9.20416	-5.83502	2.19712	-2.65576	0.00791299	0.046252	38.4873	34.1894	0	0	0	0	0	0.956574
ENSMFAG00000017340	CRABP1	cellular retinoic acid binding protein 1 [Source:HGNC Symbol;Acc:HGNC:2338]	102142773	CRABP1	90.7056	-1.31932	0.447608	-2.94748	0.00320374	0.0237734	86.3049	86.3732	148.817	195.956	53.4998	90.4027	36.5506	27.7406
ENSMFAG00000017491	COL11A2	collagen type XI alpha 2 chain [Source:HGNC Symbol;Acc:HGNC:2187]	102135302	COL11A2	272.193	-1.62577	0.245782	-6.61471	3.72273e-11	3.77205e-09	306.732	417.47	447.528	473.253	90.281	127.233	138.08	176.966
ENSMFAG00000018711	NEUROG1	neurogenin 1 [Source:HGNC Symbol;Acc:HGNC:7764]	102128725	NEUROG1	7.25144	-4.11037	1.18546	-3.46733	0.000525648	0.00604249	6.9977	6.29804	23.7244	17.747	2.22916	0	1.0153	0
ENSMFAG00000020136	GBP2	guanylate binding protein 2 [Source:HGNC Symbol;Acc:HGNC:4183]	102146098	GBP2	350.556	-1.57787	0.431651	-3.65543	0.00025675	0.00343563	351.051	286.111	731.142	732.802	115.916	89.2866	227.426	270.71
ENSMFAG00000020899			NA	ENSMFAG00000020899	7.75196	-3.8257	1.24206	-3.08012	0.00206919	0.0171115	6.9977	1.79944	12.9406	36.2334	0	1.11608	1.0153	1.91315
ENSMFAG00000021118			NA	ENSMFAG00000021118	18.0343	-2.41663	0.905212	-2.66969	0.00759223	0.0448439	53.649	19.7939	45.292	2.95783	5.5729	1.11608	10.153	5.73944
ENSMFAG00000021289	ASIP	agouti signaling protein [Source:HGNC Symbol;Acc:HGNC:745]	102118306	ASIP	35.0578	-1.27655	0.4113	-3.10369	0.00191123	0.0160365	43.1525	40.4874	48.5271	66.5512	14.4895	12.2769	24.3671	30.6104
ENSMFAG00000021588	SULT1C2	sulfotransferase family 1C member 2 [Source:HGNC Symbol;Acc:HGNC:11456]	102145536	SULT1C2	12443.2	-1.19114	0.127842	-9.31728	1.19356e-20	6.90053e-18	15903.4	18007	16540.2	18777	6563.76	6942.04	8093.93	8718.21
ENSMFAG00000021900			NA	ENSMFAG00000021900	850.836	-1.03358	0.337714	-3.06053	0.00220947	0.0179395	898.038	911.417	1404.05	1359.86	384.53	297.994	731.013	819.784
ENSMFAG00000022364	OXGR1	oxoglutarate receptor 1 [Source:HGNC Symbol;Acc:HGNC:4531]	102140593	OXGR1	469.778	-1.10778	0.329592	-3.36107	0.000776407	0.00813097	470.012	563.225	780.748	753.507	199.51	174.109	433.531	383.586
ENSMFAG00000023368			NA	ENSMFAG00000023368	62.3183	-4.48841	1.53824	-2.91789	0.00352404	0.0254583	3.49885	4.4986	201.657	267.684	3.34374	0	11.1682	6.69602
ENSMFAG00000023651	GPR183	G protein-coupled receptor 183 [Source:HGNC Symbol;Acc:HGNC:3128]	102121838	GPR183	111.547	-1.14837	0.312084	-3.67968	0.000233523	0.00317891	124.792	98.9693	156.365	234.408	59.0727	75.8937	72.086	70.7865
ENSMFAG00000024472	ERVFRD-1	endogenous retrovirus group FRD member 1, envelope [Source:NCBI gene;Acc:102122424]	102122424	ERVFRD-1	9.888	-2.01971	0.693428	-2.91265	0.00358377	0.0257573	22.1594	18.8941	12.9406	9.61295	1.11458	4.46433	6.09177	3.82629
ENSMFAG00000024502	CDH15	cadherin 15 [Source:HGNC Symbol;Acc:HGNC:1754]	102122414	CDH15	19.615	-2.41409	0.914092	-2.64097	0.00826694	0.0478091	9.33026	6.29804	57.1542	59.1566	6.68748	13.393	2.03059	2.86972
ENSMFAG00000024858	NTS	neurotensin [Source:HGNC Symbol;Acc:HGNC:8038]	102142471	NTS	84.0546	-1.05181	0.384539	-2.73524	0.00623344	0.0387265	66.4781	77.376	118.622	190.78	42.354	54.6881	60.9177	61.2207
ENSMFAG00000024909			NA	ENSMFAG00000024909	107.312	-3.92118	1.36558	-2.87145	0.00408598	0.0283709	4.66513	4.4986	368.806	427.406	5.5729	7.81258	25.3824	14.3486
ENSMFAG00000024948	CLDN20	claudin 20 [Source:HGNC Symbol;Acc:HGNC:2042]	102130343	CLDN20	51.7033	-1.55103	0.374178	-4.14516	3.39576e-05	0.000686733	59.4804	67.479	78.7218	102.785	16.7187	20.0895	40.6118	27.7406
ENSMFAG00000025021	DDC	Macaca fascicularis dopa decarboxylase (DDC), mRNA. [Source:RefSeq mRNA;Acc:NM_001319399]	102119567	DDC	36423.5	-1.31444	0.185184	-7.09801	1.26567e-12	1.78987e-10	40278.7	47871.4	56014.3	63660.6	16852.5	19705.6	22306	24698.7
ENSMFAG00000025290			NA	ENSMFAG00000025290	71.7146	-2.47347	0.760743	-3.25139	0.00114841	0.0110076	204.1	233.927	35.5866	12.5708	28.9791	21.2056	17.26	20.088
ENSMFAG00000025871	IGLV3-9	immunoglobulin lambda variable 3-9 (gene/pseudogene) [Source:HGNC Symbol;Acc:HGNC:5918]	NA	ENSMFAG00000025871	19.6629	-7.67358	1.71777	-4.46718	7.92581e-06	0.000207953	1.16628	2.69916	64.7028	88.7349	0	0	0	0
ENSMFAG00000027100			NA	ENSMFAG00000027100	14.7765	-1.63006	0.525615	-3.10124	0.00192712	0.0161335	19.8268	26.9916	20.4892	22.1837	7.80206	3.34825	6.09177	11.4789
ENSMFAG00000027449			NA	ENSMFAG00000027449	30.5562	-3.22812	1.13821	-2.83615	0.00456616	0.0308913	2.33257	3.59888	72.2515	142.715	2.22916	7.81258	2.03059	11.4789
ENSMFAG00000027932		creatine kinase, mitochondrial 1A [Source:NCBI gene;Acc:101864785]	101864785	ENSMFAG00000027932	1487.51	-1.25141	0.0985037	-12.7042	5.60084e-37	1.60828e-33	2136.63	2240.3	1921.67	2082.31	832.591	832.598	911.735	942.225
ENSMFAG00000028439	CD8A	CD8a molecule [Source:HGNC Symbol;Acc:HGNC:1706]	102124337	CD8A	273.27	-1.43119	0.385072	-3.71668	0.000201856	0.0028181	177.275	250.122	546.739	620.405	132.635	145.091	151.279	162.618
ENSMFAG00000028616	GCM1	glial cells missing transcription factor 1 [Source:HGNC Symbol;Acc:HGNC:4197]	102142080	GCM1	412.461	-1.22466	0.14285	-8.57303	1.008e-17	3.66929e-15	623.961	562.325	544.582	580.474	269.728	223.217	213.212	282.189
ENSMFAG00000028947			NA	ENSMFAG00000028947	55.937	-2.62434	0.497815	-5.27172	1.35152e-07	6.22173e-06	89.8038	58.4818	124.014	113.137	6.68748	7.81258	28.4283	19.1315
ENSMFAG00000028971		argininosuccinate synthase [Source:NCBI gene;Acc:102139817]	102139817	ENSMFAG00000028971	1553.51	-1.0021	0.268649	-3.73014	0.00019137	0.0027102	2022.33	2755.84	1713.55	1798.36	691.04	785.723	1257.95	1403.29
ENSMFAG00000029571			NA	ENSMFAG00000029571	129.419	-1.22046	0.465652	-2.62096	0.00876826	0.0497463	101.467	84.5737	168.227	369.729	85.8227	66.965	95.4378	63.1339
ENSMFAG00000029591	DPYSL5	dihydropyrimidinase like 5 [Source:HGNC Symbol;Acc:HGNC:20637]	102136498	DPYSL5	787.259	-2.10195	0.251212	-8.36723	5.89864e-17	1.84047e-14	1560.49	1203.83	1274.65	1068.52	413.509	339.289	242.656	195.141
ENSMFAG00000029830	CLDN14	claudin 14 [Source:HGNC Symbol;Acc:HGNC:2035]	102137709	CLDN14	198.374	-1.24919	0.328693	-3.80048	0.000144415	0.002167	228.591	273.515	290.084	325.361	80.2498	65.8489	149.248	174.096
ENSMFAG00000029988			NA	ENSMFAG00000029988	40.8655	-3.34574	1.25479	-2.66637	0.00766758	0.045221	0	3.59888	135.876	158.244	3.34374	4.46433	6.09177	15.3052
ENSMFAG00000030184			NA	ENSMFAG00000030184	96.0212	-5.309	1.60144	-3.31515	0.000915942	0.00921898	464.181	276.214	0	8.87349	3.34374	5.58042	7.10707	2.86972
ENSMFAG00000030452	MS4A18	membrane spanning 4-domains A18 [Source:HGNC Symbol;Acc:HGNC:37636]	102116907	MS4A18	53.5925	-2.98722	1.06659	-2.80071	0.00509897	0.0334213	16.328	24.2925	164.992	175.251	2.22916	0	28.4283	17.2183
ENSMFAG00000030483	ACSL6	acyl-CoA synthetase long chain family member 6 [Source:NCBI gene;Acc:101866093]	101866093	ACSL6	2416.89	-1.24714	0.14781	-8.43742	3.24413e-17	1.09948e-14	3767.09	3844.51	3140.24	2853.57	1292.91	1294.66	1584.88	1557.3
ENSMFAG00000030520	IGLV4-69	immunoglobulin lambda variable 4-69 [Source:HGNC Symbol;Acc:HGNC:5921]	NA	ENSMFAG00000030520	105.641	-3.43147	0.931066	-3.68553	0.000228228	0.00311547	18.6605	21.5933	356.944	376.384	5.5729	6.6965	32.4894	26.7841
ENSMFAG00000030544	FGF13	fibroblast growth factor 13 [Source:NCBI gene;Acc:101867405]	101867405	FGF13	636.603	-1.46772	0.228743	-6.41645	1.39491e-10	1.29338e-08	1017	1102.16	820.648	801.572	312.082	222.101	403.072	414.196
ENSMFAG00000030566			NA	ENSMFAG00000030566	18.8835	-1.96355	0.595782	-3.29575	0.000981595	0.00970408	43.1525	26.9916	32.3514	17.747	15.6041	4.46433	4.06118	6.69602
ENSMFAG00000030567	TRIM50	tripartite motif containing 50 [Source:HGNC Symbol;Acc:HGNC:19017]	102141401	ENSMFAG00000030567	244.225	-2.23861	0.24572	-9.11041	8.20715e-20	3.93483e-17	353.384	411.172	395.766	452.548	55.729	69.1972	112.698	103.31
ENSMFAG00000030992	SHISA3	shisa family member 3 [Source:HGNC Symbol;Acc:HGNC:25159]	102144434	SHISA3	108.484	-2.25574	0.75504	-2.98758	0.00281196	0.021558	31.4896	23.3927	332.141	330.537	43.4686	31.2503	33.5047	42.0892
ENSMFAG00000031004	CYP1B1	cytochrome P450 family 1 subfamily B member 1 [Source:HGNC Symbol;Acc:HGNC:2597]	102146810	CYP1B1	1335.92	-1.43099	0.392468	-3.64613	0.000266217	0.00354061	1337.73	1299.2	2539.59	2619.9	393.447	419.647	994.989	1082.84
ENSMFAG00000031007	ADRB1	adrenoceptor beta 1 [Source:HGNC Symbol;Acc:HGNC:285]	NA	ADRB1	128.047	-1.30609	0.404614	-3.228	0.00124659	0.0117245	111.963	109.766	285.771	221.837	74.6769	58.0363	110.667	51.655
ENSMFAG00000031047	CREB3L1	cAMP responsive element binding protein 3 like 1 [Source:HGNC Symbol;Acc:HGNC:18856]	102142378	CREB3L1	185.422	-1.29521	0.292061	-4.43473	9.21874e-06	0.000234428	222.76	253.721	334.298	242.542	137.093	138.394	92.3919	62.1773
ENSMFAG00000031052		calcium binding protein 1 [Source:NCBI gene;Acc:102145913]	102145913	ENSMFAG00000031052	791.49	-1.78022	0.184192	-9.66503	4.24497e-22	2.98012e-19	914.366	1112.05	1402.97	1474.48	328.801	364.959	341.139	393.152
ENSMFAG00000031219	BMP5	bone morphogenetic protein 5 [Source:HGNC Symbol;Acc:HGNC:1072]	101866122	BMP5	2525.64	-1.2717	0.178863	-7.10991	1.1612e-12	1.66611e-10	2877.22	3036.56	4061.18	4312.52	1506.91	1218.76	1602.14	1589.83
ENSMFAG00000031236	RTP3	receptor transporter protein 3 [Source:HGNC Symbol;Acc:HGNC:15572]	102142171	RTP3	19.7716	-2.88115	0.510701	-5.64156	1.68516e-08	9.57714e-07	30.3234	42.2869	37.7433	28.8388	6.68748	4.46433	3.04589	4.78287
ENSMFAG00000031402	SALL3	spalt like transcription factor 3 [Source:HGNC Symbol;Acc:HGNC:10527]	102123877	SALL3	639.863	-1.14008	0.205092	-5.55887	2.71521e-08	1.48258e-06	772.079	796.253	1049.26	904.356	335.489	306.923	510.694	443.85
ENSMFAG00000031444	BEAN1	brain expressed associated with NEDD4 1 [Source:HGNC Symbol;Acc:HGNC:24160]	102135660	BEAN1	30.8398	-1.25944	0.3485	-3.61389	0.000301641	0.00390603	45.485	34.1894	50.6839	43.628	21.177	17.8573	20.3059	13.392
ENSMFAG00000031496	FAM170A	family with sequence similarity 170 member A [Source:HGNC Symbol;Acc:HGNC:27963]	102126011	FAM170A	54.1189	-1.6753	0.63681	-2.63077	0.00851914	0.0487371	30.3234	41.3871	118.622	139.018	24.5208	50.2237	19.2906	9.56574
ENSMFAG00000031505	PRPS2	Macaca fascicularis phosphoribosyl pyrophosphate synthetase 2 (PRPS2), mRNA. [Source:RefSeq mRNA;Acc:NM_001319562]	101866782	PRPS2	11034.7	-1.31159	0.186198	-7.04408	1.86693e-12	2.51358e-10	13072.9	11823.2	19490.7	18538.9	6816.77	5795.82	6371.99	6366.95
ENSMFAG00000031512	GHRHR	growth hormone releasing hormone receptor [Source:HGNC Symbol;Acc:HGNC:4266]	102136581	GHRHR	179	-2.51836	0.474991	-5.30191	1.14599e-07	5.41509e-06	130.624	181.744	415.177	491.739	27.8645	49.1077	81.2236	54.5247
ENSMFAG00000031518	HAO1	hydroxyacid oxidase 1 [Source:HGNC Symbol;Acc:HGNC:4809]	102143755	HAO1	16.5391	-2.51238	0.522584	-4.8076	1.52755e-06	5.18601e-05	27.9908	25.1922	34.5082	25.1416	3.34374	3.34825	6.09177	6.69602
ENSMFAG00000031550	NEFL	neurofilament light [Source:HGNC Symbol;Acc:HGNC:7739]	101865563	NEFL	1492.89	-1.27726	0.168133	-7.59671	3.03756e-14	5.79702e-12	2558.82	2244.8	1927.07	1724.41	1036.56	814.741	859.955	776.738
ENSMFAG00000031701	CMTM7	CKLF like MARVEL transmembrane domain containing 7 [Source:HGNC Symbol;Acc:HGNC:19178]	102124777	CMTM7	1633.37	-1.12011	0.332183	-3.37197	0.000746321	0.00791713	2738.43	3499.91	1285.43	1425.67	1152.48	1284.61	822.389	858.047
ENSMFAG00000031786	OTOGL	otogelin like [Source:HGNC Symbol;Acc:HGNC:26901]	102125603	OTOGL	155.17	-2.63424	0.746334	-3.52957	0.000416233	0.00498315	444.354	533.534	34.5082	56.9382	31.2082	25.6699	55.8412	59.3076
ENSMFAG00000031805	C10orf82	chromosome 10 open reading frame 82 [Source:HGNC Symbol;Acc:HGNC:28500]	102117436	C10orf82	12.9876	-3.7113	0.760574	-4.87961	1.06297e-06	3.82687e-05	24.4919	29.6908	21.5676	20.7048	4.45832	0	2.03059	0.956574
ENSMFAG00000031863	GBX2	gastrulation brain homeobox 2 [Source:HGNC Symbol;Acc:HGNC:4186]	102142868	GBX2	26.3983	-1.5041	0.508741	-2.95651	0.00311141	0.0232551	45.485	62.9804	19.4109	28.0994	15.6041	17.8573	12.1835	9.56574
ENSMFAG00000031887	L1TD1	LINE1 type transposase domain containing 1 [Source:HGNC Symbol;Acc:HGNC:25595]	102143050	L1TD1	53.2415	-1.2325	0.385304	-3.19876	0.00138019	0.0127372	86.3049	86.3732	59.3109	67.2906	15.6041	26.786	34.52	49.7418
ENSMFAG00000032104	SRPX	sushi repeat containing protein X-linked [Source:HGNC Symbol;Acc:HGNC:11309]	102126382	SRPX	482.688	-1.12437	0.297424	-3.78035	0.000156605	0.00232507	442.021	492.147	727.907	984.218	355.551	370.54	220.319	268.797
ENSMFAG00000032123		metallothionein-1F [Source:NCBI gene;Acc:102141421]	102141421	ENSMFAG00000032123	10898.6	-1.91234	0.657209	-2.90979	0.00361671	0.0259277	21067.7	30183.8	8023.15	9613.69	1679.67	2190.87	6451.19	7978.78
ENSMFAG00000032213	ZNF385D	zinc finger protein 385D [Source:HGNC Symbol;Acc:HGNC:26191]	102139067	ZNF385D	111.529	-1.38526	0.238763	-5.80181	6.56022e-09	4.24192e-07	172.61	137.657	157.444	177.47	80.2498	43.5272	63.9636	59.3076
ENSMFAG00000032336			NA	ENSMFAG00000032336	10.6923	-3.01033	0.796032	-3.78166	0.000155784	0.00231462	25.6582	25.1922	19.4109	5.91566	2.22916	2.23217	2.03059	2.86972
ENSMFAG00000032488	C16orf89	chromosome 16 open reading frame 89 [Source:HGNC Symbol;Acc:HGNC:28687]	102128282	C16orf89	1045.16	-2.72623	0.38681	-7.04798	1.81536e-12	2.461e-10	2775.75	2637.08	885.35	965.731	232.947	233.261	344.185	286.972
ENSMFAG00000032650	TRIM9	tripartite motif containing 9 [Source:HGNC Symbol;Acc:HGNC:16288]	102146343	TRIM9	344.775	-1.09865	0.14378	-7.64122	2.15174e-14	4.47517e-12	506.167	529.036	421.647	423.709	208.426	223.217	235.549	210.446
ENSMFAG00000032675	VCAN	versican [Source:HGNC Symbol;Acc:HGNC:2464]	101867063	VCAN	5440.16	-1.0733	0.342007	-3.13823	0.00169971	0.0147445	4101.82	3918.28	11115.9	10365	3709.32	3361.64	3634.76	3314.53
ENSMFAG00000032695		calponin 2 [Source:NCBI gene;Acc:102138712]	102138712	ENSMFAG00000032695	3665.68	-1.00581	0.248623	-4.04551	5.22099e-05	0.000955577	4010.85	3477.42	6519.89	5568.85	2001.79	1890.64	2991.06	2864.94
ENSMFAG00000032813	KRT7	keratin 7 [Source:HGNC Symbol;Acc:HGNC:6445]	102119341	KRT7	2656.34	-1.04048	0.174862	-5.95029	2.67662e-09	1.91325e-07	3616.64	3342.46	3787.27	3553.83	1491.31	1330.37	2170.7	1958.11
ENSMFAG00000032989	SUCNR1	succinate receptor 1 [Source:HGNC Symbol;Acc:HGNC:4542]	102131186	SUCNR1	968.371	-1.23994	0.294797	-4.20607	2.59848e-05	0.000546292	1457.85	1204.73	1479.54	1301.45	363.353	359.379	801.068	779.608
ENSMFAG00000033091	TP53INP1	tumor protein p53 inducible nuclear protein 1 [Source:HGNC Symbol;Acc:HGNC:18022]	102143329	TP53INP1	3766.6	-1.12751	0.281377	-4.00712	6.14631e-05	0.00109338	4763.1	4387.94	6059.42	5460.15	3296.93	3071.46	1492.48	1601.3
ENSMFAG00000033159	PCDH19	protocadherin 19 [Source:HGNC Symbol;Acc:HGNC:14270]	102141579	PCDH19	16.7637	-1.74192	0.623539	-2.7936	0.00521243	0.0340214	19.8268	11.6964	34.5082	36.9729	13.375	7.81258	6.09177	3.82629
ENSMFAG00000033185	CD1E	CD1e molecule [Source:HGNC Symbol;Acc:HGNC:1638]	102139678	CD1E	17.7112	-2.52238	0.586934	-4.29755	1.72695e-05	0.000387077	26.8245	17.9944	38.8217	36.9729	2.22916	8.92866	6.09177	3.82629
ENSMFAG00000033186	PRRX2	paired related homeobox 2 [Source:HGNC Symbol;Acc:HGNC:21338]	NA	PRRX2	165.184	-1.05829	0.233413	-4.53398	5.78826e-06	0.000160933	171.444	188.941	255.576	276.557	114.802	89.2866	100.514	124.355
ENSMFAG00000033305	TMEM178A	transmembrane protein 178A [Source:HGNC Symbol;Acc:HGNC:28517]	102127648	TMEM178A	2034.1	-1.0757	0.208839	-5.15088	2.59266e-07	1.11763e-05	3172.29	3654.67	2086.67	2122.98	1409.94	1344.88	1290.44	1190.93
ENSMFAG00000033339	IMPG1	interphotoreceptor matrix proteoglycan 1 [Source:HGNC Symbol;Acc:HGNC:6055]	102117964	IMPG1	165.429	-1.14238	0.289712	-3.94314	8.04213e-05	0.00135695	144.619	192.54	252.341	320.925	101.427	97.0992	86.3001	128.181
ENSMFAG00000033432	GDA	guanine deaminase [Source:HGNC Symbol;Acc:HGNC:4212]	102138917	GDA	6081.32	-2.35422	0.191493	-12.294	9.75747e-35	2.39753e-31	9493.54	8001.22	12557.7	10640.8	1737.63	1611.62	2302.69	2305.34
ENSMFAG00000033884	CCR2	C-C motif chemokine receptor 2 [Source:HGNC Symbol;Acc:HGNC:1603]	102139070	CCR2	108.049	-2.18676	0.75444	-2.89851	0.00374934	0.0265972	27.9908	33.2897	315.966	331.277	59.0727	45.7594	22.3365	28.6972
ENSMFAG00000033895			NA	ENSMFAG00000033895	1456.82	-4.86244	1.22516	-3.96883	7.22274e-05	0.00124651	83.9724	6969.24	109.995	4103.99	111.458	103.796	81.2236	90.8745
ENSMFAG00000033924	LYPD1	LY6/PLAUR domain containing 1 [Source:NCBI gene;Acc:101865037]	101865037	LYPD1	1442.62	-1.56113	0.173637	-8.99077	2.45498e-19	1.09676e-16	2325.57	2290.69	2020.89	1983.96	598.53	600.453	909.705	811.174
ENSMFAG00000033948	RELN	reelin [Source:HGNC Symbol;Acc:HGNC:9957]	102129690	RELN	466.182	-1.04617	0.292734	-3.57377	0.000351873	0.00438325	409.365	405.774	899.369	797.875	331.03	285.717	323.879	276.45
ENSMFAG00000033990	COL1A1	collagen type I alpha 1 chain [Source:HGNC Symbol;Acc:HGNC:2197]	102128759	COL1A1	12714.2	-1.18488	0.245572	-4.82497	1.40021e-06	4.79896e-05	13485.7	12061.7	24358.5	20735.9	7054.18	6503.42	9175.22	8339.41
ENSMFAG00000034088	DKK4	dickkopf WNT signaling pathway inhibitor 4 [Source:HGNC Symbol;Acc:HGNC:2894]	102115952	DKK4	51.5952	-8.33882	2.58005	-3.23203	0.00122913	0.0116102	2.33257	0	215.676	193.738	0	0	1.0153	0
ENSMFAG00000034226		zinc finger protein 91-like [Source:NCBI gene;Acc:102127491]	102127491	ENSMFAG00000034226	7.36159	-4.20153	1.28498	-3.26973	0.00107649	0.0104445	23.3257	18.8941	8.62704	5.1762	0	0	0	2.86972
ENSMFAG00000034290			NA	ENSMFAG00000034290	3.14798	-4.25823	1.43106	-2.97559	0.00292429	0.0222027	4.66513	4.4986	5.3919	9.61295	0	0	1.0153	0
ENSMFAG00000034309	ASPHD2	aspartate beta-hydroxylase domain containing 2 [Source:HGNC Symbol;Acc:HGNC:30437]	102138719	ASPHD2	808.129	-1.08715	0.25776	-4.21766	2.46845e-05	0.000521746	1482.35	1309.99	884.272	719.492	608.561	545.765	514.755	399.848
ENSMFAG00000034323	NDST3	N-deacetylase and N-sulfotransferase 3 [Source:HGNC Symbol;Acc:HGNC:7682]	102130633	NDST3	93.1406	-1.30101	0.474237	-2.74338	0.006081	0.0381047	89.8038	85.4735	190.873	163.42	90.281	63.6167	40.6118	21.0446
ENSMFAG00000034401	REG3G	regenerating family member 3 gamma [Source:HGNC Symbol;Acc:HGNC:29595]	102143414	REG3G	13.8639	-4.63297	1.07539	-4.30819	1.64594e-05	0.000372745	31.4896	48.5849	8.62704	17.747	1.11458	3.34825	0	0
ENSMFAG00000034416	SPINK6	serine peptidase inhibitor, Kazal type 6 [Source:HGNC Symbol;Acc:HGNC:29486]	102135713	SPINK6	286.189	-11.5352	2.30258	-5.00968	5.45199e-07	2.13486e-05	1047.32	1218.22	15.0973	8.87349	0	0	0	0
ENSMFAG00000034475	JSRP1	junctional sarcoplasmic reticulum protein 1 [Source:HGNC Symbol;Acc:HGNC:24963]	102132249	JSRP1	79.6785	-1.45895	0.549717	-2.654	0.0079543	0.0464107	130.624	160.15	92.7407	83.5587	69.104	68.0811	11.1682	22.0012
ENSMFAG00000034494	STAB2	stabilin 2 [Source:HGNC Symbol;Acc:HGNC:18629]	102137090	STAB2	364.552	-1.13595	0.345901	-3.28403	0.00102335	0.0100229	418.696	475.052	552.131	559.03	125.948	133.93	317.787	333.844
ENSMFAG00000034601	CMPK2	cytidine/uridine monophosphate kinase 2 [Source:HGNC Symbol;Acc:HGNC:27015]	101866162	CMPK2	519.288	-1.13339	0.100586	-11.2679	1.89103e-29	2.65514e-26	716.098	683.788	739.769	713.576	323.228	348.218	317.787	311.843
ENSMFAG00000034633	PHACTR3	phosphatase and actin regulator 3 [Source:NCBI gene;Acc:101926124]	101926124	PHACTR3	62.917	-1.26652	0.357452	-3.54319	0.000395311	0.00479278	59.4804	79.1754	111.073	105.742	41.2395	22.3217	51.7801	32.5235
ENSMFAG00000034992			NA	ENSMFAG00000034992	575.021	-1.55691	0.171711	-9.06701	1.22323e-19	5.59185e-17	937.691	986.094	757.023	752.028	342.176	309.155	238.594	277.406
ENSMFAG00000035365			NA	ENSMFAG00000035365	94.7019	-1.97831	0.582504	-3.39621	0.000683264	0.00738774	53.649	125.061	185.481	239.584	44.5832	74.7776	17.26	17.2183
ENSMFAG00000035371	FBN3	fibrillin 3 [Source:HGNC Symbol;Acc:HGNC:18794]	102124131	FBN3	50.4987	-2.32468	0.513349	-4.52846	5.94158e-06	0.000164267	113.129	116.064	59.3109	48.0647	15.6041	26.786	19.2906	5.73944
ENSMFAG00000035571	ATP6V0D2	ATPase H+ transporting V0 subunit d2 [Source:HGNC Symbol;Acc:HGNC:18266]	102130688	ATP6V0D2	9321.85	-1.00645	0.309001	-3.25712	0.00112547	0.0108342	9960.06	9662.1	15923.4	14245.6	4291.13	3707.63	8366.03	8418.81
ENSMFAG00000035609		indolethylamine N-methyltransferase [Source:NCBI gene;Acc:102139220]	102139220	ENSMFAG00000035609	1463.9	-1.03428	0.147712	-7.00198	2.52367e-12	3.28528e-10	2226.43	1885.81	1881.77	1874.52	1164.74	997.778	849.802	830.306
ENSMFAG00000035623			NA	ENSMFAG00000035623	799.735	-1.1715	0.301716	-3.8828	0.000103261	0.00166377	1099.8	1300.1	1123.67	906.575	727.821	616.078	316.772	307.06
ENSMFAG00000035767	MEI1	meiotic double-stranded break formation protein 1 [Source:HGNC Symbol;Acc:HGNC:28613]	102118299	MEI1	738.33	-1.16172	0.231506	-5.01812	5.21809e-07	2.05144e-05	878.211	853.835	1256.31	1094.4	344.405	358.263	580.749	540.464
ENSMFAG00000035787			NA	ENSMFAG00000035787	67.2752	-4.27331	1.11658	-3.82715	0.000129637	0.00198463	4.66513	2.69916	181.168	323.143	11.1458	5.58042	4.06118	5.73944
ENSMFAG00000035813	EFR3B	EFR3 homolog B [Source:HGNC Symbol;Acc:HGNC:29155]	102128836	EFR3B	960.025	-1.11056	0.147914	-7.50819	5.99501e-14	1.08114e-11	1554.66	1323.49	1267.1	1105.49	574.009	553.577	694.462	607.424
ENSMFAG00000035814	KL	klotho [Source:HGNC Symbol;Acc:HGNC:6344]	102115572	KL	44727.1	-1.24567	0.193941	-6.42291	1.33692e-10	1.24549e-08	59001.1	51609.8	75849	65219.4	33693.8	28886.5	22220.8	21336.4
ENSMFAG00000035842	KRT14	keratin 14 [Source:HGNC Symbol;Acc:HGNC:6416]	102133997	KRT14	67.3088	-2.97827	0.363593	-8.19122	2.58587e-16	7.2615e-14	124.792	128.66	102.446	121.271	23.4062	20.0895	10.153	7.65259
ENSMFAG00000035904	KCNMA1	potassium calcium-activated channel subfamily M alpha 1 [Source:HGNC Symbol;Acc:HGNC:6284]	102139202	KCNMA1	2395.57	-1.06479	0.403657	-2.63785	0.00834339	0.0480674	2762.92	2343.77	4350.19	3508.73	2541.24	2116.09	836.603	704.995
ENSMFAG00000036196	IGFBP1	insulin like growth factor binding protein 1 [Source:HGNC Symbol;Acc:HGNC:5469]	102144753	IGFBP1	1240.84	-1.58854	0.228971	-6.93775	3.98381e-12	4.98788e-10	1595.47	2235.81	1662.86	1954.39	676.55	840.411	427.439	533.768
ENSMFAG00000036301	PLPPR1	phospholipid phosphatase related 1 [Source:NCBI gene;Acc:101925474]	101925474	PLPPR1	265.146	-1.45798	0.409137	-3.56355	0.000365873	0.00451756	279.908	210.535	638.401	426.667	90.281	93.751	214.227	167.4
ENSMFAG00000036386	HSD11B1	hydroxysteroid 11-beta dehydrogenase 1 [Source:HGNC Symbol;Acc:HGNC:5208]	101867467	HSD11B1	369.696	-2.55319	0.959769	-2.66022	0.00780904	0.0458451	71.1433	75.5765	1190.53	1189.79	85.8227	88.1706	118.79	137.747
ENSMFAG00000036387	RASL10A	RAS like family 10 member A [Source:HGNC Symbol;Acc:HGNC:16954]	102146011	RASL10A	84.0263	-1.50353	0.363313	-4.13839	3.49756e-05	0.000702263	111.963	142.156	76.565	165.638	45.6978	63.6167	26.3977	40.1761
ENSMFAG00000036594	DHRS2	dehydrogenase/reductase 2 [Source:HGNC Symbol;Acc:HGNC:18349]	102127676	DHRS2	577.493	-1.49286	0.3528	-4.23146	2.32177e-05	0.000496616	424.527	579.42	940.348	1464.13	269.728	292.414	295.451	353.932
ENSMFAG00000036656	CRABP2	cellular retinoic acid binding protein 2 [Source:HGNC Symbol;Acc:HGNC:2339]	102136379	CRABP2	159.174	-1.46518	0.407258	-3.59766	0.000321088	0.00410113	180.774	216.833	235.087	302.438	59.0727	33.4825	129.958	115.745
ENSMFAG00000036757	ECRG4	ECRG4 augurin precursor [Source:HGNC Symbol;Acc:HGNC:24642]	102141051	C2orf40	2957.78	-1.11052	0.19821	-5.60274	2.10987e-08	1.17489e-06	3658.63	4368.14	3867.07	4279.24	1460.1	1443.1	2218.42	2367.52
ENSMFAG00000036942	EGLN3	egl-9 family hypoxia inducible factor 3 [Source:NCBI gene;Acc:101865926]	101865926	EGLN3	4031.59	-1.07004	0.124585	-8.58886	8.78358e-18	3.30589e-15	5626.15	5281.36	5774.73	5166.59	2381.86	2226.59	2919.99	2875.46
ENSMFAG00000037095	OPCML	opioid binding protein/cell adhesion molecule like [Source:HGNC Symbol;Acc:HGNC:8143]	102127538	OPCML	31.6451	-2.1853	0.635206	-3.4403	0.00058108	0.00651585	74.6421	68.3788	32.3514	32.5361	6.68748	2.23217	16.2447	20.088
ENSMFAG00000037115	PDZRN4	PDZ domain containing ring finger 4 [Source:HGNC Symbol;Acc:HGNC:30552]	102129303	PDZRN4	98.0327	-1.59563	0.214545	-7.43727	1.0279e-13	1.72695e-11	124.792	156.551	152.052	155.286	59.0727	46.8755	44.673	44.959
ENSMFAG00000037167	KIF4A	kinesin family member 4A [Source:HGNC Symbol;Acc:HGNC:13339]	102135303	KIF4A	58.8498	-1.04816	0.34922	-3.00143	0.00268715	0.020878	52.4827	61.181	84.1137	119.053	40.1249	41.2951	30.4589	42.0892
ENSMFAG00000037176	PXDNL	peroxidasin like [Source:HGNC Symbol;Acc:HGNC:26359]	NA	PXDNL	298.467	-1.19919	0.189897	-6.31496	2.70229e-10	2.34004e-08	340.555	351.791	489.585	480.647	202.854	187.502	165.493	169.314
ENSMFAG00000037302	STOML3	stomatin like 3 [Source:HGNC Symbol;Acc:HGNC:19420]	102116330	STOML3	70.1828	-1.81689	0.661791	-2.74542	0.00604342	0.0379086	180.774	194.34	40.9785	21.4443	21.177	25.6699	42.6424	34.4367
ENSMFAG00000037541	FCER1A	Fc fragment of IgE receptor Ia [Source:HGNC Symbol;Acc:HGNC:3609]	102128482	FCER1A	35.8019	-1.62022	0.605663	-2.67511	0.00747037	0.0443105	12.8291	32.3899	81.9569	88.7349	17.8333	18.9734	20.3059	13.392
ENSMFAG00000037637	PRDM1	PR/SET domain 1 [Source:HGNC Symbol;Acc:HGNC:9346]	102127621	PRDM1	359.758	-1.51057	0.357965	-4.21988	2.44434e-05	0.000517763	401.201	306.805	792.61	629.278	273.072	204.243	151.279	119.572
ENSMFAG00000037647	HABP2	hyaluronan binding protein 2 [Source:HGNC Symbol;Acc:HGNC:4798]	102126611	HABP2	21.4583	-1.72219	0.484829	-3.55216	0.000382085	0.00467953	18.6605	26.9916	47.4487	38.4518	10.0312	12.2769	10.153	7.65259
ENSMFAG00000037656	CALHM5	calcium homeostasis modulator family member 5 [Source:HGNC Symbol;Acc:HGNC:21568]	102118071	CALHM5	557.667	-1.57922	0.232623	-6.78876	1.131e-11	1.2851e-09	622.795	612.71	1035.25	1071.47	271.958	308.039	257.885	281.233
ENSMFAG00000037810	GPRC6A	G protein-coupled receptor class C group 6 member A [Source:HGNC Symbol;Acc:HGNC:18510]	102122280	GPRC6A	458.871	-1.72857	0.156275	-11.0611	1.93627e-28	2.53741e-25	818.731	683.788	722.515	596.003	232.947	183.038	209.151	224.795
ENSMFAG00000038024	ADCY1	adenylate cyclase 1 [Source:HGNC Symbol;Acc:HGNC:232]	102147015	ADCY1	127.38	-1.18636	0.214548	-5.52959	3.2098e-08	1.68373e-06	192.437	159.251	207.049	149.37	86.9373	88.1706	65.9942	69.8299
ENSMFAG00000038025	SERPINA5	serpin family A member 5 [Source:HGNC Symbol;Acc:HGNC:8723]	101865984	SERPINA5	12671.7	-1.12692	0.210409	-5.35587	8.51461e-08	4.10225e-06	20254.8	18862.6	15645.1	14771.4	9916.42	9553.67	6423.77	5946.06
ENSMFAG00000038149	RRAGD	Ras related GTP binding D [Source:HGNC Symbol;Acc:HGNC:19903]	102121350	RRAGD	5742.03	-1.05894	0.187705	-5.6415	1.68576e-08	9.57714e-07	8356.42	7195.97	8705.77	6781.56	3473.03	2691.99	4612.49	4119.01
ENSMFAG00000038161	MPV17L	MPV17 mitochondrial inner membrane protein like [Source:HGNC Symbol;Acc:HGNC:26827]	102127098	ENSMFAG00000038161	3503.86	-1.03757	0.266643	-3.89121	9.9744e-05	0.00161771	6334.08	6234.16	3294.45	2986.67	2187.92	2073.68	2468.18	2451.7
ENSMFAG00000038179	GDF10	growth differentiation factor 10 [Source:HGNC Symbol;Acc:HGNC:4215]	102135502	GDF10	252.267	-2.10763	0.387134	-5.4442	5.20398e-08	2.62294e-06	492.171	580.32	279.301	286.909	66.8748	50.2237	119.805	142.529
ENSMFAG00000038227	LIPG	lipase G, endothelial type [Source:HGNC Symbol;Acc:HGNC:6623]	102130827	ENSMFAG00000038227	697.429	-2.02507	0.370508	-5.46566	4.6118e-08	2.36079e-06	1313.23	1204.73	1096.71	865.165	150.468	139.51	403.072	406.544
ENSMFAG00000038237	PPY	pancreatic polypeptide [Source:HGNC Symbol;Acc:HGNC:9327]	102136271	PPY	163.482	-2.25371	0.653115	-3.45071	0.00055912	0.00631589	418.696	541.632	64.7028	56.1988	46.8124	61.3846	62.9483	55.4813
ENSMFAG00000038267	GPR153	G protein-coupled receptor 153 [Source:HGNC Symbol;Acc:HGNC:23618]	102142416	GPR153	288.56	-1.50404	0.31089	-4.83786	1.31243e-06	4.55803e-05	338.222	243.824	620.069	504.31	186.135	157.368	137.065	121.485
ENSMFAG00000038302		left-right determination factor 1 [Source:NCBI gene;Acc:102143175]	102143175	ENSMFAG00000038302	184.683	-1.00682	0.299443	-3.36233	0.00077289	0.00811001	298.568	330.197	150.973	207.048	110.343	99.3314	161.432	119.572
ENSMFAG00000038327	THBS2	thrombospondin 2 [Source:HGNC Symbol;Acc:HGNC:11786]	102125342	THBS2	2008.82	-1.59895	0.296827	-5.3868	7.17215e-08	3.51578e-06	2141.3	1833.63	4557.24	3550.14	955.195	764.517	1182.82	1085.71
ENSMFAG00000038461	WDR38	WD repeat domain 38 [Source:HGNC Symbol;Acc:HGNC:23745]	102138666	WDR38	30.871	-1.97107	0.695732	-2.83309	0.00461003	0.03113	19.8268	25.1922	80.8785	70.9879	8.91664	3.34825	25.3824	12.4355
ENSMFAG00000038504	PLA2G4F	phospholipase A2 group IVF [Source:HGNC Symbol;Acc:HGNC:27396]	102146081	PLA2G4F	1154.42	-1.51056	0.225673	-6.69359	2.17765e-11	2.2891e-09	1916.2	1980.29	1372.78	1567.65	429.113	501.121	774.67	693.516
ENSMFAG00000038519	AQP8	aquaporin 8 [Source:HGNC Symbol;Acc:HGNC:642]	102126241	AQP8	440.754	-1.41898	0.367455	-3.86163	0.000112633	0.00177264	731.259	1013.09	336.455	485.084	259.697	337.057	213.212	150.182
ENSMFAG00000038538	SLC8A1	solute carrier family 8 member A1 [Source:HGNC Symbol;Acc:HGNC:11068]	102120906	SLC8A1	2990.37	-1.98635	0.151045	-13.1508	1.68471e-39	1.10388e-35	5217.95	4351.05	5319.65	4214.17	1359.79	973.224	1306.69	1180.41
ENSMFAG00000038611	PIGR	polymeric immunoglobulin receptor [Source:HGNC Symbol;Acc:HGNC:8968]	102137013	PIGR	9872.06	-1.15582	0.1674	-6.90454	5.03676e-12	6.18797e-10	11869.3	10845.2	17089.1	14707.8	5813.65	5910.78	6881.67	5859.01
ENSMFAG00000038612	ATP6V1G3	ATPase H+ transporting V1 subunit G3 [Source:HGNC Symbol;Acc:HGNC:18265]	102117757	ATP6V1G3	1449.94	-1.06052	0.185079	-5.73012	1.00362e-08	6.16507e-07	1598.97	1582.61	2344.4	2314.5	834.821	868.313	1013.26	1042.67
ENSMFAG00000038740	IGFBPL1	insulin like growth factor binding protein like 1 [Source:HGNC Symbol;Acc:HGNC:20081]	102133591	IGFBPL1	855.046	-1.01587	0.30665	-3.31279	0.000923704	0.00928285	1801.91	1320.79	805.55	649.244	595.186	546.881	623.391	497.418
ENSMFAG00000038798	PLD5	phospholipase D family member 5 [Source:HGNC Symbol;Acc:HGNC:26879]	102146079	PLD5	105.699	-1.63262	0.443822	-3.67854	0.00023457	0.00319096	111.963	121.462	170.384	235.887	26.7499	27.9021	68.0248	83.2219
ENSMFAG00000038811	CLUL1	clusterin like 1 [Source:HGNC Symbol;Acc:HGNC:2096]	102145875	CLUL1	13.9997	-2.32743	0.646253	-3.60143	0.000316477	0.004066	32.6559	31.4902	16.1757	13.3102	2.22916	3.34825	6.09177	6.69602
ENSMFAG00000039060			NA	ENSMFAG00000039060	23.6955	-1.69642	0.57971	-2.92633	0.00342987	0.02498	57.1479	51.2841	22.646	14.0497	8.91664	8.92866	13.1988	13.392
ENSMFAG00000039074	METTL21C	methyltransferase like 21C [Source:HGNC Symbol;Acc:HGNC:33717]	102139311	METTL21C	162.832	-2.48687	0.57097	-4.35552	1.3275e-05	0.000316298	108.464	99.869	472.331	424.449	73.5623	62.5007	37.5659	23.9143
ENSMFAG00000039081	SLCO1A2	solute carrier organic anion transporter family member 1A2 [Source:HGNC Symbol;Acc:HGNC:10956]	101925822	SLCO1A2	11183.9	-1.03584	0.235938	-4.3903	1.13196e-05	0.00027779	20472.9	18378.6	11038.3	10250.4	7607.01	6936.46	7363.94	7423.97
ENSMFAG00000039089	AREG	amphiregulin [Source:HGNC Symbol;Acc:HGNC:651]	102118341	AREG	24.3011	-1.51079	0.545088	-2.77164	0.00557753	0.0358409	13.9954	43.1866	32.3514	53.9804	11.1458	20.0895	9.13766	10.5223
ENSMFAG00000039163	ZNF556	zinc finger protein 556 [Source:HGNC Symbol;Acc:HGNC:25669]	102119189	ZNF556	59.7636	-2.15016	0.388913	-5.52864	3.22724e-08	1.68718e-06	116.628	119.663	61.4677	92.4322	28.9791	12.2769	29.4436	17.2183
ENSMFAG00000039227	KRT17	keratin 17 [Source:HGNC Symbol;Acc:HGNC:6427]	102134759	KRT17	143.721	-3.04758	1.11909	-2.72327	0.00646386	0.0397732	15.1617	14.3955	475.566	520.578	28.9791	30.1342	31.4742	33.4801
ENSMFAG00000039265	FCRL6	Fc receptor like 6 [Source:HGNC Symbol;Acc:HGNC:31910]	102123835	FCRL6	34.622	-1.79378	0.65289	-2.74744	0.00600623	0.0377806	15.1617	19.7939	85.1921	94.6506	20.0624	14.5091	14.2141	13.392
ENSMFAG00000039322			NA	ENSMFAG00000039322	206.151	-1.43976	0.383754	-3.75179	0.000175576	0.00253158	208.765	182.643	401.158	411.878	158.27	137.278	65.9942	83.2219
ENSMFAG00000039360			NA	ENSMFAG00000039360	33.4928	-1.5837	0.492918	-3.21291	0.00131395	0.0122351	51.3164	17.0947	71.1731	61.375	15.6041	17.8573	17.26	16.2618
ENSMFAG00000039412	MFSD4A	major facilitator superfamily domain containing 4A [Source:HGNC Symbol;Acc:HGNC:25433]	102146705	MFSD4A	12618.3	-1.13614	0.237392	-4.78591	1.70215e-06	5.67106e-05	22536.1	18459.6	15609.6	12776.3	6498	5831.53	9770.19	9465.3
ENSMFAG00000039485	MCTP1	multiple C2 and transmembrane domain containing 1 [Source:HGNC Symbol;Acc:HGNC:26183]	102131673	MCTP1	328.343	-1.01866	0.3107	-3.2786	0.00104325	0.0101621	342.887	329.298	548.896	536.846	269.728	297.994	161.432	139.66
ENSMFAG00000039522	EYA2	EYA transcriptional coactivator and phosphatase 2 [Source:HGNC Symbol;Acc:HGNC:3520]	102133126	EYA2	102.413	-1.61439	0.39682	-4.06833	4.73521e-05	0.000890297	135.289	125.961	179.011	176.73	80.2498	66.965	26.3977	28.6972
ENSMFAG00000039594	CILP	cartilage intermediate layer protein [Source:HGNC Symbol;Acc:HGNC:1980]	102124073	CILP	880.025	-1.38195	0.243313	-5.67971	1.34927e-08	7.87018e-07	1294.57	1354.08	1217.49	1220.84	677.665	574.783	389.873	310.886
ENSMFAG00000039599	GLDC	glycine decarboxylase [Source:HGNC Symbol;Acc:HGNC:4313]	102139171	GLDC	10430.3	-1.48978	0.184881	-8.05806	7.75154e-16	2.03163e-13	15692.3	16630.4	14245.4	14965.9	4166.3	4496.7	6581.14	6664.45
ENSMFAG00000039625	IVNS1ABP	influenza virus NS1A binding protein [Source:HGNC Symbol;Acc:HGNC:16951]	101926506	IVNS1ABP	46165.6	-1.02525	0.096141	-10.664	1.50052e-26	1.84349e-23	64033.6	67045.4	56337.8	60232.5	29106.1	28392	32262	31915.1
ENSMFAG00000039645	STRIT1	small transmembrane regulator of ion transport 1 [Source:HGNC Symbol;Acc:HGNC:52297]	NA	ENSMFAG00000039645	17.8059	-3.34719	0.929881	-3.59959	0.000318719	0.0040868	51.3164	62.9804	6.47028	8.87349	5.5729	3.34825	1.0153	2.86972
ENSMFAG00000039755	TRPV6	transient receptor potential cation channel subfamily V member 6 [Source:HGNC Symbol;Acc:HGNC:14006]	102117126	TRPV6	970	-1.06524	0.158333	-6.72787	1.72165e-11	1.8832e-09	1125.46	1111.15	1588.45	1425.67	605.217	592.64	693.447	617.947
ENSMFAG00000039780	SHOC1	shortage in chiasmata 1 [Source:HGNC Symbol;Acc:HGNC:26535]	102119005	C9orf84	187.149	-1.41766	0.496838	-2.85337	0.00432582	0.0296281	429.192	445.362	109.995	105.003	100.312	118.305	76.1471	112.876
ENSMFAG00000039798	SFRP4	secreted frizzled related protein 4 [Source:HGNC Symbol;Acc:HGNC:10778]	102132879	SFRP4	1998.92	-1.49184	0.408572	-3.65136	0.000260858	0.00348112	2242.76	2117.94	3718.26	3717.25	1654.04	1498.9	521.862	520.376
ENSMFAG00000040079	HLA-DOA	major histocompatibility complex, class II, DO alpha [Source:HGNC Symbol;Acc:HGNC:4936]	102137481	HLA-DOA	225.041	-1.30415	0.301234	-4.32935	1.49549e-05	0.00034707	438.522	365.287	246.949	231.45	103.656	92.6349	172.6	149.225
ENSMFAG00000040095	MAP2K6	mitogen-activated protein kinase kinase 6 [Source:NCBI gene;Acc:101925060]	101925060	MAP2K6	591.747	-1.07872	0.214174	-5.03664	4.73773e-07	1.8814e-05	719.597	648.699	939.269	905.835	294.249	321.432	479.219	425.675
ENSMFAG00000040149	PTGER1	prostaglandin E receptor 1 [Source:HGNC Symbol;Acc:HGNC:9593]	102146759	PTGER1	122.544	-1.39714	0.345841	-4.03982	5.34918e-05	0.0009736	254.25	233.927	108.916	113.876	63.5311	59.1524	72.086	74.6127
ENSMFAG00000040164	CNR1	cannabinoid receptor 1 [Source:HGNC Symbol;Acc:HGNC:2159]	102127382	CNR1	1476.91	-1.29613	0.1794	-7.22483	5.01717e-13	7.64515e-11	2502.84	2220.51	2032.75	1640.12	1007.58	885.054	838.634	687.776
ENSMFAG00000040204	CARMIL1	capping protein regulator and myosin 1 linker 1 [Source:HGNC Symbol;Acc:HGNC:21581]	102144421	CARMIL1	4306.13	-1.30305	0.206646	-6.3057	2.86899e-10	2.4735e-08	6037.85	5560.27	7000.85	5916.4	1963.89	1846	3221.53	2902.24
ENSMFAG00000040298	SPATA45	spermatogenesis associated 45 [Source:HGNC Symbol;Acc:HGNC:33709]	NA	SPATA45	52.7658	-1.02549	0.354095	-2.89608	0.00377857	0.0267562	102.633	78.2757	60.3893	42.1491	40.1249	33.4825	33.5047	31.5669
ENSMFAG00000040370			NA	ENSMFAG00000040370	18.2358	-1.92306	0.610944	-3.14769	0.00164567	0.0144286	24.4919	42.2869	21.5676	27.3599	2.22916	4.46433	9.13766	14.3486
ENSMFAG00000040509	TM4SF4	transmembrane 4 L six family member 4 [Source:HGNC Symbol;Acc:HGNC:11856]	102140840	TM4SF4	174.13	-1.00563	0.216409	-4.64691	3.36937e-06	0.000102367	201.767	226.73	260.968	241.063	92.5102	93.751	128.942	147.312
ENSMFAG00000040667	MYO3A	myosin IIIA [Source:HGNC Symbol;Acc:HGNC:7601]	102126837	MYO3A	20.3652	-1.98419	0.653796	-3.03488	0.00240631	0.0191967	17.4942	13.4958	49.6055	49.5436	7.80206	3.34825	10.153	11.4789
ENSMFAG00000040729	CDH11	cadherin 11 [Source:HGNC Symbol;Acc:HGNC:1750]	102132388	CDH11	2392.4	-1.39357	0.258754	-5.3857	7.21624e-08	3.5286e-06	2484.18	2216.91	4703.9	4457.45	1425.55	1268.99	1331.05	1251.2
ENSMFAG00000040812	DMRT2	doublesex and mab-3 related transcription factor 2 [Source:HGNC Symbol;Acc:HGNC:2935]	102138430	DMRT2	2137.99	-1.11549	0.213895	-5.21511	1.83706e-07	8.17008e-06	2771.09	2780.14	3125.15	3027.34	1003.12	1010.06	1650.87	1736.18
ENSMFAG00000040869	PLCXD3	phosphatidylinositol specific phospholipase C X domain containing 3 [Source:NCBI gene;Acc:101925660]	101925660	PLCXD3	978.619	-1.17048	0.315593	-3.70882	0.000208227	0.00288752	1658.45	1335.19	1358.76	1069.26	433.572	321.432	865.032	787.26
ENSMFAG00000040915	SLITRK6	SLIT and NTRK like family member 6 [Source:HGNC Symbol;Acc:HGNC:23503]	102116335	SLITRK6	69.9129	-1.86442	0.445752	-4.18263	2.88156e-05	0.00059624	61.813	59.3816	172.541	144.934	24.5208	40.179	24.3671	31.5669
ENSMFAG00000040927	TMEM236	transmembrane protein 236 [Source:HGNC Symbol;Acc:HGNC:23473]	102128881	TMEM236	172.3	-1.71569	0.574974	-2.98395	0.00284554	0.0217054	400.035	481.351	91.6623	83.5587	83.5935	119.421	69.0401	49.7418
ENSMFAG00000040932	PYCR1	pyrroline-5-carboxylate reductase 1 [Source:HGNC Symbol;Acc:HGNC:9721]	102142294	PYCR1	218.311	-1.021	0.230604	-4.42749	9.5335e-06	0.000241495	251.917	250.122	314.887	351.982	169.416	177.457	118.79	111.919
ENSMFAG00000040956			NA	ENSMFAG00000040956	12.9119	-6.33107	1.84968	-3.42279	0.000619813	0.00685245	0	1.79944	32.3514	68.0301	1.11458	0	0	0
ENSMFAG00000041092	ASNS	asparagine synthetase (glutamine-hydrolyzing) [Source:HGNC Symbol;Acc:HGNC:753]	101865409	ENSMFAG00000041092	661.354	-1.49694	0.571463	-2.61949	0.00880606	0.0499137	1616.47	1772.45	285.771	232.19	315.426	311.387	388.858	368.281
ENSMFAG00000041422	CCL19	C-C motif chemokine ligand 19 [Source:NCBI gene;Acc:102134983]	102134983	CCL19	70.7155	-3.06373	1.01122	-3.02974	0.00244763	0.0194396	4.66513	7.19776	228.617	264.726	12.2604	25.6699	10.153	12.4355
ENSMFAG00000041462	BANK1	B cell scaffold protein with ankyrin repeats 1 [Source:HGNC Symbol;Acc:HGNC:18233]	102136490	BANK1	348.126	-1.26286	0.197947	-6.37979	1.77334e-10	1.59423e-08	398.869	395.877	604.972	565.685	203.968	223.217	185.799	206.62
ENSMFAG00000041488	ADGRG4	adhesion G protein-coupled receptor G4 [Source:HGNC Symbol;Acc:HGNC:18992]	102136343	ADGRG4	68.3562	-1.24757	0.352137	-3.54286	0.000395806	0.00479278	127.125	80.9749	93.8191	83.5587	23.4062	31.2503	58.8871	47.8287
ENSMFAG00000041645	FBN2	fibrillin 2 [Source:HGNC Symbol;Acc:HGNC:3604]	101865554	FBN2	1127.47	-1.72371	0.519143	-3.32031	0.000899183	0.00908714	1424.03	1170.54	2379.99	1948.47	965.226	772.33	189.86	169.314
ENSMFAG00000041690	GPR150	G protein-coupled receptor 150 [Source:HGNC Symbol;Acc:HGNC:23628]	102134213	GPR150	46.8005	-1.80931	0.673948	-2.68464	0.00726078	0.0433815	99.134	149.354	28.0379	14.7891	25.6353	18.9734	20.3059	18.1749
ENSMFAG00000041782	TNFRSF8	TNF receptor superfamily member 8 [Source:HGNC Symbol;Acc:HGNC:11923]	102137811	TNFRSF8	309.843	-1.11985	0.165969	-6.74738	1.50534e-11	1.67178e-09	431.525	377.883	504.682	384.518	190.593	171.877	225.396	192.271
ENSMFAG00000041880	MREG	melanoregulin [Source:HGNC Symbol;Acc:HGNC:25478]	102124728	MREG	527.449	-1.64273	0.186589	-8.80402	1.32001e-18	5.52073e-16	1007.67	826.843	716.045	645.546	278.645	275.673	255.854	213.316
ENSMFAG00000041898	KRTAP5-3	keratin associated protein 5-3 [Source:HGNC Symbol;Acc:HGNC:23598]	NA	ENSMFAG00000041898	210.619	-1.67469	0.339995	-4.92564	8.40843e-07	3.12447e-05	232.09	411.172	297.633	342.369	45.6978	113.84	101.53	140.616
ENSMFAG00000042011	FGF7	fibroblast growth factor 7 [Source:HGNC Symbol;Acc:HGNC:3685]	102131922	FGF7	450.313	-1.03751	0.362917	-2.8588	0.00425252	0.0291972	374.377	346.392	809.864	891.786	222.916	219.868	376.675	360.628
ENSMFAG00000042141	MDGA1	MAM domain containing glycosylphosphatidylinositol anchor 1 [Source:HGNC Symbol;Acc:HGNC:19267]	102122292	MDGA1	1032.69	-1.82996	0.316042	-5.79024	7.02878e-09	4.52999e-07	2046.83	2197.12	1066.52	1138.02	307.624	369.424	637.605	498.375
ENSMFAG00000042172	ZNF804A	zinc finger protein 804A [Source:HGNC Symbol;Acc:HGNC:21711]	102145292	ZNF804A	338.227	-1.39962	0.412026	-3.39692	0.000681489	0.0073801	477.01	535.334	461.547	488.781	103.656	72.5454	292.405	274.537
ENSMFAG00000042268		phosphodiesterase 11A [Source:NCBI gene;Acc:102143137]	102143137	ENSMFAG00000042268	95.611	-1.10924	0.342337	-3.2402	0.00119444	0.0113576	89.8038	82.7743	184.403	165.638	64.6457	46.8755	60.9177	69.8299
ENSMFAG00000042510	FOXI2	forkhead box I2 [Source:HGNC Symbol;Acc:HGNC:32448]	102133493	FOXI2	33.5614	-2.08054	0.663251	-3.13689	0.00170752	0.0147862	27.9908	11.6964	70.0947	107.221	13.375	14.5091	11.1682	12.4355
ENSMFAG00000042592	OGN	osteoglycin [Source:HGNC Symbol;Acc:HGNC:8126]	102127435	OGN	5825.53	-1.17634	0.238975	-4.92244	8.54719e-07	3.169e-05	5935.21	5831.09	10131.4	10410.1	4232.06	3834.86	3048.93	3180.61
ENSMFAG00000042765	TRPV5	transient receptor potential cation channel subfamily V member 5 [Source:HGNC Symbol;Acc:HGNC:3145]	102118064	TRPV5	603.622	-2.3739	0.502471	-4.72445	2.3074e-06	7.35113e-05	798.904	833.141	1167.89	1247.46	308.739	335.941	68.0248	68.8733
ENSMFAG00000042790	WSCD2	WSC domain containing 2 [Source:HGNC Symbol;Acc:HGNC:29117]	102136859	WSCD2	696.012	-1.35434	0.278734	-4.85889	1.18047e-06	4.17406e-05	1428.7	1148.04	718.201	708.4	378.957	286.833	492.418	406.544
ENSMFAG00000042941	CST3	cystatin C [Source:HGNC Symbol;Acc:HGNC:2475]	102115978	CST3	53634.4	-1.03199	0.275666	-3.74362	0.000181386	0.00259499	49385.1	56727.4	86445.1	95597.8	39699.1	47643.4	26916.5	26660.7
ENSMFAG00000043038	IL18RAP	interleukin 18 receptor accessory protein [Source:HGNC Symbol;Acc:HGNC:5989]	102118346	IL18RAP	40.7876	-2.38954	0.452301	-5.28307	1.27034e-07	5.90332e-06	39.6536	85.4735	63.6245	85.0376	6.68748	21.2056	12.1835	12.4355
ENSMFAG00000043048	COL6A3	collagen type VI alpha 3 chain [Source:HGNC Symbol;Acc:HGNC:2213]	102120608	COL6A3	4453.87	-1.12075	0.13224	-8.47513	2.34825e-17	8.24279e-15	5478.03	5298.45	6804.58	6825.93	2746.33	2623.91	3134.22	2719.54
ENSMFAG00000043089	CACNG4	calcium voltage-gated channel auxiliary subunit gamma 4 [Source:HGNC Symbol;Acc:HGNC:1408]	102137812	CACNG4	36.4883	-1.23958	0.448262	-2.76531	0.00568689	0.036271	68.8107	38.688	48.5271	48.8042	32.3228	30.1342	12.1835	12.4355
ENSMFAG00000043256	KIAA1755	KIAA1755 [Source:HGNC Symbol;Acc:HGNC:29372]	102123508	KIAA1755	225.776	-1.35039	0.456345	-2.95913	0.00308505	0.0231108	146.952	136.758	518.701	494.697	129.291	147.323	133.004	99.4837
ENSMFAG00000043345	NMUR2	neuromedin U receptor 2 [Source:HGNC Symbol;Acc:HGNC:16454]	102122441	NMUR2	8.84763	-2.71512	0.928234	-2.92504	0.00344416	0.025047	4.66513	13.4958	15.0973	28.0994	0	4.46433	3.04589	1.91315
ENSMFAG00000043363	HAPLN1	hyaluronan and proteoglycan link protein 1 [Source:HGNC Symbol;Acc:HGNC:2380]	102124347	HAPLN1	10.884	-2.22842	0.820488	-2.71596	0.0066083	0.0404308	17.4942	7.19776	28.0379	19.2259	3.34374	0	5.07648	6.69602
ENSMFAG00000043436	SULF1	sulfatase 1 [Source:HGNC Symbol;Acc:HGNC:20391]	102126323	SULF1	1445.68	-1.06524	0.263075	-4.04919	5.1395e-05	0.000944179	1315.57	1320.79	2607.52	2581.45	958.539	838.178	985.852	957.53
ENSMFAG00000043667	PVALB	parvalbumin [Source:HGNC Symbol;Acc:HGNC:9704]	102144381	PVALB	2092.67	-1.34586	0.266553	-5.04912	4.43843e-07	1.7915e-05	3542	4127.92	1984.22	2361.09	968.57	947.555	1382.83	1427.21
ENSMFAG00000043764	PDE3B	phosphodiesterase 3B [Source:HGNC Symbol;Acc:HGNC:8779]	102139399	PDE3B	2014.79	-1.27652	0.181093	-7.04898	1.80234e-12	2.46032e-10	2512.17	2223.21	3571.6	3101.28	1294.03	1286.84	1105.66	1023.53
ENSMFAG00000043828	DENND2A	DENN domain containing 2A [Source:HGNC Symbol;Acc:HGNC:22212]	102134684	DENND2A	1044.53	-1.30391	0.353149	-3.69223	0.000222296	0.00305144	760.416	874.528	2268.91	2043.12	717.79	589.292	581.764	520.376
ENSMFAG00000043891		lysozyme-like protein 1 [Source:NCBI gene;Acc:102133357]	102133357	ENSMFAG00000043891	18.3272	-1.50989	0.573154	-2.63436	0.00842966	0.0484632	33.8222	17.0947	31.273	26.6205	2.22916	8.92866	14.2141	12.4355
ENSMFAG00000043936		mastin-like [Source:NCBI gene;Acc:102141414]	102141414	ENSMFAG00000043936	53.5579	-5.31967	1.05417	-5.0463	4.50453e-07	1.80705e-05	9.33026	6.29804	216.754	185.604	3.34374	2.23217	2.03059	2.86972
ENSMFAG00000044031	DAB1	DAB adaptor protein 1 [Source:NCBI gene;Acc:102130276]	102130276	DAB1	697.495	-1.95215	0.153528	-12.7153	4.86524e-37	1.60828e-33	1030.99	985.194	1356.6	1061.12	287.562	300.226	307.634	250.622
ENSMFAG00000044043	KCNQ1	potassium voltage-gated channel subfamily Q member 1 [Source:HGNC Symbol;Acc:HGNC:6294]	102124629	KCNQ1	5315.34	-1.16194	0.133272	-8.71859	2.81675e-18	1.12998e-15	8167.48	7239.15	7323.28	6660.29	3068.44	2878.38	3935.28	3250.44
ENSMFAG00000044149	L2HGDH	L-2-hydroxyglutarate dehydrogenase [Source:HGNC Symbol;Acc:HGNC:20499]	102137911	L2HGDH	6127.38	-1.52927	0.0860535	-17.7711	1.18276e-70	2.32495e-66	9632.33	9007.1	9093.98	8674.58	3216.68	2910.74	3076.34	3407.32
ENSMFAG00000044170	FBLN5	fibulin 5 [Source:HGNC Symbol;Acc:HGNC:3602]	102142910	FBLN5	15998.7	-1.02928	0.269939	-3.81302	0.000137277	0.00208261	15831.1	16365.9	26253.2	27451.6	7952.53	7801.42	13695.3	12638.3
ENSMFAG00000044190			NA	ENSMFAG00000044190	17.741	-2.37056	0.740867	-3.19971	0.00137564	0.0127072	30.3234	13.4958	36.6649	38.4518	0	11.1608	6.09177	5.73944
ENSMFAG00000044261	TCHH	trichohyalin [Source:HGNC Symbol;Acc:HGNC:11791]	102141742	TCHH	16.5549	-1.81256	0.643446	-2.81696	0.00484805	0.0322607	19.8268	28.7911	25.8811	28.8388	5.5729	1.11608	7.10707	15.3052
ENSMFAG00000044375			NA	ENSMFAG00000044375	56.6041	-1.53811	0.544308	-2.82581	0.00471613	0.0316075	31.4896	39.5877	125.092	140.497	20.0624	36.8307	32.4894	26.7841
ENSMFAG00000044430	HKDC1	hexokinase domain containing 1 [Source:HGNC Symbol;Acc:HGNC:23302]	102147228	HKDC1	165.51	-1.49539	0.473169	-3.16036	0.00157574	0.0139775	128.291	107.067	347.239	394.87	60.1873	60.2685	122.851	103.31
ENSMFAG00000044440	CYP2S1	cytochrome P450 family 2 subfamily S member 1 [Source:HGNC Symbol;Acc:HGNC:15654]	102125467	CYP2S1	37.8974	-1.706	0.383634	-4.44694	8.71034e-06	0.000224109	48.9839	44.986	64.7028	73.2063	25.6353	13.393	12.1835	20.088
ENSMFAG00000044482	SHISAL2A	shisa like 2A [Source:HGNC Symbol;Acc:HGNC:28757]	102146100	FAM159A	12.6221	-2.42208	0.614653	-3.94057	8.12885e-05	0.00136688	31.4896	17.0947	17.2541	19.2259	4.45832	4.46433	5.07648	1.91315
ENSMFAG00000044500	KCNK13	potassium two pore domain channel subfamily K member 13 [Source:HGNC Symbol;Acc:HGNC:6275]	102129499	KCNK13	612.417	-2.00791	0.355677	-5.64531	1.64883e-08	9.44929e-07	539.989	538.933	1425.62	1419.02	268.614	215.404	266.007	225.751
ENSMFAG00000044667	NR1I3	nuclear receptor subfamily 1 group I member 3 [Source:HGNC Symbol;Acc:HGNC:7969]	102117522	NR1I3	454.145	-1.3003	0.203728	-6.3825	1.74215e-10	1.58543e-08	665.948	717.077	584.482	617.447	197.281	214.288	306.619	330.018
ENSMFAG00000044745	KRT77	keratin 77 [Source:HGNC Symbol;Acc:HGNC:20411]	102124162	KRT77	14.1572	-4.06025	1.10167	-3.68556	0.0002282	0.00311547	3.49885	14.3955	35.5866	53.2409	1.11458	4.46433	0	0.956574
ENSMFAG00000044789	COL21A1	collagen type XXI alpha 1 chain [Source:HGNC Symbol;Acc:HGNC:17025]	102122134	COL21A1	268.268	-1.31539	0.474343	-2.77308	0.0055529	0.0357411	150.45	165.549	583.404	631.497	131.52	125.001	165.493	193.228
ENSMFAG00000044832	TMPRSS15	transmembrane serine protease 15 [Source:HGNC Symbol;Acc:HGNC:9490]	102135270	TMPRSS15	10.6459	-1.85037	0.70077	-2.64049	0.00827869	0.0478576	13.9954	9.89693	23.7244	19.2259	1.11458	3.34825	8.12236	5.73944
ENSMFAG00000044854	FLT3	fms related tyrosine kinase 3 [Source:HGNC Symbol;Acc:HGNC:3765]	102144988	FLT3	339.952	-1.8169	0.642527	-2.82775	0.00468771	0.03146	412.864	403.075	679.38	622.623	280.874	257.815	30.4589	32.5235
ENSMFAG00000044912	TMEM52B	transmembrane protein 52B [Source:HGNC Symbol;Acc:HGNC:26438]	102117124	TMEM52B	33305.1	-1.14091	0.28379	-4.02026	5.81332e-05	0.00104276	37978.8	38393.8	53580.4	53360.7	13494.2	14051.5	27084	28497.3
ENSMFAG00000044939	BRDT	bromodomain testis associated [Source:HGNC Symbol;Acc:HGNC:1105]	101864947	BRDT	106.056	-5.76564	0.692337	-8.32779	8.23627e-17	2.45303e-14	237.922	284.312	119.7	191.519	0	0	11.1682	3.82629
ENSMFAG00000044943	CXCL6	C-X-C motif chemokine ligand 6 [Source:HGNC Symbol;Acc:HGNC:10643]	102126906	CXCL6	7.44949	-4.16317	1.47695	-2.81876	0.00482095	0.0321416	3.49885	0.899721	17.2541	34.7545	0	2.23217	0	0.956574
ENSMFAG00000045011	IPCEF1	interaction protein for cytohesin exchange factors 1 [Source:HGNC Symbol;Acc:HGNC:21204]	102125722	ENSMFAG00000045011	371.511	-1.37005	0.38852	-3.52633	0.000421361	0.00503202	884.042	690.086	314.887	254.373	235.176	162.948	233.518	197.054
ENSMFAG00000045036	ANO2	anoctamin 2 [Source:HGNC Symbol;Acc:HGNC:1183]	101925868	ANO2	98.0898	-2.12345	0.74162	-2.86326	0.00419309	0.0288901	296.236	275.314	38.8217	28.0994	20.0624	21.2056	61.933	43.0458
ENSMFAG00000045162	RAB26	RAB26, member RAS oncogene family [Source:HGNC Symbol;Acc:HGNC:14259]	102143635	RAB26	248.87	-1.0049	0.143744	-6.99091	2.73103e-12	3.53183e-10	323.06	340.094	306.26	359.376	146.01	159.6	177.677	178.879
ENSMFAG00000045186	ESM1	endothelial cell specific molecule 1 [Source:HGNC Symbol;Acc:HGNC:3466]	102140668	ESM1	9090.93	-1.39433	0.18405	-7.57581	3.56902e-14	6.74579e-12	15160.5	16396.5	10061.3	11066.7	4975.49	5415.24	4413.49	5238.2
ENSMFAG00000045232	ARL4C	ADP ribosylation factor like GTPase 4C [Source:HGNC Symbol;Acc:HGNC:698]	102135313	ARL4C	277.406	-1.08872	0.349423	-3.11576	0.00183473	0.0155253	304.4	210.535	572.62	422.23	169.416	116.073	251.793	172.183
ENSMFAG00000045253	ERICH2	glutamate rich 2 [Source:HGNC Symbol;Acc:HGNC:44395]	101866245	ERICH2	95.0358	-1.27373	0.32824	-3.88049	0.000104248	0.00167474	118.961	87.2729	166.071	165.638	67.9894	34.5986	52.7954	66.9602
ENSMFAG00000045263	TRPA1	transient receptor potential cation channel subfamily A member 1 [Source:HGNC Symbol;Acc:HGNC:497]	102139057	TRPA1	23.9118	-4.47445	1.13517	-3.94167	8.09155e-05	0.00136294	4.66513	7.19776	88.4272	82.8192	3.34374	0	1.0153	3.82629
ENSMFAG00000045383	TMEM196	transmembrane protein 196 [Source:HGNC Symbol;Acc:HGNC:22431]	102118308	TMEM196	26.9985	-1.67671	0.526817	-3.18271	0.00145902	0.0132655	27.9908	23.3927	59.3109	53.9804	5.5729	12.2769	16.2447	17.2183
ENSMFAG00000045404	PI3	peptidase inhibitor 3 [Source:HGNC Symbol;Acc:HGNC:8947]	102118194	PI3	17.3647	-2.12814	0.691717	-3.07661	0.00209372	0.0172322	9.33026	14.3955	44.2136	45.1069	5.5729	4.46433	9.13766	6.69602
ENSMFAG00000045597	POSTN	periostin [Source:HGNC Symbol;Acc:HGNC:16953]	102141251	POSTN	1640.62	-3.72844	0.849745	-4.38772	1.14546e-05	0.000280403	536.49	502.944	5704.63	5460.15	279.76	190.85	208.136	242.013
ENSMFAG00000045673			NA	ENSMFAG00000045673	17518.6	-1.25041	0.273912	-4.56499	4.99522e-06	0.000141895	31164.2	35409.4	15409	16691	10713.3	10959.9	9443.26	10358.7
ENSMFAG00000045696			NA	ENSMFAG00000045696	161.834	-1.19186	0.322053	-3.70083	0.000214898	0.00296231	207.598	120.563	271.752	300.22	110.343	118.305	73.1013	92.7876
ENSMFAG00000045708	BRINP3	BMP/retinoic acid inducible neural specific 3 [Source:HGNC Symbol;Acc:HGNC:22393]	102147185	BRINP3	153.95	-3.43818	0.301679	-11.3968	4.33575e-30	7.10232e-27	305.566	335.596	251.263	234.408	31.2082	37.9468	20.3059	15.3052
ENSMFAG00000045718	PLD4	phospholipase D family member 4 [Source:HGNC Symbol;Acc:HGNC:23792]	102145104	PLD4	155.788	-1.01598	0.345889	-2.93729	0.00331096	0.024385	258.915	221.331	185.481	167.857	125.948	158.484	68.0248	60.2641
ENSMFAG00000045777	OLFM4	olfactomedin 4 [Source:HGNC Symbol;Acc:HGNC:17190]	102126722	OLFM4	61.8535	-2.5237	0.824511	-3.06084	0.00220716	0.0179281	165.612	194.34	22.646	39.1912	10.0312	2.23217	25.3824	35.3932
ENSMFAG00000045782	TMEM270	transmembrane protein 270 [Source:HGNC Symbol;Acc:HGNC:23018]	102119193	TMEM270	93.0486	-1.20795	0.298576	-4.0457	5.21671e-05	0.000955577	138.788	126.861	117.543	136.8	55.729	29.0182	65.9942	73.6562
ENSMFAG00000045857			NA	C9orf66	369.715	-1.13203	0.2382	-4.75245	2.00967e-06	6.5081e-05	447.853	477.752	535.955	570.122	178.333	168.529	255.854	323.322
ENSMFAG00000045908	F2RL2	coagulation factor II thrombin receptor like 2 [Source:HGNC Symbol;Acc:HGNC:3539]	102136100	F2RL2	42.8726	-1.20689	0.421637	-2.86239	0.00420459	0.0289389	64.1456	53.9832	64.7028	56.9382	12.2604	16.7412	42.6424	31.5669
ENSMFAG00000045939	C6orf223	chromosome 6 open reading frame 223 [Source:HGNC Symbol;Acc:HGNC:28692]	102139629	C6orf223	105.729	-2.56871	0.263796	-9.73747	2.0869e-22	1.64088e-19	214.596	198.838	158.522	152.328	31.2082	21.2056	37.5659	31.5669
ENSMFAG00000045946	ITIH2	inter-alpha-trypsin inhibitor heavy chain 2 [Source:HGNC Symbol;Acc:HGNC:6167]	102132848	ITIH2	146.187	-1.75563	0.499879	-3.51212	0.000444548	0.00525543	361.548	296.008	124.014	120.532	109.229	83.7062	30.4589	44.0024
ENSMFAG00000046289	KISS1	KiSS-1 metastasis suppressor [Source:HGNC Symbol;Acc:HGNC:6341]	102122810	KISS1	45.4429	-1.94827	0.492819	-3.95331	7.70768e-05	0.00131291	43.1525	36.8885	77.6434	130.884	13.375	21.2056	20.3059	20.088
ENSMFAG00000046379	CLNK	cytokine dependent hematopoietic cell linker [Source:HGNC Symbol;Acc:HGNC:17438]	102138999	CLNK	781.233	-2.18958	0.343543	-6.37351	1.84755e-10	1.65018e-08	1843.89	1734.66	771.042	776.43	395.676	245.538	256.87	225.751
ENSMFAG00000046397	CYP24A1	cytochrome P450 family 24 subfamily A member 1 [Source:HGNC Symbol;Acc:HGNC:2602]	102117231	CYP24A1	6856.24	-3.37857	0.378767	-8.91991	4.6667e-19	2.03852e-16	16647.5	15925.1	8988.3	8478.62	744.54	622.774	1643.76	1799.32
ENSMFAG00000046426	ND6	NADH dehydrogenase subunit 6 [Source:NCBI gene;Acc:7857748]	7857748	ND6	56954.9	-1.28387	0.344082	-3.7313	0.000190495	0.00270295	100270	58143.5	99773.9	64803.1	41700.9	16197.7	49828.7	24921.6

## Sheet: Stomach
GeneID	Gene_Symbol	Gene_Description	Entrez_gene	Gene	baseMean	log2FoldChange	lfcSE	stat	pvalue	padj	WT #5_1	WT #5_2	WT #6_1	WT #5_2	HGPS #5_1	HGPS #5_2	HGPS #6_1	HGPS #6_2
ENSMFAG00000000036	SLC5A5	solute carrier family 5 member 5 [Source:HGNC Symbol;Acc:HGNC:11040]	102124019	SLC5A5	3039.53	-2.56302	0.818788	-3.13026	0.0017465	0.0323293	620.983	552.346	9601.42	10022.1	1119.36	1164.18	667.196	568.646
ENSMFAG00000000090	CDA	cytidine deaminase [Source:HGNC Symbol;Acc:HGNC:1712]	102126050	CDA	2334.82	-1.85702	0.534105	-3.47688	0.000507286	0.0144272	1237.84	1408.19	5453.39	6538.36	1057.47	1197.56	816.655	969.101
ENSMFAG00000000101	HOXC5	homeobox C5 [Source:HGNC Symbol;Acc:HGNC:5127]	102135043	HOXC5	757.659	-1.25947	0.301872	-4.17219	3.01688e-05	0.00184821	958.295	1087.13	962.363	1268.35	267.514	375.854	492.14	649.627
ENSMFAG00000000158	SAXO1	stabilizer of axonemal microtubules 1 [Source:NCBI gene;Acc:101925512]	101925512	SAXO1	79.2421	-1.0716	0.288834	-3.71009	0.000207186	0.00765073	96.9642	96.6117	103.639	132.723	59.7971	32.3084	60.2789	51.6142
ENSMFAG00000000277	APOBEC1	apolipoprotein B mRNA editing enzyme catalytic subunit 1 [Source:HGNC Symbol;Acc:HGNC:604]	102146028	APOBEC1	110.241	-4.66868	0.822372	-5.6771	1.37001e-08	4.65431e-06	52.6082	37.0833	359.036	400.165	6.29444	2.15389	15.689	8.899
ENSMFAG00000000317	INAVA	innate immunity activator [Source:HGNC Symbol;Acc:HGNC:25599]	102127031	INAVA	4160.23	-1.50378	0.511443	-2.94027	0.00327926	0.0486679	2182.73	2467.99	9992.54	9962.22	2050.94	2192.66	2162.61	2270.14
ENSMFAG00000000352	EPHX1	epoxide hydrolase 1 [Source:NCBI gene;Acc:101866419]	101866419	EPHX1	19195.5	-1.34607	0.388388	-3.4658	0.000528663	0.0149216	13818.4	16260	38944.9	41188.1	10168.7	10825.5	10254	12104.4
ENSMFAG00000000381	S100A14	S100 calcium binding protein A14 [Source:HGNC Symbol;Acc:HGNC:18901]	102115417	S100A14	8293.9	-1.82431	0.501042	-3.64102	0.000271559	0.00936419	4901.85	5218.01	22099.8	19521.3	3817.58	3419.3	3566.36	3806.99
ENSMFAG00000000406	OSGIN1	oxidative stress induced growth inhibitor 1 [Source:HGNC Symbol;Acc:HGNC:30093]	102124443	OSGIN1	17792.6	-2.66759	0.726965	-3.66949	0.000243032	0.00856801	10279.2	13597.9	47790	51318	1233.71	1475.42	7441.55	9205.13
ENSMFAG00000000425	MINAR1	membrane integral NOTCH2 associated receptor 1 [Source:HGNC Symbol;Acc:HGNC:29172]	102118244	KIAA1024	12.4859	-2.69173	0.762661	-3.52939	0.000416514	0.012634	15.473	24.3969	13.5718	32.9313	2.09815	6.46167	4.95443	0
ENSMFAG00000000473	LGALS4	galectin 4 [Source:HGNC Symbol;Acc:HGNC:6565]	102126495	LGALS4	35271.5	-2.40086	0.595399	-4.03235	5.52215e-05	0.00290652	20890.6	19287.2	106134	90937.3	7449.47	6605.98	15708.8	15158.6
ENSMFAG00000000607	GCKR	glucokinase regulator [Source:HGNC Symbol;Acc:HGNC:4196]	102144806	GCKR	84.792	-2.59611	0.75589	-3.43451	0.000593635	0.0162165	28.8829	24.3969	224.551	304.365	16.7852	23.6928	28.0751	27.5869
ENSMFAG00000000633	PKP3	plakophilin 3 [Source:HGNC Symbol;Acc:HGNC:9025]	102116034	PKP3	7370.82	-1.79952	0.592003	-3.03972	0.00236802	0.0392535	3275.12	3246.74	19817.3	19468.4	3281.5	3376.22	3004.86	3496.42
ENSMFAG00000000702	SLC6A9	solute carrier family 6 member 9 [Source:HGNC Symbol;Acc:HGNC:11056]	102117082	SLC6A9	3653.11	-1.73376	0.562246	-3.08364	0.00204484	0.0358384	1793.84	1908.81	9243.62	9523.14	1360.65	1461.41	1809.19	2124.19
ENSMFAG00000000704	IGSF9	immunoglobulin superfamily member 9 [Source:HGNC Symbol;Acc:HGNC:18132]	102117769	IGSF9	8906.58	-2.38658	0.611624	-3.90204	9.5384e-05	0.00427398	3699.08	4423.64	23730.9	27960.7	2264.95	2895.91	2929.72	3347.8
ENSMFAG00000000751	PLGRKT	plasminogen receptor with a C-terminal lysine [Source:HGNC Symbol;Acc:HGNC:23633]	102116304	PLGRKT	2458.97	-1.11749	0.348044	-3.21078	0.00132375	0.0275438	1939.28	2131.31	4560.12	4834.92	1630.26	1683.27	1494.59	1398.03
ENSMFAG00000000773	TMEM253	transmembrane protein 253 [Source:HGNC Symbol;Acc:HGNC:32545]	102134610	TMEM253	123.223	-2.29703	0.556757	-4.12574	3.69545e-05	0.00218511	70.1443	93.6841	323.255	332.307	24.1287	43.0778	52.0215	47.1647
ENSMFAG00000000818	MDK	midkine [Source:HGNC Symbol;Acc:HGNC:6972]	102139512	MDK	33714.9	-3.26163	0.567098	-5.75144	8.84889e-09	3.06188e-06	18511.9	28011.5	90274.6	107454	3924.58	4538.25	7040.24	9964.21
ENSMFAG00000000876	SFXN5	sideroflexin 5 [Source:HGNC Symbol;Acc:HGNC:16073]	102126786	SFXN5	1627.53	-2.00352	0.577356	-3.47016	0.000520141	0.0147255	753.02	835.35	4428.1	4404.81	669.308	725.861	633.341	570.426
ENSMFAG00000000902	BTNL8	butyrophilin like 8 [Source:HGNC Symbol;Acc:HGNC:26131]	102127527	BTNL8	1980.96	-2.06671	0.461347	-4.47974	7.47355e-06	0.00063187	1457.56	1386.72	5200.46	4749.09	742.744	831.402	770.414	709.25
ENSMFAG00000000974	LAMC2	laminin subunit gamma 2 [Source:HGNC Symbol;Acc:HGNC:6493]	102116676	LAMC2	3418.86	-2.02266	0.673666	-3.00247	0.00267801	0.0426587	1211.02	1182.76	10284.9	9270.66	1051.17	1031.71	1692.76	1625.85
ENSMFAG00000000977	EPS8L1	EPS8 like 1 [Source:HGNC Symbol;Acc:HGNC:21295]	102119332	EPS8L1	5649.54	-1.06278	0.316567	-3.3572	0.000787374	0.01959	4470.67	5959.67	9215.24	10919.2	3044.41	4123.62	3345.89	4117.57
ENSMFAG00000001010	UPK3B	uroplakin 3B [Source:HGNC Symbol;Acc:HGNC:21444]	102127227	ENSMFAG00000001010	4792.71	-1.23712	0.26115	-4.73721	2.16678e-06	0.000246867	6364.56	5461.98	7559.49	7534.28	3585.73	3529.15	2160.96	2145.55
ENSMFAG00000001130	TEP1	telomerase associated protein 1 [Source:HGNC Symbol;Acc:HGNC:11726]	101864880	TEP1	5775.83	-1.13317	0.232034	-4.88362	1.04156e-06	0.0001431	6040.66	6287.57	9479.28	9930.29	3238.49	3536.69	3772.8	3920.9
ENSMFAG00000001154	ATP2A3	ATPase sarcoplasmic/endoplasmic reticulum Ca2+ transporting 3 [Source:HGNC Symbol;Acc:HGNC:813]	102114913	ATP2A3	27550.5	-1.75065	0.51976	-3.36819	0.000756638	0.0190793	16101.2	15211	74536.3	64063.4	13447	12449.5	13050	11545.6
ENSMFAG00000001169			NA	ENSMFAG00000001169	1785.21	-1.30082	0.39804	-3.26806	0.00108286	0.024348	1339.96	1502.85	3803.8	3511.68	1159.23	1266.49	908.312	789.341
ENSMFAG00000001248	PLEKHD1	pleckstrin homology and coiled-coil domain containing D1 [Source:HGNC Symbol;Acc:HGNC:20148]	102136535	PLEKHD1	54.599	-1.62048	0.351767	-4.60669	4.0912e-06	0.000396083	86.6488	87.8288	76.4955	77.8376	40.9138	31.2314	19.8177	16.0182
ENSMFAG00000001257	TMEM54	transmembrane protein 54 [Source:HGNC Symbol;Acc:HGNC:24143]	102145461	TMEM54	7224.28	-2.05493	0.555125	-3.70175	0.000214119	0.00781407	3673.29	3898.62	19344.7	19667	2637.37	2830.21	2890.91	2852.13
ENSMFAG00000001330	OSBPL7	oxysterol binding protein like 7 [Source:HGNC Symbol;Acc:HGNC:16387]	102141638	OSBPL7	3017.3	-1.41571	0.430232	-3.29059	0.000999791	0.0230346	1909.37	2635.84	5875.35	7137.11	1273.57	1645.57	1585.42	2076.14
ENSMFAG00000001332	PLAC8	placenta associated 8 [Source:HGNC Symbol;Acc:HGNC:19254]	102125238	PLAC8	6086	-2.60114	0.595684	-4.36665	1.26168e-05	0.000970145	3025.49	3846.9	17110.3	17816.8	1103.62	1180.33	2105.63	2498.84
ENSMFAG00000001382	PDC	phosducin [Source:HGNC Symbol;Acc:HGNC:8759]	102141993	PDC	54.1409	-4.95032	0.952766	-5.19573	2.03914e-07	4.01066e-05	146.478	229.331	16.0394	27.9417	0	2.15389	4.95443	6.2293
ENSMFAG00000001426	RAPGEFL1	Rap guanine nucleotide exchange factor like 1 [Source:HGNC Symbol;Acc:HGNC:17428]	102128498	RAPGEFL1	2869.28	-1.77298	0.521652	-3.39878	0.000676882	0.0177385	1425.58	1861	7009.21	7462.43	1275.67	1410.8	1247.69	1261.88
ENSMFAG00000001436	ZSCAN31	zinc finger and SCAN domain containing 31 [Source:HGNC Symbol;Acc:HGNC:14097]	107129585	ZSCAN31	340.446	-1.32683	0.431636	-3.07396	0.00211237	0.0365798	331.122	318.136	616.899	680.58	237.09	305.853	127.989	105.898
ENSMFAG00000001515			NA	MICALCL	123.692	-1.34341	0.305681	-4.39482	1.10865e-05	0.000874058	154.73	122.96	196.174	236.507	71.3369	48.4625	79.2709	80.091
ENSMFAG00000001546	SIRT6	sirtuin 6 [Source:HGNC Symbol;Acc:HGNC:14934]	102141535	SIRT6	2148.11	-1.65311	0.385391	-4.28945	1.7912e-05	0.0012382	1665.93	1951.75	4526.81	4894.79	951.509	1028.48	978.5	1187.13
ENSMFAG00000001755	SLC51A	solute carrier family 51 alpha subunit [Source:HGNC Symbol;Acc:HGNC:29955]	102140325	SLC51A	208.885	-1.17231	0.389873	-3.00691	0.00263917	0.0422923	185.676	155.164	356.568	460.04	113.3	161.542	122.209	116.577
ENSMFAG00000001807	KIAA1211	KIAA1211 [Source:HGNC Symbol;Acc:HGNC:29219]	102126272	KIAA1211	1550.51	-1.76245	0.509378	-3.46	0.000540183	0.0151779	1040.82	886.095	4122.12	3531.63	686.094	530.934	903.357	703.021
ENSMFAG00000001810	CDH10	cadherin 10 [Source:HGNC Symbol;Acc:HGNC:1749]	102137890	CDH10	428.223	-3.38029	0.878309	-3.84864	0.000118776	0.0050554	171.235	269.342	1352.24	1333.22	15.7361	9.69251	123.035	151.283
ENSMFAG00000001864	MUC5B	mucin 5B, oligomeric mucus/gel-forming [Source:HGNC Symbol;Acc:HGNC:7516]	102121162	MUC5B	504.428	-3.75611	1.24796	-3.0098	0.00261417	0.0419538	20.6307	40.9868	1729.79	1965.9	68.1897	90.4634	42.9384	76.5314
ENSMFAG00000001898	SLC17A7	solute carrier family 17 member 7 [Source:HGNC Symbol;Acc:HGNC:16704]	101867437	SLC17A7	153.615	-2.09416	0.640991	-3.26707	0.00108667	0.0243989	53.6398	78.0701	400.985	463.034	57.699	65.6937	52.8472	56.9536
ENSMFAG00000001950	BICDL2	BICD family like cargo adaptor 2 [Source:HGNC Symbol;Acc:HGNC:33584]	102144768	BICDL2	4575.76	-1.37837	0.469414	-2.93637	0.00332083	0.048957	2679.92	3610.74	9503.95	10642.8	1801.26	2142.04	2810.81	3414.55
ENSMFAG00000002014	NR1H3	nuclear receptor subfamily 1 group H member 3 [Source:HGNC Symbol;Acc:HGNC:7966]	102122176	NR1H3	2393.7	-1.96629	0.538934	-3.64848	0.000263801	0.00917899	1486.44	1456.01	6270.17	6035.41	687.143	695.707	1244.39	1274.34
ENSMFAG00000002041	DBNDD2	dysbindin domain containing 2 [Source:HGNC Symbol;Acc:HGNC:15881]	102123368	DBNDD2	6227.88	-1.44953	0.48425	-2.99335	0.00275937	0.0434362	3329.79	4355.33	13951.8	14833.1	3297.24	3583	2798.43	3674.4
ENSMFAG00000002046	TMEM79	transmembrane protein 79 [Source:HGNC Symbol;Acc:HGNC:28196]	102117524	TMEM79	3579.16	-2.03097	0.58142	-3.49311	0.000477422	0.0138951	1595.78	1843.43	9687.79	9877.4	1341.76	1538.96	1257.6	1490.58
ENSMFAG00000002052	VILL	villin like [Source:HGNC Symbol;Acc:HGNC:30906]	102141912	VILL	15163.4	-1.86383	0.590018	-3.15895	0.00158341	0.0307867	6670.93	7084.86	41796.2	39610.4	6171.7	5746.58	7444.85	6781.93
ENSMFAG00000002079	SDR16C5	short chain dehydrogenase/reductase family 16C member 5 [Source:NCBI gene;Acc:101926736]	101926736	SDR16C5	1696.54	-3.76691	0.809146	-4.65541	3.23329e-06	0.000335633	323.902	380.592	6243.02	5696.12	230.796	182.004	278.274	237.603
ENSMFAG00000002130	CCK	cholecystokinin [Source:NCBI gene;Acc:101926217]	101926217	CCK	10.8852	-1.88075	0.63482	-2.96265	0.00305007	0.0463715	15.473	17.5658	11.1042	23.95	8.39258	5.38473	1.65148	3.5596
ENSMFAG00000002237	BTBD16	BTB domain containing 16 [Source:HGNC Symbol;Acc:HGNC:26340]	102121844	BTBD16	268.355	-2.59608	0.399357	-6.50064	7.99775e-11	4.98127e-08	274.388	308.377	609.497	650.643	55.6009	54.9242	110.649	82.7607
ENSMFAG00000002316		membrane primary amine oxidase [Source:NCBI gene;Acc:102140322]	102140322	ENSMFAG00000002316	1112.57	-3.55265	1.16538	-3.04849	0.00229995	0.0384044	79.4281	115.153	4059.2	3947.77	166.803	246.621	127.164	158.402
ENSMFAG00000002428	TNFSF10	TNF superfamily member 10 [Source:NCBI gene;Acc:101864918]	101864918	TNFSF10	4524.93	-1.12315	0.374895	-2.99591	0.00273629	0.0432186	3334.95	3659.53	8218.33	9596.98	2635.27	2909.91	2868.61	2975.83
ENSMFAG00000002435			NA	ENSMFAG00000002435	1476.78	-1.72907	0.276556	-6.25216	4.04813e-10	1.93947e-07	1530.8	1873.68	2820.46	2852.05	596.922	595.551	688.666	856.084
ENSMFAG00000002455	MYRFL	myelin regulatory factor like [Source:HGNC Symbol;Acc:HGNC:26316]	102146160	MYRFL	56.8354	-3.2204	0.838745	-3.83954	0.000123264	0.0052147	38.1668	36.1074	159.16	177.629	3.14722	1.07695	19.8177	19.5778
ENSMFAG00000002514	CCDC153	coiled-coil domain containing 153 [Source:HGNC Symbol;Acc:HGNC:27446]	102136110	CCDC153	97.3128	-2.71729	0.674429	-4.02903	5.60084e-05	0.00292751	63.9551	94.66	223.318	293.388	55.6009	25.8467	6.6059	15.1283
ENSMFAG00000002586	HSD17B2	hydroxysteroid 17-beta dehydrogenase 2 [Source:NCBI gene;Acc:102119721]	102119721	HSD17B2	29678	-2.42319	0.713655	-3.39546	0.00068514	0.0178768	8742.25	9187.87	97399.8	84784.2	7940.43	7070.15	10971.6	11327.5
ENSMFAG00000002606	KLK1	kallikrein 1 [Source:NCBI gene;Acc:102135781]	102135781	KLK1	142.047	-2.93015	0.82697	-3.54323	0.000395259	0.0122885	70.1443	42.9385	537.936	353.263	35.6685	71.0784	17.3405	8.0091
ENSMFAG00000002614	XDH	xanthine dehydrogenase [Source:HGNC Symbol;Acc:HGNC:12805]	102116275	XDH	1014.93	-3.70705	0.606053	-6.11671	9.55276e-10	3.96652e-07	537.429	558.201	3304.11	3142.45	118.545	109.848	171.754	177.09
ENSMFAG00000002634			NA	ENSMFAG00000002634	96.4481	-1.65553	0.464404	-3.56484	0.000364075	0.0116485	209.401	147.357	93.7687	135.717	17.8342	35.5392	76.7936	55.1738
ENSMFAG00000002673	ANO9	anoctamin 9 [Source:HGNC Symbol;Acc:HGNC:20679]	102119631	ANO9	1124.39	-1.56713	0.512095	-3.06024	0.00221159	0.0374986	552.902	775.821	2463.9	2932.88	516.144	599.859	488.837	664.755
ENSMFAG00000002742	SNTG2	syntrophin gamma 2 [Source:HGNC Symbol;Acc:HGNC:13741]	102127785	SNTG2	46.5711	-3.68719	0.665601	-5.53964	3.03087e-08	8.7126e-06	24.7568	37.0833	122.146	161.663	6.29444	8.61556	5.78017	6.2293
ENSMFAG00000002749	SRD5A1	steroid 5 alpha-reductase 1 [Source:NCBI gene;Acc:102126671]	102126671	SRD5A1	2719.03	-2.18853	0.616777	-3.54834	0.000387669	0.0121068	1185.23	1229.6	7904.95	7519.32	810.933	777.555	1108.14	1216.49
ENSMFAG00000002840	CCDC83	coiled-coil domain containing 83 [Source:NCBI gene;Acc:102119509]	102119509	CCDC83	91.0313	-3.30902	0.936502	-3.53339	0.000410269	0.0126291	10.3153	16.5899	318.32	316.34	7.34351	22.6159	19.8177	16.9081
ENSMFAG00000002981		carcinoembryonic antigen related cell adhesion molecule 6 [Source:NCBI gene;Acc:107126399]	107126399	ENSMFAG00000002981	5406.36	-2.42793	0.660431	-3.67628	0.000236659	0.00839085	2898.61	2430.91	16144.3	14999.7	913.742	874.48	2549.05	2440.11
ENSMFAG00000003091	CAPN2	calpain 2 [Source:NCBI gene;Acc:102122692]	102122692	CAPN2	6159.27	-1.11147	0.267787	-4.15057	3.31652e-05	0.00198619	5983.93	6216.33	10645.2	10839.4	3558.45	3602.38	4143.55	4284.87
ENSMFAG00000003095		taperin [Source:NCBI gene;Acc:102145198]	102145198	TPRN	4283.47	-1.17335	0.379656	-3.09055	0.00199787	0.035384	3507.22	3276.99	8864.85	8092.12	3079.03	2868.98	2449.96	2128.64
ENSMFAG00000003114		aldo-keto reductase family 1 member C1 homolog [Source:NCBI gene;Acc:102141103]	102141103	ENSMFAG00000003114	12937.6	-2.55038	0.4673	-5.45769	4.82379e-08	1.32548e-05	12937.5	15062.6	29872.7	30536.3	2170.53	1899.73	5111.32	5909.83
ENSMFAG00000003133	DNAH2	dynein axonemal heavy chain 2 [Source:HGNC Symbol;Acc:HGNC:2948]	102138324	ENSMFAG00000003133	1047.57	-1.90156	0.627062	-3.0325	0.00242539	0.0398579	403.33	452.806	2882.15	2873.01	348.292	404.931	483.882	532.16
ENSMFAG00000003169	ACTG2	actin gamma 2, smooth muscle [Source:HGNC Symbol;Acc:HGNC:145]	101926087	ACTG2	51319.1	-1.76252	0.595114	-2.96165	0.00305995	0.0464658	136982	135647	21840.7	22625.8	22301.2	23076.8	23308.9	24771.3
ENSMFAG00000003256	CYP3A5	cytochrome P450 family 3 subfamily A member 5 [Source:HGNC Symbol;Acc:HGNC:2638]	102146134	CYP3A5	6224.92	-1.57069	0.522948	-3.00353	0.0026687	0.0426587	3471.11	3577.56	16351.5	13857.1	2765.36	2464.05	3797.57	3515.11
ENSMFAG00000003319	CYP2J2	cytochrome P450 family 2 subfamily J member 2 [Source:HGNC Symbol;Acc:HGNC:2634]	102119662	CYP2J2	1088.5	-2.1341	0.598062	-3.56836	0.000359225	0.0115328	741.673	428.409	3771.72	2150.51	541.322	389.854	410.392	274.089
ENSMFAG00000003377	IGSF23	immunoglobulin superfamily member 23 [Source:HGNC Symbol;Acc:HGNC:40040]	102132134	IGSF23	29.264	-2.03785	0.66838	-3.04894	0.0022965	0.0383811	31.9775	14.6381	95.0025	46.9022	15.7361	3.23084	12.3861	14.2384
ENSMFAG00000003391	KRT19	keratin 19 [Source:HGNC Symbol;Acc:HGNC:6436]	102133217	KRT19	45799.4	-1.2315	0.361633	-3.40538	0.000660725	0.0173882	37372.5	36739.8	90156.2	92693.7	27419.6	27204.7	26441.8	28367.3
ENSMFAG00000003445	TRPM1	transient receptor potential cation channel subfamily M member 1 [Source:HGNC Symbol;Acc:HGNC:7146]	102145822	TRPM1	401.366	-3.11126	0.716471	-4.34247	1.40887e-05	0.00105299	189.802	270.318	1103.02	1315.26	27.2759	35.5392	147.807	121.916
ENSMFAG00000003523	MMP28	matrix metallopeptidase 28 [Source:HGNC Symbol;Acc:HGNC:14366]	102125290	MMP28	3121.41	-1.57022	0.399076	-3.93463	8.33242e-05	0.00386331	2482.9	2531.42	6853.75	6812.79	1457.16	1327.87	1717.54	1787.81
ENSMFAG00000003537	TLE6	TLE family member 6, subcortical maternal complex member [Source:HGNC Symbol;Acc:HGNC:30788]	102121590	TLE6	113.856	-1.38724	0.444225	-3.12283	0.00179121	0.0327812	75.302	97.5876	250.461	235.509	70.2879	74.3092	49.5443	57.8435
ENSMFAG00000003551			NA	ENSMFAG00000003551	724.885	-3.67435	0.609778	-6.02571	1.68366e-09	6.69343e-07	487.916	647.006	2413.31	1830.18	61.8953	39.847	144.504	174.42
ENSMFAG00000003557	RHOC	ras homolog family member C [Source:HGNC Symbol;Acc:HGNC:669]	102129118	RHOA	8367.4	-1.32505	0.347053	-3.818	0.000134537	0.00557391	7476.56	6998.01	18088.7	15280.1	5228.58	4724.56	4526.7	4615.91
ENSMFAG00000003597	ADCK1	aarF domain containing kinase 1 [Source:HGNC Symbol;Acc:HGNC:19038]	102145213	ADCK1	1122.5	-1.41505	0.463	-3.05626	0.00224113	0.0377998	690.096	763.135	2602.08	2475.84	542.371	622.474	620.129	663.865
ENSMFAG00000003624			NA	ENSMFAG00000003624	1048.59	-1.2033	0.287436	-4.18633	2.83507e-05	0.00174391	1122.31	1025.65	2074.02	1627.61	519.291	585.858	762.982	670.985
ENSMFAG00000003662	UCP2	uncoupling protein 2 [Source:HGNC Symbol;Acc:HGNC:12518]	102137394	UCP2	14859.2	-1.16101	0.365035	-3.18055	0.00146997	0.029399	11598.6	13410.5	27951.7	29180.1	7174.61	8050.17	9955.92	11551.8
ENSMFAG00000003701	CLRN3	clarin 3 [Source:HGNC Symbol;Acc:HGNC:20795]	102133890	CLRN3	49.168	-4.22487	1.07741	-3.92134	8.80587e-05	0.00400335	18.5676	29.2763	154.225	171.642	0	0	10.7346	8.899
ENSMFAG00000003734		FXYD domain containing ion transport regulator 3 [Source:NCBI gene;Acc:102124423]	102124423	FXYD3	50960.5	-1.88626	0.46845	-4.02659	5.65925e-05	0.00293731	32133.3	38155.8	122625	127969	19368	20874.4	21152.9	25405.8
ENSMFAG00000003735	NIPAL1	NIPA like domain containing 1 [Source:HGNC Symbol;Acc:HGNC:27194]	102134059	NIPAL1	4240.9	-1.74542	0.587273	-2.97207	0.00295796	0.0453772	2032.12	2046.41	13637.2	8417.44	2483.16	1891.12	1948.74	1471
ENSMFAG00000003765	NLRP7	NLR family pyrin domain containing 7 [Source:HGNC Symbol;Acc:HGNC:22947]	102116863	NLRP7	922.62	-4.2492	1.3269	-3.20235	0.0013631	0.028112	49.5136	72.2148	3596.52	3294.13	30.4231	29.0775	133.77	175.31
ENSMFAG00000003817	ARRDC2	arrestin domain containing 2 [Source:HGNC Symbol;Acc:HGNC:25225]	102138963	ARRDC2	4916.74	-1.29932	0.414013	-3.13834	0.00169906	0.0315576	3636.16	3784.45	10745.2	9803.55	3311.92	3391.3	2358.31	2303.06
ENSMFAG00000003867	ACER2	alkaline ceramidase 2 [Source:HGNC Symbol;Acc:HGNC:23675]	102122205	ACER2	7867.94	-2.85835	0.854592	-3.34469	0.000823741	0.0202521	1086.21	1223.75	28073.9	24932	1984.85	1770.5	2021.41	1850.99
ENSMFAG00000003882		galactoside 3(4)-L-fucosyltransferase-like [Source:NCBI gene;Acc:102144516]	102144516	ENSMFAG00000003882	543.18	-3.08267	0.935459	-3.29535	0.000982982	0.0227315	108.311	98.5635	1851.93	1828.19	39.8648	30.1545	200.654	187.769
ENSMFAG00000003899	DGAT1	diacylglycerol O-acyltransferase 1 [Source:HGNC Symbol;Acc:HGNC:2843]	102121566	DGAT1	3700.16	-1.25179	0.385632	-3.24609	0.00117004	0.0256899	2819.18	2877.86	7494.09	7656.03	2289.08	2308.97	2173.34	1982.7
ENSMFAG00000003933	KRT20	keratin 20 [Source:HGNC Symbol;Acc:HGNC:20412]	102122225	KRT20	77407.5	-3.84935	0.833464	-4.6185	3.86529e-06	0.000384164	14398.1	17259.3	267383	280044	6317.52	6376.59	13045	14436.8
ENSMFAG00000005679		metallothionein-1E [Source:NCBI gene;Acc:102124074]	102124074	ENSMFAG00000005679	4996.4	-1.58651	0.364473	-4.35289	1.34355e-05	0.00101227	4616.11	4328.99	11563.2	9478.23	3093.72	2312.2	2195.64	2383.15
ENSMFAG00000005894	KISS1R	KISS1 receptor [Source:NCBI gene;Acc:102121191]	102121191	ENSMFAG00000005894	45.3389	-2.05841	0.556405	-3.69948	0.000216045	0.00783844	25.7883	42.9385	99.9377	123.742	20.9815	17.2311	10.7346	21.3576
ENSMFAG00000006917	TM6SF2	transmembrane 6 superfamily member 2 [Source:HGNC Symbol;Acc:HGNC:11861]	102146390	TM6SF2	265.493	-2.53873	0.684756	-3.70749	0.000209321	0.00771431	91.8065	114.177	713.136	893.137	52.4536	72.1553	77.6194	109.458
ENSMFAG00000007147			NA	ENSMFAG00000007147	79.9181	-1.96972	0.416912	-4.72454	2.30633e-06	0.000258046	78.3966	105.395	144.354	180.623	31.4722	50.6164	17.3405	31.1465
ENSMFAG00000007199	MIR193A	microRNA 193a [Source:HGNC Symbol;Acc:HGNC:31563]	NA	ENSMFAG00000007199	47.7916	-2.01349	0.685434	-2.93755	0.00330821	0.0489328	17.5361	29.2763	109.808	149.688	17.8342	26.9236	9.90886	21.3576
ENSMFAG00000008326	ARL4A	ADP ribosylation factor like GTPase 4A [Source:HGNC Symbol;Acc:HGNC:695]	102117825	ARL4A	1794.45	-1.45357	0.265589	-5.47301	4.42455e-08	1.25262e-05	2066.16	2252.32	3015.4	3181.36	1254.69	1073.71	743.99	767.984
ENSMFAG00000009542			NA	ENSMFAG00000009542	142.583	-1.2232	0.356434	-3.43177	0.000599666	0.016286	136.162	124.912	280.072	257.463	103.858	88.3095	86.7025	63.1829
ENSMFAG00000009725	AIFM3	apoptosis inducing factor mitochondria associated 3 [Source:HGNC Symbol;Acc:HGNC:26398]	102122991	AIFM3	767.444	-3.01589	0.829259	-3.63684	0.000275998	0.00947984	136.162	162.971	2593.45	2571.64	132.183	108.771	193.223	241.163
ENSMFAG00000011029	MIRLET7D	microRNA let-7d [Source:HGNC Symbol;Acc:HGNC:31481]	NA	ENSMFAG00000011029	10.1496	-3.16765	0.964573	-3.28399	0.00102347	0.0234254	13.4099	11.7105	24.676	22.9521	6.29444	2.15389	0	0
ENSMFAG00000011033	Metazoa_SRP	Metazoan signal recognition particle RNA [Source:RFAM;Acc:RF00017]	NA	Metazoa_SRP	111.721	-1.79294	0.542366	-3.30577	0.000947163	0.0221858	78.3966	121.009	208.512	285.405	82.8767	52.7703	47.8928	16.9081
ENSMFAG00000012603			NA	ENSMFAG00000012603	46.6554	-7.03897	1.04714	-6.72209	1.79135e-11	1.33885e-08	48.4821	40.0109	191.239	90.8106	1.04907	0	1.65148	0
ENSMFAG00000012734	MIR145	microRNA 145 [Source:HGNC Symbol;Acc:HGNC:31532]	NA	ENSMFAG00000012734	36.2162	-2.53187	0.72692	-3.48302	0.000495798	0.0142304	100.059	104.419	22.2084	19.9584	10.4907	21.5389	6.6059	4.4495
ENSMFAG00000013176			NA	ENSMFAG00000013176	250.441	-1.64272	0.386329	-4.25212	2.11754e-05	0.00140654	277.483	250.8	552.742	436.09	187.784	129.233	87.5282	81.8708
ENSMFAG00000013697	U1	U1 spliceosomal RNA [Source:RFAM;Acc:RF00003]	NA	U1	16.8822	-1.50484	0.489685	-3.07307	0.00211869	0.0365856	25.7883	34.1557	25.9098	13.9709	6.29444	11.8464	9.08312	8.0091
ENSMFAG00000013855			NA	ENSMFAG00000013855	489.069	-1.07877	0.275437	-3.91656	8.98212e-05	0.0040637	434.276	533.804	825.412	862.202	328.36	298.314	341.856	288.328
ENSMFAG00000014166		keratin, type II cuticular Hb1-like [Source:NCBI gene;Acc:102118953]	102118953	ENSMFAG00000014166	9255.8	-3.0288	0.844905	-3.58478	0.000337365	0.0109656	2362.21	2517.76	30993	30091.2	789.952	743.092	2961.92	3587.19
ENSMFAG00000015786			NA	ENSMFAG00000015786	54.5514	-1.80649	0.609513	-2.96383	0.00303832	0.0462305	26.8199	33.1798	145.588	133.721	33.5703	24.7697	16.5148	22.2475
ENSMFAG00000016124	LILRA4	leukocyte immunoglobulin like receptor A4 [Source:HGNC Symbol;Acc:HGNC:15503]	102126863	LILRA4	155.619	-2.44687	0.284287	-8.60703	7.49788e-18	2.80196e-14	203.212	205.91	338.061	305.363	37.7666	48.4625	53.673	52.5041
ENSMFAG00000018045	NPAS1	neuronal PAS domain protein 1 [Source:HGNC Symbol;Acc:HGNC:7894]	102115586	NPAS1	182.054	-2.31932	0.6587	-3.52105	0.000429841	0.0128918	58.7974	100.515	444.168	609.728	65.0425	79.694	49.5443	48.9445
ENSMFAG00000018171			NA	PART1_2	611.207	-1.64349	0.379324	-4.33267	1.47315e-05	0.00107944	554.965	876.336	953.727	1318.25	379.764	402.778	162.67	241.163
ENSMFAG00000018369	7SK	7SK RNA [Source:RFAM;Acc:RF00100]	NA	7SK	10.4994	-2.27726	0.678299	-3.35731	0.000787036	0.01959	18.5676	14.6381	12.338	23.95	1.04907	6.46167	1.65148	5.3394
ENSMFAG00000018458	NHLRC4	NHL repeat containing 4 [Source:HGNC Symbol;Acc:HGNC:26700]	102116988	NHLRC4	169.528	-1.27611	0.361547	-3.52959	0.000416209	0.012634	147.509	160.044	320.788	331.309	118.545	115.233	80.9223	81.8708
ENSMFAG00000020136	GBP2	guanylate binding protein 2 [Source:HGNC Symbol;Acc:HGNC:4183]	102146098	GBP2	955.08	-3.19041	0.732816	-4.35363	1.33899e-05	0.00101227	710.727	693.848	2900.66	2581.62	46.1592	50.6164	328.644	328.373
ENSMFAG00000020327	MISP	mitotic spindle positioning [Source:HGNC Symbol;Acc:HGNC:27000]	102130956	MISP	1775.16	-2.6293	0.584533	-4.49811	6.85586e-06	0.000587623	912.907	914.396	5364.56	5033.5	486.77	589.089	430.21	469.867
ENSMFAG00000021206	U3	Small nucleolar RNA U3 [Source:RFAM;Acc:RF00012]	NA	U3	73.5529	-1.70629	0.529706	-3.22121	0.0012765	0.0269254	103.153	147.357	77.7293	122.744	13.6379	14.0003	52.8472	56.9536
ENSMFAG00000023520	PRR15	proline rich 15 [Source:HGNC Symbol;Acc:HGNC:22310]	102122504	PRR15	1357.01	-1.89269	0.602274	-3.14258	0.00167469	0.0313734	565.281	636.271	3626.14	3725.23	478.377	614.936	543.336	666.535
ENSMFAG00000023756	RPRM	reprimo, TP53 dependent G2 arrest mediator homolog [Source:HGNC Symbol;Acc:HGNC:24201]	102122897	RPRM	76.4804	-1.7554	0.544777	-3.22225	0.0012719	0.0268839	158.856	201.03	56.7548	54.8855	50.3555	46.3087	22.2949	21.3576
ENSMFAG00000025079	C10H20orf27	chromosome 10 open reading frame, human C20orf27 [Source:NCBI gene;Acc:101925434]	101925434	C20orf27	6460.79	-2.07958	0.56567	-3.67631	0.000236632	0.00839085	3079.13	3629.28	16915.4	18174.1	2050.94	2315.43	2585.39	2936.67
ENSMFAG00000025107	SLC35B1	solute carrier family 35 member B1 [Source:HGNC Symbol;Acc:HGNC:20798]	102117421	SLC35B1	4906.13	-1.0261	0.308711	-3.32384	0.000887882	0.0212966	4720.3	4347.53	8911.73	8344.59	2749.62	2698.83	3728.21	3748.26
ENSMFAG00000026005	B3GNT8	UDP-GlcNAc:betaGal beta-1,3-N-acetylglucosaminyltransferase 8 [Source:HGNC Symbol;Acc:HGNC:24139]	102134544	B3GNT8	2530.44	-2.2019	0.633911	-3.47351	0.000513693	0.014565	1043.91	1246.19	6494.72	7844.64	585.383	686.014	1036.3	1306.37
ENSMFAG00000026183	MUC1	mucin 1, cell surface associated [Source:HGNC Symbol;Acc:HGNC:7508]	102123068	MUC1	72214.4	-2.09147	0.451325	-4.63407	3.58538e-06	0.000366081	51893.4	54650	176448	184930	27607.4	29243.4	24626.8	28315.7
ENSMFAG00000026497	IGLV7-43	immunoglobulin lambda variable 7-43 [Source:HGNC Symbol;Acc:HGNC:5929]	NA	IGLV7-43	497.899	-1.95438	0.652013	-2.99745	0.00272245	0.0431488	199.086	271.293	1225.16	1470.93	109.104	162.619	178.359	366.639
ENSMFAG00000026860	ELFN2	extracellular leucine rich repeat and fibronectin type III domain containing 2 [Source:HGNC Symbol;Acc:HGNC:29396]	102132999	ELFN2	300.32	-1.14356	0.300932	-3.80006	0.000144663	0.00588897	480.695	347.412	429.362	397.172	211.913	105.541	255.153	175.31
ENSMFAG00000027255			NA	ENSMFAG00000027255	174.787	-1.14859	0.308529	-3.72278	0.00019704	0.00743776	149.572	188.344	313.385	312.348	113.3	119.541	105.694	96.1092
ENSMFAG00000027835	FAM83E	family with sequence similarity 83 member E [Source:HGNC Symbol;Acc:HGNC:25972]	102115336	FAM83E	6393.29	-2.55716	0.608344	-4.20348	2.62843e-05	0.00164255	3306.07	2872.98	19264.5	18274.9	1591.44	1367.72	2330.23	2138.43
ENSMFAG00000027932		creatine kinase, mitochondrial 1A [Source:NCBI gene;Acc:101864785]	101864785	ENSMFAG00000027932	24177.1	-1.93611	0.578801	-3.34504	0.00082271	0.0202521	10261.7	12774.2	65235.9	65073.3	9132.18	10105	10004.6	10830.1
ENSMFAG00000028166	DAPK2	death associated protein kinase 2 [Source:HGNC Symbol;Acc:HGNC:2675]	102133584	DAPK2	1836.79	-1.84885	0.50913	-3.63139	0.000281904	0.00961395	1067.64	1268.64	4695.84	4469.68	649.376	620.321	1022.26	900.579
ENSMFAG00000028248	LCN2	lipocalin 2 [Source:HGNC Symbol;Acc:HGNC:6526]	102137149	LCN2	205.689	-1.37885	0.411814	-3.34823	0.000813309	0.0201014	230.032	425.482	238.123	295.384	58.7481	78.617	130.467	188.659
ENSMFAG00000028459	FAM3D	family with sequence similarity 3 member D [Source:HGNC Symbol;Acc:HGNC:18665]	102144870	FAM3D	14816.8	-1.64031	0.321919	-5.0954	3.48008e-07	6.19289e-05	17619.6	17984.4	27964.1	26178.4	5083.81	4872.1	9296.98	9535.28
ENSMFAG00000028467			NA	ENSMFAG00000028467	106.482	-1.3526	0.344213	-3.92956	8.51024e-05	0.00390684	206.307	150.285	134.484	120.748	92.3184	47.3856	60.2789	40.0455
ENSMFAG00000028626	CHRM1	cholinergic receptor muscarinic 1 [Source:HGNC Symbol;Acc:HGNC:1950]	102119626	CHRM1	72.3732	-1.22009	0.406364	-3.00247	0.002678	0.0426587	68.0812	69.2872	135.718	132.723	32.5213	28.0006	61.9304	50.7243
ENSMFAG00000028805			NA	ENSMFAG00000028805	71.2185	-1.45786	0.449604	-3.24255	0.00118464	0.0257684	61.892	78.0701	192.473	85.821	24.1287	34.4623	41.2869	51.6142
ENSMFAG00000028816		interferon-induced transmembrane protein 3 [Source:NCBI gene;Acc:102144965]	102144965	ENSMFAG00000028816	22.1077	-2.69221	0.916566	-2.93728	0.00331102	0.0489328	18.5676	17.5658	51.8196	64.8647	8.39258	14.0003	1.65148	0
ENSMFAG00000029063		gamma-glutamyltransferase 1 [Source:NCBI gene;Acc:102127846]	102127846	ENSMFAG00000029063	2160.32	-3.7145	0.497434	-7.46733	8.18353e-14	1.01939e-10	1533.89	1681.43	6209.71	6634.16	283.25	338.161	293.137	308.795
ENSMFAG00000029353	DUSP13	dual specificity phosphatase 13 [Source:HGNC Symbol;Acc:HGNC:19681]	102123868	DUSP13	26.177	-1.77658	0.529264	-3.3567	0.000788778	0.0195988	24.7568	27.3245	43.183	66.8605	8.39258	16.1542	16.5148	6.2293
ENSMFAG00000029520	TXNDC17	thioredoxin domain containing 17 [Source:HGNC Symbol;Acc:HGNC:28218]	102126043	TXNDC17	3443.73	-1.44888	0.415749	-3.48498	0.000492172	0.0141699	2846	2479.7	7972.81	6865.68	1884.13	1353.72	2073.43	2074.36
ENSMFAG00000029871	NLRP2	NLR family pyrin domain containing 2 [Source:HGNC Symbol;Acc:HGNC:22948]	102117697	NLRP2	54.8905	-2.80199	0.850141	-3.29591	0.000981019	0.0227142	37.1352	69.2872	165.329	112.765	1.04907	2.15389	25.5979	25.8071
ENSMFAG00000029872	MT3	metallothionein 3 [Source:HGNC Symbol;Acc:HGNC:7408]	102134329	MT2	4615.48	-1.19055	0.321373	-3.70458	0.000211742	0.0077729	3974.5	8150.51	5664.37	7885.55	1932.39	2904.52	2527.58	3884.41
ENSMFAG00000029966	ARL4D	ADP ribosylation factor like GTPase 4D [Source:HGNC Symbol;Acc:HGNC:656]	102124666	ARL4D	455.477	-1.01288	0.219155	-4.62176	3.80502e-06	0.000380196	658.119	776.797	468.844	531.891	330.458	311.237	279.925	286.548
ENSMFAG00000030076	TRIM60	tripartite motif containing 60 [Source:HGNC Symbol;Acc:HGNC:21162]	102127781	TRIM60	8.91197	-3.40984	1.14385	-2.98102	0.00287286	0.0444284	23.7253	28.3004	9.87039	2.99376	2.09815	4.30778	0	0
ENSMFAG00000030210	RNF186	ring finger protein 186 [Source:HGNC Symbol;Acc:HGNC:25978]	102135744	RNF186	144.5	-3.57927	0.803521	-4.45449	8.40929e-06	0.000701463	42.2929	46.842	414.556	562.826	28.325	33.3853	9.08312	18.6879
ENSMFAG00000030263	SPTSSB	serine palmitoyltransferase small subunit B [Source:HGNC Symbol;Acc:HGNC:24045]	NA	SPTSSB	2209	-2.50186	0.819397	-3.0533	0.00226342	0.0379981	420.866	376.688	7450.91	6771.88	593.775	505.087	860.419	692.342
ENSMFAG00000030421			NA	ENSMFAG00000030421	2664.47	-1.15738	0.262006	-4.41737	9.99068e-06	0.000801533	2761.42	2633.89	4450.31	4871.84	1705.79	1812.5	1544.96	1535.08
ENSMFAG00000030479	ANXA2	annexin A2 [Source:HGNC Symbol;Acc:HGNC:537]	102139035	ANXA2	32993.4	-1.09204	0.33884	-3.22288	0.00126909	0.0268589	28539.4	29368	65285.2	56474.2	18358.8	16866	24984.4	24070.9
ENSMFAG00000030521	STAP2	signal transducing adaptor family member 2 [Source:HGNC Symbol;Acc:HGNC:30430]	102137196	STAP2	2961.63	-1.32312	0.321161	-4.11981	3.79184e-05	0.00222102	2617	2777.34	5744.57	5788.93	1730.97	1642.34	1734.88	1656.99
ENSMFAG00000030586	ADAP1	ArfGAP with dual PH domains 1 [Source:HGNC Symbol;Acc:HGNC:16486]	102133375	ADAP1	4485.16	-1.49766	0.47565	-3.14866	0.00164019	0.0310116	2892.42	2728.55	10567.5	10309.5	2259.7	2134.51	2481.34	2507.74
ENSMFAG00000030640			NA	ENSMFAG00000030640	47.8343	-1.07307	0.307335	-3.49153	0.00048026	0.0139127	55.7028	64.4078	81.4307	57.8793	40.9138	24.7697	26.4236	31.1465
ENSMFAG00000030665			NA	ENSMFAG00000030665	135.565	-2.81025	0.75592	-3.71765	0.000201082	0.00751444	56.7344	46.842	452.804	393.18	19.9324	15.0772	53.673	46.2748
ENSMFAG00000030674	FNDC11	fibronectin type III domain containing 11 [Source:HGNC Symbol;Acc:HGNC:28764]	102131995	FNDC11	85.4455	-2.49783	0.688967	-3.62547	0.000288436	0.00971068	27.8514	43.9144	193.706	315.342	23.0796	24.7697	26.4236	28.4768
ENSMFAG00000030693	WFDC2	WAP four-disulfide core domain 2 [Source:HGNC Symbol;Acc:HGNC:15939]	102127234	WFDC2	2576.79	-1.70294	0.432888	-3.93391	8.35741e-05	0.0038653	2211.61	4246.04	3892.64	5420.69	699.732	702.168	1348.43	2093.05
ENSMFAG00000030840	FHAD1	forkhead associated phosphopeptide binding domain 1 [Source:HGNC Symbol;Acc:HGNC:29408]	101926165	FHAD1	876.502	-1.79926	0.503032	-3.57683	0.000347793	0.0112493	762.304	646.03	2128.3	1911.01	242.336	212.158	559.025	550.848
ENSMFAG00000030902		chromosome 7 open reading frame, human C15orf48 [Source:NCBI gene;Acc:102139911]	102139911	ENSMFAG00000030902	7291.74	-2.6995	0.701356	-3.84897	0.000118614	0.0050554	2443.7	3062.3	21077	23969	1186.5	1234.18	2501.99	2859.25
ENSMFAG00000030916	TFF1	trefoil factor 1 [Source:HGNC Symbol;Acc:HGNC:11755]	102127360	TFF1	396657	-2.84859	0.566486	-5.02852	4.9427e-07	8.03081e-05	192426	276649	1.02764e+06	1.2897e+06	104007	118320	67331.5	97184.2
ENSMFAG00000031009		fer-1-like 4 (C. elegans) [Source:NCBI gene;Acc:102116602]	102116602	ENSMFAG00000031009	7847.37	-2.54301	0.750765	-3.38723	0.000706021	0.0181708	1706.16	2373.33	22958.5	26546.6	2266	3019.76	1762.12	2146.44
ENSMFAG00000031023	IYD	iodotyrosine deiodinase [Source:HGNC Symbol;Acc:HGNC:21071]	102137987	IYD	24.2567	-3.54716	0.978917	-3.62356	0.000290576	0.0097476	17.5361	24.3969	82.6645	53.8876	12.5889	2.15389	0.825738	0
ENSMFAG00000031063	SH3BGRL3	SH3 domain binding glutamate rich protein like 3 [Source:HGNC Symbol;Acc:HGNC:15568]	102144717	SH3BGRL3	10126.8	-1.12368	0.36141	-3.10916	0.00187621	0.0337736	7472.43	8987.82	18773.5	20296.7	5963.98	6896.76	5497.76	7125.43
ENSMFAG00000031086	S100A13	S100 calcium binding protein A13 [Source:HGNC Symbol;Acc:HGNC:10490]	102146953	S100A13	1819.17	-1.7101	0.277612	-6.16004	7.27287e-10	3.31448e-07	1801.06	2262.08	3378.14	3705.27	779.461	925.096	758.028	944.184
ENSMFAG00000031101	CYP4F2	cytochrome P450 family 4 subfamily F member 2 [Source:HGNC Symbol;Acc:HGNC:2645]	102134301	CYP4F2	24.109	-3.61144	0.637577	-5.66432	1.47606e-08	4.83864e-06	25.7883	40.0109	54.2872	57.8793	2.09815	8.61556	3.30295	0.8899
ENSMFAG00000031128	SLC13A2	solute carrier family 13 member 2 [Source:HGNC Symbol;Acc:HGNC:10917]	102132582	SLC13A2	17.2577	-2.30135	0.747762	-3.07764	0.00208643	0.0363327	33.0091	27.3245	25.9098	28.9396	2.09815	0	7.43164	13.3485
ENSMFAG00000031161	TEX29	testis expressed 29 [Source:HGNC Symbol;Acc:HGNC:20370]	102140596	TEX29	73.0577	-1.40229	0.464085	-3.02163	0.00251419	0.0408857	47.4506	77.0942	106.107	193.596	31.4722	37.6931	53.673	37.3758
ENSMFAG00000031173	LGALS3BP	galectin 3 binding protein [Source:HGNC Symbol;Acc:HGNC:6564]	102126716	LGALS3BP	12096.8	-1.96106	0.582959	-3.36397	0.000768306	0.0192984	5521.8	6009.44	32646.3	32820.5	5371.25	5716.43	4117.13	4571.42
ENSMFAG00000031188	CGREF1	cell growth regulator with EF-hand domain 1 [Source:HGNC Symbol;Acc:HGNC:16962]	102131669	CGREF1	265.396	-1.55887	0.293874	-5.30454	1.12954e-07	2.45413e-05	439.433	384.495	431.83	330.311	112.251	86.1556	142.027	196.668
ENSMFAG00000031229	SLC26A8	solute carrier family 26 member 8 [Source:HGNC Symbol;Acc:HGNC:14468]	101867196	SLC26A8	66.8511	-1.97324	0.624588	-3.15927	0.00158164	0.0307867	38.1668	40.0109	162.861	185.613	14.687	19.385	42.9384	31.1465
ENSMFAG00000031261	HES6	hes family bHLH transcription factor 6 [Source:HGNC Symbol;Acc:HGNC:18254]	102139892	HES6	807.075	-1.38155	0.466914	-2.9589	0.00308735	0.0467102	443.56	652.861	1471.92	2097.62	373.47	454.471	426.081	536.61
ENSMFAG00000031264	GDPD3	glycerophosphodiester phosphodiesterase domain containing 3 [Source:HGNC Symbol;Acc:HGNC:28638]	102140631	GDPD3	7885.44	-3.51214	0.69062	-5.08549	3.66677e-07	6.34385e-05	2946.06	3005.7	25801.2	26247.3	953.607	933.712	1621.75	1574.23
ENSMFAG00000031275	SFTA2	surfactant associated 2 [Source:HGNC Symbol;Acc:HGNC:18386]	102119593	SFTA2	202.693	-3.22845	0.574962	-5.61507	1.96482e-08	6.01847e-06	302.239	591.381	292.41	278.419	60.8462	68.9245	14.8633	12.4586
ENSMFAG00000031318	GCLC	glutamate-cysteine ligase catalytic subunit [Source:HGNC Symbol;Acc:HGNC:4311]	102138491	GCLC	4853.45	-1.46867	0.471642	-3.11396	0.00184594	0.033422	3159.59	3181.36	11033.9	11147.7	2061.43	2250.82	3192.3	2800.52
ENSMFAG00000031336	ALDOC	aldolase, fructose-bisphosphate C [Source:HGNC Symbol;Acc:HGNC:418]	101865220	ALDOC	2557.49	-2.33129	0.495619	-4.7038	2.55365e-06	0.000277413	1676.24	1751.7	6784.66	6855.7	918.988	928.327	786.103	758.195
ENSMFAG00000031479	AADAC	arylacetamide deacetylase [Source:HGNC Symbol;Acc:HGNC:17]	NA	AADAC	1095.92	-2.8468	0.564488	-5.04315	4.57938e-07	7.68332e-05	797.376	550.394	3539.77	2810.14	290.593	184.158	348.461	246.502
ENSMFAG00000031489	GPD1	glycerol-3-phosphate dehydrogenase 1 [Source:NCBI gene;Acc:101865501]	101865501	GPD1	1284.5	-1.24174	0.348851	-3.5595	0.000371558	0.0117988	2383.87	2205.48	1306.59	1325.24	1098.38	886.326	521.041	549.068
ENSMFAG00000031521	CCL17	C-C motif chemokine ligand 17 [Source:HGNC Symbol;Acc:HGNC:10615]	102124579	CCL17	56.6513	-1.19507	0.396266	-3.01583	0.00256279	0.0414595	43.3244	62.4561	90.0673	119.75	40.9138	24.7697	36.3325	35.596
ENSMFAG00000031540	SLC6A19	solute carrier family 6 member 19 [Source:HGNC Symbol;Acc:HGNC:27960]	102140013	SLC6A19	142.135	-5.50727	1.52124	-3.62026	0.000294313	0.00983762	2.06307	10.7346	502.156	597.753	3.14722	1.07695	4.12869	16.0182
ENSMFAG00000031608	KRT75	keratin 75 [Source:HGNC Symbol;Acc:HGNC:24431]	102122012	KRT75	5.72472	-3.39622	1.02684	-3.30744	0.00094152	0.0221235	9.2838	10.7346	13.5718	7.98335	3.14722	1.07695	0	0
ENSMFAG00000031654	CYP4F12	cytochrome P450, family 4, subfamily F, polypeptide 12 [Source:NCBI gene;Acc:102131739]	102131739	CYP4F12	4805.94	-2.84022	0.642271	-4.42215	9.77225e-06	0.000793889	1997.05	2344.05	14416.9	14978.8	779.461	963.866	1334.39	1632.97
ENSMFAG00000031673	GALNT6	polypeptide N-acetylgalactosaminyltransferase 6 [Source:HGNC Symbol;Acc:HGNC:4128]	102139743	GALNT6	10888.5	-1.78027	0.5908	-3.01333	0.002584	0.0416225	5582.66	4281.17	31698.8	25904	4824.69	4351.94	5598.5	4865.97
ENSMFAG00000031687	SDCBP2	syndecan binding protein 2 [Source:HGNC Symbol;Acc:HGNC:15756]	102145624	SDCBP2	23409.5	-3.15998	0.737963	-4.28203	1.852e-05	0.00127223	5864.27	7753.33	74310.5	80504.1	3793.45	3866.23	4901.58	6282.69
ENSMFAG00000031833	SLC2A1	solute carrier family 2 member 1 [Source:HGNC Symbol;Acc:HGNC:11005]	102144217	SLC2A1	3177.09	-1.96686	0.544333	-3.61334	0.000302278	0.0100321	1578.25	1873.68	8400.94	8386.51	1202.24	1421.57	1220.44	1333.07
ENSMFAG00000031834	GSTA3	glutathione S-transferase alpha 3 [Source:NCBI gene;Acc:102114846]	102114846	GSTA5	63676.9	-2.54822	0.673947	-3.78105	0.000156171	0.00628893	23018.7	27135.2	194102	190783	13091.4	12379.5	23628.5	25276.7
ENSMFAG00000031843		liver carboxylesterase 1-like [Source:NCBI gene;Acc:102127617]	102127617	CES1	6249.26	-2.38898	0.705755	-3.385	0.000711783	0.0182688	1908.34	2117.65	19143.6	18809.8	2589.11	2425.28	1391.37	1608.94
ENSMFAG00000031892	MKRN2OS	MKRN2 opposite strand [Source:HGNC Symbol;Acc:HGNC:40375]	102122382	MKRN2OS	560.27	-1.87832	0.590412	-3.18136	0.00146583	0.0293794	262.01	314.232	1455.88	1491.89	180.441	174.465	241.941	361.299
ENSMFAG00000031912	CCDC34	coiled-coil domain containing 34 [Source:HGNC Symbol;Acc:HGNC:25079]	102129347	CCDC34	1405.89	-1.5724	0.323793	-4.85618	1.19673e-06	0.000157471	1767.02	1112.5	2908.06	2629.52	819.326	660.168	725.824	624.71
ENSMFAG00000031916	ZNF726	zinc finger protein 726 [Source:HGNC Symbol;Acc:HGNC:32462]	102117820	ENSMFAG00000031916	135.46	-2.0498	0.491987	-4.16636	3.09504e-05	0.00188374	101.09	97.5876	323.255	351.267	46.1592	40.9239	61.1046	62.293
ENSMFAG00000031917	TMEM120A	transmembrane protein 120A [Source:HGNC Symbol;Acc:HGNC:21697]	102133251	TMEM120A	2626.55	-1.35832	0.407522	-3.33312	0.000858791	0.0206253	2010.46	2101.06	5458.33	5546.43	1749.85	1759.73	1170.07	1216.49
ENSMFAG00000031985	TTC22	tetratricopeptide repeat domain 22 [Source:HGNC Symbol;Acc:HGNC:26067]	102145843	TTC22	1863.48	-1.85975	0.588284	-3.16131	0.00157061	0.0306489	946.948	806.073	5247.35	4687.22	937.871	906.788	747.293	628.269
ENSMFAG00000032043		sedoheptulokinase [Source:NCBI gene;Acc:102140428]	102140428	ENSMFAG00000032043	1418.17	-1.57917	0.478157	-3.30262	0.000957858	0.0223559	947.98	1009.06	3178.27	3364.98	900.104	876.634	554.896	513.472
ENSMFAG00000032058	FAM177B	family with sequence similarity 177 member B [Source:HGNC Symbol;Acc:HGNC:34395]	102147192	FAM177B	955.202	-2.00718	0.508551	-3.94686	7.91829e-05	0.00372678	541.555	702.631	2266.49	2608.56	465.788	428.624	324.515	303.456
ENSMFAG00000032093	TRPV4	transient receptor potential cation channel subfamily V member 4 [Source:HGNC Symbol;Acc:HGNC:18083]	102116382	ENSMFAG00000032093	389.338	-3.08268	0.725348	-4.24994	2.1383e-05	0.00140683	117.595	148.333	1161	1359.17	51.4046	70.0015	116.429	90.7698
ENSMFAG00000032149	RAB6B	RAB6B, member RAS oncogene family [Source:HGNC Symbol;Acc:HGNC:14902]	102131067	RAB6B	3654.64	-1.53452	0.479341	-3.2013	0.00136808	0.0281836	2290.01	2244.51	8377.5	8822.6	1837.98	1901.89	1853.78	1908.84
ENSMFAG00000032181	PLEKHG6	pleckstrin homology and RhoGEF domain containing G6 [Source:HGNC Symbol;Acc:HGNC:25562]	102134683	PLEKHG6	2100.16	-1.98236	0.471311	-4.20605	2.59871e-05	0.00162942	1387.41	1497.97	5348.52	5174.21	863.387	910.019	810.875	808.919
ENSMFAG00000032219	TCL1A	T cell leukemia/lymphoma 1A [Source:HGNC Symbol;Acc:HGNC:11648]	NA	TCL1A	40.7057	-1.23042	0.391004	-3.14682	0.00165058	0.0310584	39.1983	40.9868	70.3265	77.8376	17.8342	31.2314	20.6435	27.5869
ENSMFAG00000032329	BACE2	beta-secretase 2 [Source:HGNC Symbol;Acc:HGNC:934]	102140609	BACE2	22720.4	-1.44601	0.458469	-3.15399	0.00161057	0.0310116	18240.6	12720.5	54506.8	47493.9	12461.9	10270.8	14604.8	11463.7
ENSMFAG00000032331	ISG20	interferon stimulated exonuclease gene 20 [Source:HGNC Symbol;Acc:HGNC:6130]	102132201	ISG20	2442.25	-1.39834	0.45838	-3.05062	0.00228369	0.0382569	1452.4	1779.02	5596.51	5336.87	1196.99	1196.49	1427.7	1551.99
ENSMFAG00000032342	PTPRR	protein tyrosine phosphatase receptor type R [Source:HGNC Symbol;Acc:HGNC:9680]	102116370	PTPRR	939.021	-2.46296	0.732979	-3.36021	0.000778831	0.0194812	253.757	252.752	2978.39	2874.01	287.446	290.775	295.614	279.429
ENSMFAG00000032383	LPCAT4	lysophosphatidylcholine acyltransferase 4 [Source:HGNC Symbol;Acc:HGNC:30059]	102134967	ENSMFAG00000032383	2496.08	-1.15561	0.364025	-3.17453	0.00150078	0.0297653	1824.78	2290.38	4386.16	5280.98	1324.98	1690.8	1445.04	1725.52
ENSMFAG00000032488	C16orf89	chromosome 16 open reading frame 89 [Source:HGNC Symbol;Acc:HGNC:28687]	102128282	C16orf89	16536.1	-1.35498	0.33697	-4.02106	5.79369e-05	0.00296384	22375	25051.7	23223.8	24458	6080.43	5373.96	12495.9	13230.1
ENSMFAG00000032499	PIR	pirin [Source:HGNC Symbol;Acc:HGNC:30048]	102127750	PIR	1810.48	-1.99265	0.611774	-3.25717	0.00112529	0.0250012	777.777	829.494	5131.37	4836.91	635.738	561.089	947.947	763.534
ENSMFAG00000032545	PLLP	plasmolipin [Source:HGNC Symbol;Acc:HGNC:18553]	102123387	PLLP	7373.06	-1.83384	0.492697	-3.72205	0.000197609	0.00744422	4418.06	4814.97	18681	18149.1	3218.56	3458.07	3019.72	3225
ENSMFAG00000032548		hypothetical protein [Source:NCBI gene;Acc:101867369]	101867369	ENSMFAG00000032548	675.358	-1.4092	0.456378	-3.08778	0.00201658	0.0355826	388.888	820.712	1106.72	1608.64	239.189	479.241	258.456	501.014
ENSMFAG00000032584			NA	ENSMFAG00000032584	10.0466	-1.97882	0.583627	-3.39055	0.000697523	0.0180266	11.3469	16.5899	22.2084	13.9709	4.19629	4.30778	3.30295	4.4495
ENSMFAG00000032615	NOS2	nitric oxide synthase 2 [Source:HGNC Symbol;Acc:HGNC:7873]	102121432	NOS2	576.979	-1.52048	0.312583	-4.86423	1.14901e-06	0.000154456	683.907	762.159	1231.33	745.445	414.384	247.697	325.341	205.567
ENSMFAG00000032667	KRT86	keratin 86 [Source:HGNC Symbol;Acc:HGNC:6463]	NA	KRT86	14.7856	-4.36594	0.998905	-4.37073	1.23834e-05	0.000956129	14.4415	8.78288	41.9492	47.9001	0	0	1.65148	3.5596
ENSMFAG00000032671	IL18R1	interleukin 18 receptor 1 [Source:HGNC Symbol;Acc:HGNC:5988]	102117615	IL18R1	1473.72	-2.75289	0.802015	-3.43246	0.000598129	0.0162679	446.654	492.817	4635.38	4692.21	158.41	144.311	619.304	600.683
ENSMFAG00000032740	HAGHL	hydroxyacylglutathione hydrolase like [Source:HGNC Symbol;Acc:HGNC:14177]	102128412	HAGHL	908.706	-1.3809	0.275683	-5.00901	5.47107e-07	8.46987e-05	928.38	1081.27	1443.54	1799.25	492.015	566.473	385.62	573.096
ENSMFAG00000032750	BMP3	bone morphogenetic protein 3 [Source:HGNC Symbol;Acc:HGNC:1070]	102143537	BMP3	5610.24	-2.86555	0.645043	-4.44242	8.89548e-06	0.000735451	2864.57	2431.88	18112.2	16058.5	1009.21	800.17	1906.63	1698.82
ENSMFAG00000032754		T-complex protein 10A homolog [Source:NCBI gene;Acc:101867510]	101867510	ENSMFAG00000032754	168.141	-1.33845	0.250205	-5.34942	8.8237e-08	1.96275e-05	270.262	310.329	176.433	206.569	91.2693	101.233	98.2628	90.7698
ENSMFAG00000032813	KRT7	keratin 7 [Source:HGNC Symbol;Acc:HGNC:6445]	102119341	KRT7	8402.8	-2.51896	0.490771	-5.13267	2.85665e-07	5.2848e-05	8044.93	8950.73	21111.5	19130.1	1316.59	1284.8	3684.44	3699.31
ENSMFAG00000032818	HTATIP2	HIV-1 Tat interactive protein 2 [Source:HGNC Symbol;Acc:HGNC:16637]	102116909	HTATIP2	9087.43	-1.82949	0.493541	-3.70687	0.000209834	0.00771803	5340.25	6033.84	22975.8	22386.3	3851.15	3714.38	4023.82	4373.86
ENSMFAG00000032841	ASPG	asparaginase [Source:HGNC Symbol;Acc:HGNC:20123]	102135993	ASPG	593.457	-2.57613	0.371183	-6.94031	3.91233e-12	3.40311e-09	925.286	1050.04	975.935	1115.67	90.2203	103.387	236.161	250.952
ENSMFAG00000032852	TFF2	trefoil factor 2 [Source:HGNC Symbol;Acc:HGNC:11756]	102127723	TFF2	477734	-2.48703	0.610959	-4.0707	4.68716e-05	0.00264591	213490	241136	1.38289e+06	1.40582e+06	175658	173746	101594	127526
ENSMFAG00000032857	S100A6	S100 calcium binding protein A6 [Source:HGNC Symbol;Acc:HGNC:10496]	102119392	S100A6	68760.5	-2.07066	0.601469	-3.44268	0.000575987	0.0158502	30479.8	37904	180586	195346	17863.6	20357.5	28990.8	38556.7
ENSMFAG00000032881	PEX11G	peroxisomal biogenesis factor 11 gamma [Source:HGNC Symbol;Acc:HGNC:20208]	102143093	PEX11G	644.881	-1.0715	0.331202	-3.23518	0.00121568	0.0261155	546.713	558.201	1227.63	1163.57	412.286	385.546	456.633	408.464
ENSMFAG00000032887		synaptotagmin like 2 [Source:NCBI gene;Acc:102115536]	102115536	ENSMFAG00000032887	9196.6	-1.92286	0.55494	-3.465	0.00053024	0.0149435	4908.04	4912.56	24477.3	23921.1	3247.93	3089.76	4540.73	4475.31
ENSMFAG00000032908	PARP3	poly(ADP-ribose) polymerase family member 3 [Source:HGNC Symbol;Acc:HGNC:273]	102132992	PARP3	3390.21	-1.06206	0.352696	-3.01125	0.00260172	0.0418717	2558.2	2912.01	6431.79	6436.57	2277.54	2377.9	2011.5	2116.18
ENSMFAG00000032957	GKN1	gastrokine 1 [Source:HGNC Symbol;Acc:HGNC:23217]	102133051	GKN1	1.49168e+06	-3.2576	0.883129	-3.68871	0.000225394	0.00810131	319052	450160	4.75375e+06	5.28082e+06	460976	490993	71052.3	106607
ENSMFAG00000032967		PRAME family member 1 [Source:NCBI gene;Acc:102137168]	102137168	ENSMFAG00000032967	8.11671	-6.52841	1.98859	-3.28293	0.00102733	0.0234667	0	0.975876	37.014	26.9438	0	0	0	0
ENSMFAG00000032979	TMEM150B	transmembrane protein 150B [Source:HGNC Symbol;Acc:HGNC:34415]	102127605	TMEM150B	267.088	-2.28625	0.706752	-3.23487	0.00121698	0.0261155	92.838	144.43	706.967	829.27	56.6499	43.0778	90.8312	172.641
ENSMFAG00000033014	SPAG4	sperm associated antigen 4 [Source:HGNC Symbol;Acc:HGNC:11214]	102116980	SPAG4	365.222	-2.76227	0.668704	-4.13079	3.6152e-05	0.00214444	141.32	184.441	1141.26	1079.75	60.8462	62.4628	116.429	135.265
ENSMFAG00000033039	B3GNT7	UDP-GlcNAc:betaGal beta-1,3-N-acetylglucosaminyltransferase 7 [Source:HGNC Symbol;Acc:HGNC:18811]	102131394	B3GNT7	11310.8	-2.32545	0.543593	-4.27791	1.88654e-05	0.00128266	6493.51	7144.39	30546.4	31251.8	2987.76	2838.83	4448.25	4775.2
ENSMFAG00000033278	CBLC	Cbl proto-oncogene C [Source:HGNC Symbol;Acc:HGNC:15961]	102135911	CBLC	3448.4	-1.60172	0.512532	-3.1251	0.00177742	0.0326559	1997.05	1945.9	8182.55	8625.01	1633.41	1485.11	1819.1	1899.05
ENSMFAG00000033315		C-C motif chemokine 15 [Source:NCBI gene;Acc:102134112]	102134112	ENSMFAG00000033315	1407.25	-3.71245	0.642334	-5.77962	7.48683e-09	2.63946e-06	931.475	1281.32	3779.13	4468.68	71.3369	86.1556	297.266	342.612
ENSMFAG00000033340	GRHPR	glyoxylate and hydroxypyruvate reductase [Source:HGNC Symbol;Acc:HGNC:4570]	102144581	GRHPR	1968.62	-1.0781	0.190449	-5.66081	1.50658e-08	4.85353e-06	3101.82	3062.3	2309.67	2212.39	1401.56	1316.03	1187.41	1157.76
ENSMFAG00000033348		serine hydrolase-like protein 2 [Source:NCBI gene;Acc:102137707]	102137707	ENSMFAG00000033348	253.982	-1.61563	0.422182	-3.82686	0.000129789	0.00542268	601.384	536.732	206.044	187.609	120.643	133.541	122.209	123.696
ENSMFAG00000033599	GSTO1	glutathione S-transferase omega 1 [Source:NCBI gene;Acc:102117319]	102117319	GSTO1	3756.55	-1.11293	0.325765	-3.41636	0.000634644	0.0168576	3508.25	3160.86	7679.16	6203.06	2333.14	2062.35	2722.46	2383.15
ENSMFAG00000033611	C11orf80	chromosome 11 open reading frame 80 [Source:HGNC Symbol;Acc:HGNC:26197]	102117389	C11orf80	393.611	-1.49965	0.437498	-3.42779	0.000608512	0.016407	244.474	341.557	793.333	947.025	174.146	219.697	198.177	230.484
ENSMFAG00000033632	CSRP1	cysteine and glycine rich protein 1 [Source:NCBI gene;Acc:101865289]	101865289	CSRP1	35919	-1.05697	0.308976	-3.42086	0.000624232	0.0166864	68668.2	60964.9	32323.1	32116	25633	25029.3	21504.7	21112.9
ENSMFAG00000033647	SPINK1	serine peptidase inhibitor, Kazal type 1 [Source:HGNC Symbol;Acc:HGNC:11244]	102133189	SPINK1	52166.3	-1.22971	0.370506	-3.31901	0.000903357	0.0214748	55455.3	69846.4	82002	85273.1	21226.9	16310.3	40504.9	46711.7
ENSMFAG00000033703	KRT82	keratin 82 [Source:HGNC Symbol;Acc:HGNC:6459]	102121620	KRT82	32.4566	-3.25997	0.915917	-3.55924	0.000371928	0.0117988	8.25227	5.85525	133.25	87.8168	5.24536	6.46167	7.43164	5.3394
ENSMFAG00000033892	DISP1	dispatched RND transporter family member 1 [Source:HGNC Symbol;Acc:HGNC:19711]	102115281	DISP1	1501.61	-1.32337	0.355012	-3.7277	0.000193238	0.00735368	1401.85	1234.48	2938.91	3007.73	1044.88	901.403	777.019	706.581
ENSMFAG00000033998	SPTBN2	spectrin beta, non-erythrocytic 2 [Source:HGNC Symbol;Acc:HGNC:11276]	102118488	SPTBN2	4582.05	-1.82417	0.579534	-3.14764	0.00164593	0.0310116	2149.72	2138.14	12209.7	12086.8	1869.45	1840.5	2246.83	2115.29
ENSMFAG00000034088	DKK4	dickkopf WNT signaling pathway inhibitor 4 [Source:HGNC Symbol;Acc:HGNC:2894]	102115952	DKK4	57.2713	-7.42648	1.86569	-3.98055	6.87548e-05	0.00337187	1.03153	4.87938	212.213	237.505	0	0	1.65148	0.8899
ENSMFAG00000034108	MEP1A	meprin A subunit alpha [Source:HGNC Symbol;Acc:HGNC:7015]	102141031	MEP1A	789.048	-5.95284	1.2618	-4.71773	2.38489e-06	0.000262127	35.0722	64.4078	3003.07	3109.51	17.8342	37.6931	18.992	25.8071
ENSMFAG00000034266	GLIPR2	GLI pathogenesis related 2 [Source:NCBI gene;Acc:101926737]	101926737	GLIPR2	7432.69	-1.59268	0.438991	-3.62805	0.000285573	0.00968079	5511.49	5258.99	17764.2	16121.4	3366.47	3152.22	4432.56	3854.16
ENSMFAG00000034309	ASPHD2	aspartate beta-hydroxylase domain containing 2 [Source:HGNC Symbol;Acc:HGNC:30437]	102138719	ASPHD2	677.932	-1.97315	0.538464	-3.6644	0.000247914	0.00869095	416.74	365.953	1876.61	1663.53	247.581	225.082	336.075	291.887
ENSMFAG00000034337	MSMB	microseminoprotein beta [Source:HGNC Symbol;Acc:HGNC:7372]	102142429	MSMB	893.728	-4.77807	1.28241	-3.72586	0.000194648	0.00737727	1362.66	1858.07	1822.32	1855.13	117.496	121.695	0	12.4586
ENSMFAG00000034396	RBM24	RNA binding motif protein 24 [Source:HGNC Symbol;Acc:HGNC:21539]	102120886	RBM24	411.33	-1.05639	0.332316	-3.17886	0.00147857	0.0294531	565.281	579.67	545.339	530.893	348.292	384.47	179.185	157.512
ENSMFAG00000034452	PEPD	peptidase D [Source:HGNC Symbol;Acc:HGNC:8840]	NA	PEPD	14168.6	-2.17193	0.638724	-3.40042	0.000672819	0.0176568	5541.4	5536.14	39633.3	42052.3	5385.94	5829.51	4544.86	4825.04
ENSMFAG00000034464	LRRN4	leucine rich repeat neuronal 4 [Source:HGNC Symbol;Acc:HGNC:16208]	102115211	LRRN4	809.189	-1.24046	0.404541	-3.06635	0.00216693	0.0370143	1805.18	1542.86	604.561	595.757	487.819	428.624	521.041	487.665
ENSMFAG00000034475	JSRP1	junctional sarcoplasmic reticulum protein 1 [Source:HGNC Symbol;Acc:HGNC:24963]	102132249	JSRP1	35.9886	-2.23449	0.746873	-2.99179	0.00277343	0.0435513	14.4415	14.6381	114.743	93.8043	15.7361	6.46167	16.5148	11.5687
ENSMFAG00000034483	SMIM5	small integral membrane protein 5 [Source:HGNC Symbol;Acc:HGNC:40030]	102126206	SMIM5	1006.15	-1.85212	0.408194	-4.53735	5.69656e-06	0.000509342	732.389	960.262	2299.8	2311.18	399.697	368.315	464.065	513.472
ENSMFAG00000034493	VAMP8	vesicle associated membrane protein 8 [Source:HGNC Symbol;Acc:HGNC:12647]	102115772	VAMP8	11190.3	-1.38188	0.466059	-2.96503	0.00302656	0.0461266	6527.55	7969.98	26106	24093.7	7055.01	6943.07	5038.65	5788.8
ENSMFAG00000034494	STAB2	stabilin 2 [Source:HGNC Symbol;Acc:HGNC:18629]	102137090	STAB2	247.272	-1.01984	0.331853	-3.07316	0.00211802	0.0365856	417.771	452.806	191.239	262.453	180.441	168.003	123.035	182.43
ENSMFAG00000034557		mucin-17-like [Source:NCBI gene;Acc:102131214]	102131214	MUC17	18.0936	-3.39957	0.79035	-4.30135	1.69764e-05	0.00118359	22.6937	10.7346	51.8196	46.9022	1.04907	5.38473	0.825738	5.3394
ENSMFAG00000034636		serine peptidase inhibitor, Kunitz type 1 [Source:NCBI gene;Acc:102122045]	102122045	ENSMFAG00000034636	13100.4	-1.48638	0.505829	-2.93851	0.00329798	0.0488392	7035.06	8193.45	30424.2	31584.1	7459.96	8161.09	5735.58	6209.72
ENSMFAG00000034646	PARP12	poly(ADP-ribose) polymerase family member 12 [Source:HGNC Symbol;Acc:HGNC:21919]	102129938	PARP12	2541.96	-1.45974	0.460177	-3.17212	0.00151328	0.0298897	1486.44	1877.59	5537.29	6012.46	1354.35	1477.57	1403.75	1186.24
ENSMFAG00000034660	LEXM	lymphocyte expansion molecule [Source:HGNC Symbol;Acc:HGNC:26854]	102145106	LEXM	92.5963	-1.87762	0.532751	-3.52439	0.000424457	0.0127919	78.3966	116.129	199.875	187.609	50.3555	58.1551	40.4612	9.7889
ENSMFAG00000035098			NA	ENSMFAG00000035098	2374.77	-1.51859	0.397697	-3.81845	0.000134295	0.00557391	1777.33	1954.68	5186.89	5164.23	1156.08	1224.49	1316.23	1218.27
ENSMFAG00000035331	SLC2A6	solute carrier family 2 member 6 [Source:HGNC Symbol;Acc:HGNC:11011]	102142135	SLC2A6	702.935	-1.27476	0.361079	-3.53041	0.000414909	0.012634	735.484	833.398	1074.64	1336.21	255.974	283.237	467.368	637.168
ENSMFAG00000035332	LRRC66	leucine rich repeat containing 66 [Source:HGNC Symbol;Acc:HGNC:34299]	102121373	LRRC66	225.292	-1.97267	0.400161	-4.92969	8.2359e-07	0.000119293	284.703	303.497	417.024	432.099	44.0611	60.3089	138.724	121.916
ENSMFAG00000035350	GSTM3	glutathione S-transferase mu 3 [Source:NCBI gene;Acc:102145210]	102145210	GSTM3	1533.62	-1.0001	0.296836	-3.3692	0.000753865	0.0190494	1486.44	1607.27	2553.96	2532.72	773.167	824.94	1160.99	1329.51
ENSMFAG00000035397	MMP20	matrix metallopeptidase 20 [Source:HGNC Symbol;Acc:HGNC:7167]	102139405	MMP20	11.8107	-1.90613	0.603504	-3.15844	0.00158614	0.0308078	11.3469	17.5658	19.7408	25.9459	8.39258	2.15389	5.78017	3.5596
ENSMFAG00000035556	TCF23	transcription factor 23 [Source:HGNC Symbol;Acc:HGNC:18602]	102128456	TCF23	106.855	-1.25625	0.383495	-3.27579	0.00105365	0.023806	108.311	97.5876	162.861	233.513	79.7295	64.6167	38.8097	69.4122
ENSMFAG00000035607	JPT1	Jupiter microtubule associated homolog 1 [Source:HGNC Symbol;Acc:HGNC:14569]	102143472	JPT1	5105.68	-1.50456	0.489599	-3.07305	0.00211883	0.0365856	3267.9	3599.03	12280	11054.9	1987.99	1835.12	3249.28	3571.17
ENSMFAG00000035609		indolethylamine N-methyltransferase [Source:NCBI gene;Acc:102139220]	102139220	ENSMFAG00000035609	140.4	-1.12623	0.341144	-3.30134	0.000962245	0.0224184	216.622	202.982	207.278	142.702	127.987	107.695	62.7561	55.1738
ENSMFAG00000035634	PIP	prolactin induced protein [Source:HGNC Symbol;Acc:HGNC:8993]	102120481	PIP	7532.05	-4.12114	0.645147	-6.38791	1.68171e-10	9.24196e-08	3537.13	5511.75	22013.4	25919.9	413.335	509.395	912.441	1438.97
ENSMFAG00000035644	CTSV	cathepsin V [Source:HGNC Symbol;Acc:HGNC:2538]	102134104	ENSMFAG00000035644	1371.67	-1.89744	0.586692	-3.23412	0.00122017	0.0261155	635.425	847.06	3434.9	3734.21	396.55	381.239	698.574	845.405
ENSMFAG00000035645	AGR2	anterior gradient 2, protein disulphide isomerase family member [Source:HGNC Symbol;Acc:HGNC:328]	102132135	AGR2	76693.3	-1.02329	0.335055	-3.05409	0.00225744	0.0379661	69865.8	72582.7	135471	133307	38722.3	37697.4	62090.5	63809.4
ENSMFAG00000035722	AGR3	anterior gradient 3, protein disulphide isomerase family member [Source:HGNC Symbol;Acc:HGNC:24167]	102131473	AGR3	2189.43	-2.6453	0.570743	-4.63484	3.57208e-06	0.000366081	994.399	1397.45	6051.78	6658.11	539.223	588.012	622.606	663.865
ENSMFAG00000035728		cytochrome P450 3A7 [Source:NCBI gene;Acc:102145015]	102145015	ENSMFAG00000035728	792.672	-2.56125	0.617233	-4.14957	3.33105e-05	0.00198852	347.627	469.396	2148.04	2457.87	191.98	136.772	267.539	322.144
ENSMFAG00000035743	SCNN1A	sodium channel epithelial 1 alpha subunit [Source:HGNC Symbol;Acc:HGNC:10599]	102137075	SCNN1A	8859.01	-1.17766	0.327583	-3.595	0.000324396	0.0107049	7355.87	8395.46	17585.3	15810	4779.58	5096.11	5694.29	6155.44
ENSMFAG00000035767	MEI1	meiotic double-stranded break formation protein 1 [Source:HGNC Symbol;Acc:HGNC:28613]	102118299	MEI1	347.906	-1.45779	0.33457	-4.35721	1.3173e-05	0.00100126	325.965	326.918	672.42	715.508	162.606	182.004	205.609	192.218
ENSMFAG00000035892	LGR6	leucine rich repeat containing G protein-coupled receptor 6 [Source:HGNC Symbol;Acc:HGNC:19719]	102118008	LGR6	1340.67	-2.27368	0.640343	-3.55072	0.000384175	0.0121051	811.817	814.856	3671.79	3589.51	204.569	208.927	709.309	714.59
ENSMFAG00000035894	SLC16A1	solute carrier family 16 member 1 [Source:NCBI gene;Acc:101866764]	101866764	SLC16A1	3219.57	-1.95753	0.64568	-3.03173	0.0024316	0.0399248	1287.35	1095.91	9554.54	8545.18	1316.59	1205.1	1439.26	1312.6
ENSMFAG00000035928	SLC25A1	solute carrier family 25 member 1 [Source:HGNC Symbol;Acc:HGNC:10979]	102127081	SLC25A1	6988.52	-1.00698	0.319805	-3.14874	0.00163977	0.0310116	5944.73	5974.31	12889.5	12523.9	4606.48	4909.79	4611.75	4447.72
ENSMFAG00000036057		mucin like 3 [Source:NCBI gene;Acc:102119979]	102119979	ENSMFAG00000036057	25505.2	-1.84872	0.574132	-3.22003	0.00128177	0.0269403	11917.3	12265.8	71974.9	63544.5	10506.5	11296.1	11155.7	11380.9
ENSMFAG00000036112	MOGAT1	monoacylglycerol O-acyltransferase 1 [Source:HGNC Symbol;Acc:HGNC:18210]	102137110	MOGAT1	256.524	-2.82507	0.596118	-4.7391	2.14664e-06	0.000246074	264.073	297.642	636.64	600.747	18.8833	24.7697	99.0886	110.348
ENSMFAG00000036153	LGALS3	galectin 3 [Source:HGNC Symbol;Acc:HGNC:6563]	102145569	LGALS3	10548.8	-1.78007	0.558801	-3.18551	0.00144498	0.0291886	5704.38	6898.47	25613.7	27143.4	2968.88	3120.99	5974.21	6966.14
ENSMFAG00000036279	PTGR1	prostaglandin reductase 1 [Source:HGNC Symbol;Acc:HGNC:18429]	102123447	PTGR1	17162.8	-2.80213	0.83405	-3.35967	0.000780352	0.0194931	3020.33	4230.42	56853.5	55981.2	2333.14	2362.82	5955.22	6565.68
ENSMFAG00000036352	EDN2	endothelin 2 [Source:HGNC Symbol;Acc:HGNC:3177]	102134258	EDN2	38.1789	-3.34298	0.90761	-3.68328	0.000230251	0.00821039	7.22074	11.7105	118.445	140.707	7.34351	4.30778	4.12869	11.5687
ENSMFAG00000036378	MPZL3	myelin protein zero like 3 [Source:HGNC Symbol;Acc:HGNC:27279]	102131031	MPZL3	1984.37	-1.75885	0.567834	-3.09747	0.00195178	0.0348117	931.475	986.61	5531.12	4804.98	901.154	949.866	908.312	861.423
ENSMFAG00000036440	SEC14L4	SEC14 like lipid binding 4 [Source:HGNC Symbol;Acc:HGNC:20627]	102119943	SEC14L4	453.568	-1.38702	0.462479	-2.9991	0.00270776	0.0429859	325.965	342.532	1080.81	876.172	161.557	202.466	308	331.043
ENSMFAG00000036443	ADAMTSL5	ADAMTS like 5 [Source:HGNC Symbol;Acc:HGNC:27912]	102125318	ADAMTSL5	658.376	-2.13865	0.594969	-3.59456	0.000324942	0.0107049	340.406	364.978	1569.39	2017.79	156.312	190.619	261.759	365.749
ENSMFAG00000036540	TAX1BP3	Tax1 binding protein 3 [Source:NCBI gene;Acc:102144212]	102144212	TAX1BP3	19825.8	-1.58236	0.47668	-3.31954	0.000901667	0.021462	11828.6	13438.8	46804.2	46829.3	10250.5	11055.9	8600.06	9798.69
ENSMFAG00000036542	BPIFB1	BPI fold containing family B member 1 [Source:HGNC Symbol;Acc:HGNC:16108]	101926708	BPIFB1	24248.3	-1.46925	0.281432	-5.22064	1.7831e-07	3.5825e-05	23813	29632.5	44146.6	44922.3	15518.9	14399.8	10189.6	11364
ENSMFAG00000036578	CBX8	chromobox 8 [Source:HGNC Symbol;Acc:HGNC:15962]	102137427	CBX8	451.153	-1.07004	0.357768	-2.99089	0.00278163	0.0436029	336.28	395.23	809.372	904.114	295.839	280.006	307.175	281.208
[truncated: 185 more rows]

## Sheet: Spleen
GeneID	Gene_Symbol	Gene_Description	Entrez_gene	Gene	baseMean	log2FoldChange	lfcSE	stat	pvalue	padj	WT #5_1	WT #5_2	WT #6_1	WT #5_2	HGPS #5_1	HGPS #5_2	HGPS #6_1	HGPS #6_2
[truncated: 302 more rows]

## Sheet: Skin
GeneID	Gene_Symbol	Gene_Description	Entrez_gene	Gene	baseMean	log2FoldChange	lfcSE	stat	pvalue	padj	WT #5_1	WT #5_2	WT #6_1	WT #5_2	HGPS #5_1	HGPS #5_2	HGPS #6_1	HGPS #6_2
[truncated: 1,347 more rows]

[truncated: 4 more sheets: Small intestine, Muscle, Lung, Liver]
